# Supplementary material for: Isostructural rubidium and caesium 4-(3,5-di­nitro­pyrazol-4-yl)-3,5-di­nitro­pyrazolates: crystal engineering with polynitro energetic species
Source: Acta Crystallogr E Crystallogr Commun. 2021 Oct 13;77(Pt 11):1109–15. doi: 10.1107/S2056989021010227 (PMC8587976; doi:10.1107/S2056989021010227)
Supplement: Supplementary file 1 [file e-77-01109-sup1.cif]

##############################################################################
#                                                                            #
# This CIF contains the data in a paper accepted for publication in          #
# Acta Crystallographica Section E. It conforms to the requirements of       #
# Notes for Authors for Acta Crystallographica Section E, and has been       #
# peer reviewed under the auspices of the IUCr Commission on Journals.       #
#                                                                            #
# Full details of the Crystallographic Information File format               #
# are given in the paper "The Crystallographic Information File (CIF):       #
# a New Standard Archive File for Crystallography" by S. R. Hall, F. H.      #
# Allen and I. D. Brown [Acta Cryst. (1991), A47, 655-685].                  #
#                                                                            #
# The current version of the core CIF dictionary is obtainable from          #
# ftp://ftp.iucr.org/pub/cif_core.dic.                                       #
#                                                                            #
# Software is freely available for graphical display of the structure(s)     #
# in this CIF. For information consult the CIF software page                 #
# http://www.iucr.org/resources/cif/software.                                #
#                                                                            #
# This file may be used for bona fide research purposes within the           #
# scientific community so long as proper attribution is given to the journal # 
# article from which it was obtained.                                        #
#                                                                            #
##############################################################################
data_global
_audit_creation_method     'SHELXL-2018/1'
_journal_date_recd_electronic     2021-10-01
_journal_date_accepted     2021-10-03
_journal_name_full     'Acta Crystallographica, Section E'
_journal_year     2021
_journal_volume     77
_journal_issue     11
_journal_page_first     0
_journal_page_last     0
_journal_paper_category     GM
_journal_paper_doi     10.1107/S2056989021010227
_journal_coeditor_code     HB7988
_publ_contact_author_name     'Dr Kostiantyn V. Domasevitch'
_publ_contact_author_address
;
Inorganic Chemistry Department
National Taras Shevchenko University of Kyiv
Volodymyrska Str. 64/13
Kyiv 01601
Ukraine
;
_publ_contact_author_email     dk@univ.kiev.ua
_publ_contact_author_fax     ?
_publ_contact_author_phone     ?
_publ_section_title
;
Isostructural rubidium and caesium
4-(3,5-dinitropyrazol-4-yl)-3,5-dinitropyrazolates: crystal engineering with
polynitro energetic species
;
loop_
    _publ_author_name
    _publ_author_footnote
    _publ_author_address
    'Domasevitch, Kostiantyn V.' ?
;
Inorganic Chemistry Department
National Taras Shevchenko University of Kyiv
Volodymyrska Str. 64/13
01601 Kyiv
Ukraine
;
    'Ponomarova, Vira V.' ?
;
Inorganic Chemistry Department
National Taras Shevchenko University of Kyiv
Volodymyrska Str. 64/13
01601 Kyiv
Ukraine
;
_publ_section_synopsis
;
In the structures of the title salts,  two independent cations (Rb, Cs) are
situated on a crystallographic twofold axis and on a center of inversion,
respectively. Mutual intermolecular hydrogen bonding between the conjugate
3,5-dinitopyrazole NH-donor and 3,5-dinitropyrazolate N-acceptor sites of the
anions  governs the self-assembly of the translation-related anions in a
predictable fashion. The anionic chains are further linked by multiple
ion--dipole interactions involving the 12-coordinate cations bonded to two
pyrazole N-atoms  and all of the eight nitro O-atoms. The resulting ionic
networks follow the CsCl topological archetype, with either metal or organic
ions residing in an environment of eight counter-ions. Weak lone pair--\p-hole
interactions are also relevant to the packing.
;
data_1
_audit_creation_method     'SHELXL-2018/1'
_chemical_name_systematic
;
Poly[[\m~4~-4-(3,5-dinitropyrazol-4-yl)-3,5-dinitropyrazol-1-ido]rubidium]
;
_chemical_name_common     ?
_chemical_formula_moiety     'C6 H N8 O8 Rb'
_chemical_formula_sum     'C6 H N8 O8 Rb'
_chemical_formula_iupac     '[Rb (C6 H N8 O8)]'
_chemical_formula_weight     398.62
_chemical_melting_point     ?
_space_group_crystal_system     monoclinic
_space_group_name_H-M_alt     'C 2/c'
_space_group_name_Hall     '-C 2yc'
loop_
    _space_group_symop_operation_xyz
    'x, y, z'
    '-x, y, -z+1/2'
    'x+1/2, y+1/2, z'
    '-x+1/2, y+1/2, -z+1/2'
    '-x, -y, -z'
    'x, -y, z-1/2'
    '-x+1/2, -y+1/2, -z'
    'x+1/2, -y+1/2, z-1/2'
_cell_length_a     19.4400(15)
_cell_length_b     8.6070(4)
_cell_length_c     16.0977(10)
_cell_angle_alpha     90
_cell_angle_beta     115.264(7)
_cell_angle_gamma     90
_cell_volume     2435.8(3)
_cell_formula_units_Z     8
_cell_measurement_reflns_used     8000
_cell_measurement_theta_min     2.317
_cell_measurement_theta_max     27.898
_cell_measurement_temperature     213(2)
_exptl_crystal_description     prism
_exptl_crystal_colour     yellow
_exptl_crystal_size_max     0.200
_exptl_crystal_size_mid     0.160
_exptl_crystal_size_min     0.140
_exptl_crystal_density_diffrn     2.174
_exptl_crystal_F_000     1552
_exptl_absorpt_coefficient_mu     4.134
_exptl_absorpt_correction_type     numerical
_exptl_absorpt_process_details
;
[X-RED (Stoe & Cie, 2001) and X-SHAPE (Stoe & Cie, 1999)]
;
_exptl_absorpt_correction_T_min     0.6720
_exptl_absorpt_correction_T_max     0.7892
_diffrn_ambient_temperature     213(2)
_diffrn_source     'fine-focus sealed tube'
_diffrn_radiation_type     MoK\a
_diffrn_radiation_wavelength     0.71073
_diffrn_measurement_device_type     'Stoe IPDS'
_diffrn_measurement_method     '\f oscillation scans'
_diffrn_reflns_number     9925
_diffrn_reflns_av_R_equivalents     0.0330
_diffrn_reflns_av_unetI/netI     0.0373
_diffrn_reflns_theta_min     2.317
_diffrn_reflns_theta_max     27.898
_diffrn_reflns_theta_full     25.242
_diffrn_measured_fraction_theta_max     0.995
_diffrn_measured_fraction_theta_full     0.997
_diffrn_reflns_limit_h_min     -25
_diffrn_reflns_limit_h_max     25
_diffrn_reflns_limit_k_min     -10
_diffrn_reflns_limit_k_max     11
_diffrn_reflns_limit_l_min     -20
_diffrn_reflns_limit_l_max     20
_refine_special_details     ?
_reflns_number_total     2890
_reflns_number_gt     2186
_reflns_threshold_expression     'I > 2\s(I)'
_refine_ls_structure_factor_coef     Fsqd
_refine_ls_matrix_type     full
_refine_ls_R_factor_all     0.0379
_refine_ls_R_factor_gt     0.0256
_refine_ls_wR_factor_gt     0.0535
_refine_ls_wR_factor_ref     0.0552
_refine_ls_goodness_of_fit_ref     0.885
_refine_ls_restrained_S_all     0.885
_refine_ls_number_reflns     2890
_refine_ls_number_parameters     210
_refine_ls_number_restraints     0
_refine_ls_hydrogen_treatment     constr
_refine_ls_weighting_scheme     calc
_refine_ls_weighting_details
                      'w=1/[\s^2^(Fo^2^)+(0.0326P)^2^] where P=(Fo^2^+2Fc^2^)/3'
_atom_sites_solution_hydrogens     geom
_atom_sites_solution_primary     direct
_atom_sites_solution_secondary     difmap
_refine_ls_shift/su_max     0.000
_refine_ls_shift/su_mean     0.000
_refine_diff_density_max     0.373
_refine_diff_density_min     -0.392
_refine_ls_extinction_method     none
_refine_ls_extinction_coef     .
loop_
    _atom_type_symbol
    _atom_type_description
    _atom_type_scat_dispersion_real
    _atom_type_scat_dispersion_imag
    _atom_type_scat_source
    'C' 'C' 0.0033 0.0016
                         'International Tables Vol C Tables 4.2.6.8 and 6.1.1.4'
    'H' 'H' 0.0000 0.0000
                         'International Tables Vol C Tables 4.2.6.8 and 6.1.1.4'
    'N' 'N' 0.0061 0.0033
                         'International Tables Vol C Tables 4.2.6.8 and 6.1.1.4'
    'O' 'O' 0.0106 0.0060
                         'International Tables Vol C Tables 4.2.6.8 and 6.1.1.4'
    'Rb' 'Rb' -0.9393 2.9676
                         'International Tables Vol C Tables 4.2.6.8 and 6.1.1.4'
_computing_data_collection
;
IPDS Software (Stoe & Cie, 2000)
;
_computing_cell_refinement
;
IPDS Software (Stoe & Cie, 2000)
;
_computing_data_reduction
;
IPDS Software (Stoe & Cie, 2000)
;
_computing_structure_solution
;
SHELXS97 (Sheldrick, 2008)
;
_computing_structure_refinement
;
<i>SHELXL2018/1</i> (Sheldrick, 2015)
;
_computing_molecular_graphics
;
DIAMOND  (Brandenburg, 1999)
;
_computing_publication_material
;
WinGX (Farrugia, 2012)
;
loop_
    _atom_site_type_symbol
    _atom_site_label
    _atom_site_fract_x
    _atom_site_fract_y
    _atom_site_fract_z
    _atom_site_U_iso_or_equiv
    _atom_site_adp_type
    _atom_site_calc_flag
    _atom_site_occupancy
    _atom_site_disorder_assembly
    _atom_site_disorder_group
    Rb Rb1 0.500000 0.39279(3) 0.250000 0.02840(9) Uani d 1 . .
    Rb Rb2 0.000000 0.500000 0.000000 0.03230(9) Uani d 1 . .
    O O1 0.38330(9) -0.38304(18) 0.16106(14) 0.0422(5) Uani d 1 . .
    O O2 0.38489(9) -0.14611(18) 0.11639(13) 0.0344(4) Uani d 1 . .
    O O3 0.03697(9) -0.16032(19) 0.06215(16) 0.0490(5) Uani d 1 . .
    O O4 0.10681(9) 0.03244(17) 0.13792(13) 0.0347(4) Uani d 1 . .
    O O5 0.45319(8) 0.09854(18) 0.30718(12) 0.0329(4) Uani d 1 . .
    O O6 0.37797(9) -0.09294(16) 0.29580(11) 0.0301(4) Uani d 1 . .
    O O7 0.13123(9) 0.34370(17) -0.01293(13) 0.0344(4) Uani d 1 . .
    O O8 0.12218(8) 0.09417(17) -0.03095(11) 0.0280(3) Uani d 1 . .
    N N1 0.23222(9) -0.36612(17) 0.10737(13) 0.0199(4) Uani d 1 . .
    H H1 0.247444 -0.461154 0.107308 0.030 Uiso calc 1 . .
    N N2 0.16218(9) -0.32601(19) 0.09532(13) 0.0210(4) Uani d 1 . .
    N N3 0.33470(9) 0.27100(18) 0.19547(13) 0.0207(4) Uani d 1 . .
    N N4 0.26946(9) 0.31935(17) 0.12643(13) 0.0200(4) Uani d 1 . .
    N N5 0.35387(9) -0.25662(18) 0.13349(12) 0.0212(4) Uani d 1 . .
    N N6 0.09790(10) -0.0935(2) 0.10011(14) 0.0266(4) Uani d 1 . .
    N N7 0.39083(9) 0.03467(19) 0.27152(13) 0.0218(4) Uani d 1 . .
    N N8 0.15509(9) 0.21089(19) 0.01062(13) 0.0206(4) Uani d 1 . .
    C C1 0.27606(10) -0.2391(2) 0.11965(14) 0.0175(4) Uani d 1 . .
    C C2 0.23545(10) -0.1061(2) 0.11814(14) 0.0161(4) Uani d 1 . .
    C C3 0.16475(10) -0.1719(2) 0.10251(15) 0.0181(4) Uani d 1 . .
    C C4 0.32927(10) 0.1159(2) 0.19966(14) 0.0177(4) Uani d 1 . .
    C C5 0.26131(10) 0.0553(2) 0.13416(14) 0.0158(4) Uani d 1 . .
    C C6 0.22651(10) 0.1926(2) 0.08941(14) 0.0167(4) Uani d 1 . .
loop_
    _atom_site_aniso_label
    _atom_site_aniso_U_11
    _atom_site_aniso_U_22
    _atom_site_aniso_U_33
    _atom_site_aniso_U_12
    _atom_site_aniso_U_13
    _atom_site_aniso_U_23
    Rb1 0.01707(13) 0.01962(14) 0.0442(2) 0.000 0.00897(13) 0.000
    Rb2 0.02226(15) 0.03355(17) 0.0307(2) 0.00090(12) 0.00132(12) -0.01165(14)
    O1 0.0311(8) 0.0188(8) 0.0702(14) 0.0128(6) 0.0153(9) 0.0038(8)
    O2 0.0284(8) 0.0279(8) 0.0533(12) -0.0005(6) 0.0234(8) 0.0034(8)
    O3 0.0212(8) 0.0283(9) 0.0941(17) -0.0011(7) 0.0214(9) 0.0036(9)
    O4 0.0411(9) 0.0214(8) 0.0519(12) 0.0071(7) 0.0299(9) -0.0003(7)
    O5 0.0206(7) 0.0336(8) 0.0327(10) -0.0044(6) 0.0001(7) 0.0048(7)
    O6 0.0375(8) 0.0155(7) 0.0272(10) -0.0001(6) 0.0040(7) 0.0046(6)
    O7 0.0313(8) 0.0190(7) 0.0470(12) 0.0121(6) 0.0111(8) 0.0127(7)
    O8 0.0225(7) 0.0231(8) 0.0305(10) -0.0046(6) 0.0037(6) 0.0008(7)
    N1 0.0231(8) 0.0089(7) 0.0267(11) 0.0004(6) 0.0098(7) -0.0010(7)
    N2 0.0222(8) 0.0127(8) 0.0283(11) -0.0004(6) 0.0109(7) 0.0020(7)
    N3 0.0220(8) 0.0141(8) 0.0230(10) -0.0016(6) 0.0067(7) -0.0010(7)
    N4 0.0213(8) 0.0103(7) 0.0277(11) -0.0001(6) 0.0098(7) 0.0009(7)
    N5 0.0211(8) 0.0164(8) 0.0230(10) 0.0031(6) 0.0064(7) -0.0051(7)
    N6 0.0256(9) 0.0174(9) 0.0423(13) 0.0030(7) 0.0198(8) 0.0077(8)
    N7 0.0241(9) 0.0176(9) 0.0196(10) 0.0010(6) 0.0053(7) -0.0014(7)
    N8 0.0187(8) 0.0180(8) 0.0263(11) 0.0031(6) 0.0108(7) 0.0057(7)
    C1 0.0203(9) 0.0115(9) 0.0193(12) 0.0001(7) 0.0070(8) 0.0000(7)
    C2 0.0187(9) 0.0104(8) 0.0188(11) 0.0010(7) 0.0075(8) 0.0008(8)
    C3 0.0203(9) 0.0122(9) 0.0223(12) 0.0008(7) 0.0095(8) 0.0019(8)
    C4 0.0206(9) 0.0119(8) 0.0192(11) 0.0007(7) 0.0070(8) -0.0003(7)
    C5 0.0177(9) 0.0109(8) 0.0202(12) 0.0014(7) 0.0094(8) 0.0003(7)
    C6 0.0185(9) 0.0126(8) 0.0198(11) 0.0016(7) 0.0089(8) 0.0011(7)
_geom_special_details
;
 All esds (except the esd in the dihedral angle between two l.s. planes)
 are estimated using the full covariance matrix.  The cell esds are taken
 into account individually in the estimation of esds in distances, angles
 and torsion angles; correlations between esds in cell parameters are only
 used when they are defined by crystal symmetry.  An approximate (isotropic)
 treatment of cell esds is used for estimating esds involving l.s. planes.
;
loop_
    _geom_bond_atom_site_label_1
    _geom_bond_atom_site_label_2
    _geom_bond_site_symmetry_2
    _geom_bond_distance
    _geom_bond_publ_flag
    Rb1 O1 2_665 2.8543(15) n
    Rb1 O1 1_565 2.8543(15) y
    Rb1 O5 . 2.9673(16) y
    Rb1 O5 2_655 2.9673(16) n
    Rb1 N3 . 3.1285(16) y
    Rb1 N3 2_655 3.1285(16) n
    Rb1 O8 8_556 3.3074(16) n
    Rb1 O8 7 3.3074(16) y
    Rb1 O3 3 3.424(2) n
    Rb1 O3 4 3.424(2) y
    Rb1 O4 3 3.4942(16) n
    Rb1 O4 4 3.4942(16) y
    Rb2 O5 8_455 2.9616(17) n
    Rb2 O5 4 2.9616(17) y
    Rb2 O7 5_565 2.9690(15) n
    Rb2 O7 . 2.9690(15) y
    Rb2 O3 5 3.0743(17) n
    Rb2 O3 1_565 3.0743(17) y
    Rb2 N2 5 3.2261(16) n
    Rb2 N2 1_565 3.2261(16) y
    Rb2 O6 8_455 3.2275(16) n
    Rb2 O6 4 3.2275(16) y
    Rb2 O2 7 3.6985(16) y
    Rb2 O2 3_455 3.6985(16) n
    O1 N5 . 1.221(2) n
    O2 N5 . 1.219(2) n
    O3 N6 . 1.220(2) n
    O4 N6 . 1.219(2) n
    O5 N7 . 1.228(2) n
    O6 N7 . 1.227(2) n
    O7 N8 . 1.231(2) n
    O8 N8 . 1.225(2) n
    N1 N2 . 1.336(2) n
    N1 C1 . 1.348(2) n
    N1 H1 . 0.8700 ?
    N2 C3 . 1.331(2) n
    N3 C4 . 1.343(2) n
    N3 N4 . 1.347(2) n
    N4 C6 . 1.348(2) n
    N5 C1 . 1.440(2) n
    N6 C3 . 1.450(2) n
    N7 C4 . 1.441(2) n
    N8 C6 . 1.435(3) n
    C1 C2 . 1.384(3) n
    C2 C3 . 1.406(3) n
    C2 C5 . 1.462(2) n
    C4 C5 . 1.393(3) n
    C5 C6 . 1.399(3) n
loop_
    _geom_angle_atom_site_label_1
    _geom_angle_atom_site_label_2
    _geom_angle_atom_site_label_3
    _geom_angle_site_symmetry_1
    _geom_angle_site_symmetry_3
    _geom_angle
    _geom_angle_publ_flag
    O1 Rb1 O1 2_665 1_565 94.94(7) ?
    O1 Rb1 O5 2_665 . 134.80(5) ?
    O1 Rb1 O5 1_565 . 116.69(4) ?
    O1 Rb1 O5 2_665 2_655 116.69(4) ?
    O1 Rb1 O5 1_565 2_655 134.80(5) ?
    O5 Rb1 O5 . 2_655 62.80(7) ?
    O1 Rb1 N3 2_665 . 150.29(5) ?
    O1 Rb1 N3 1_565 . 65.44(5) ?
    O5 Rb1 N3 . . 52.18(4) ?
    O5 Rb1 N3 2_655 . 92.36(4) ?
    O1 Rb1 N3 2_665 2_655 65.44(5) ?
    O1 Rb1 N3 1_565 2_655 150.29(5) ?
    O5 Rb1 N3 . 2_655 92.36(4) ?
    O5 Rb1 N3 2_655 2_655 52.18(4) ?
    N3 Rb1 N3 . 2_655 140.85(6) ?
    O1 Rb1 O8 2_665 8_556 52.19(5) ?
    O1 Rb1 O8 1_565 8_556 124.56(5) ?
    O5 Rb1 O8 . 8_556 82.76(4) ?
    O5 Rb1 O8 2_655 8_556 100.60(4) ?
    N3 Rb1 O8 . 8_556 119.65(4) ?
    N3 Rb1 O8 2_655 8_556 61.84(4) ?
    O1 Rb1 O8 2_665 7 124.56(5) ?
    O1 Rb1 O8 1_565 7 52.19(5) ?
    O5 Rb1 O8 . 7 100.60(4) ?
    O5 Rb1 O8 2_655 7 82.76(4) ?
    N3 Rb1 O8 . 7 61.84(4) ?
    N3 Rb1 O8 2_655 7 119.65(4) ?
    O8 Rb1 O8 8_556 7 176.11(5) ?
    O1 Rb1 O3 2_665 3 96.42(5) ?
    O1 Rb1 O3 1_565 3 93.94(5) ?
    O5 Rb1 O3 . 3 111.58(4) ?
    O5 Rb1 O3 2_655 3 53.44(4) ?
    N3 Rb1 O3 . 3 106.56(4) ?
    N3 Rb1 O3 2_655 3 68.00(4) ?
    O8 Rb1 O3 8_556 3 128.33(4) ?
    O8 Rb1 O3 7 3 52.33(4) ?
    O1 Rb1 O3 2_665 4 93.94(5) ?
    O1 Rb1 O3 1_565 4 96.42(5) ?
    O5 Rb1 O3 . 4 53.44(4) ?
    O5 Rb1 O3 2_655 4 111.58(4) ?
    N3 Rb1 O3 . 4 68.00(4) ?
    N3 Rb1 O3 2_655 4 106.56(4) ?
    O8 Rb1 O3 8_556 4 52.33(4) ?
    O8 Rb1 O3 7 4 128.33(4) ?
    O3 Rb1 O3 3 4 164.66(6) ?
    O1 Rb1 O4 2_665 3 60.41(5) ?
    O1 Rb1 O4 1_565 3 91.65(5) ?
    O5 Rb1 O4 . 3 141.47(4) ?
    O5 Rb1 O4 2_655 3 78.75(4) ?
    N3 Rb1 O4 . 3 137.39(5) ?
    N3 Rb1 O4 2_655 3 59.64(4) ?
    O8 Rb1 O4 8_556 3 102.96(4) ?
    O8 Rb1 O4 7 3 75.66(4) ?
    O3 Rb1 O4 3 3 36.38(4) ?
    O3 Rb1 O4 4 3 153.75(4) ?
    O1 Rb1 O4 2_665 4 91.65(5) ?
    O1 Rb1 O4 1_565 4 60.41(5) ?
    O5 Rb1 O4 . 4 78.75(4) ?
    O5 Rb1 O4 2_655 4 141.47(4) ?
    N3 Rb1 O4 . 4 59.64(4) ?
    N3 Rb1 O4 2_655 4 137.39(5) ?
    O8 Rb1 O4 8_556 4 75.66(4) ?
    O8 Rb1 O4 7 4 102.96(4) ?
    O3 Rb1 O4 3 4 153.75(4) ?
    O3 Rb1 O4 4 4 36.38(4) ?
    O4 Rb1 O4 3 4 139.76(5) ?
    O5 Rb2 O5 8_455 4 180.00(8) ?
    O5 Rb2 O7 8_455 5_565 108.32(4) ?
    O5 Rb2 O7 4 5_565 71.68(4) ?
    O5 Rb2 O7 8_455 . 71.68(4) ?
    O5 Rb2 O7 4 . 108.32(4) ?
    O7 Rb2 O7 5_565 . 180.0 ?
    O5 Rb2 O3 8_455 5 57.45(5) ?
    O5 Rb2 O3 4 5 122.55(5) ?
    O7 Rb2 O3 5_565 5 111.42(4) ?
    O7 Rb2 O3 . 5 68.58(4) ?
    O5 Rb2 O3 8_455 1_565 122.55(5) ?
    O5 Rb2 O3 4 1_565 57.45(5) ?
    O7 Rb2 O3 5_565 1_565 68.58(4) ?
    O7 Rb2 O3 . 1_565 111.42(4) ?
    O3 Rb2 O3 5 1_565 180.00(10) ?
    O5 Rb2 N2 8_455 5 64.39(4) ?
    O5 Rb2 N2 4 5 115.61(4) ?
    O7 Rb2 N2 5_565 5 63.20(4) ?
    O7 Rb2 N2 . 5 116.80(4) ?
    O3 Rb2 N2 5 5 50.09(4) ?
    O3 Rb2 N2 1_565 5 129.91(4) ?
    O5 Rb2 N2 8_455 1_565 115.61(4) ?
    O5 Rb2 N2 4 1_565 64.39(4) ?
    O7 Rb2 N2 5_565 1_565 116.80(4) ?
    O7 Rb2 N2 . 1_565 63.20(4) ?
    O3 Rb2 N2 5 1_565 129.91(4) ?
    O3 Rb2 N2 1_565 1_565 50.09(4) ?
    N2 Rb2 N2 5 1_565 180.0 ?
    O5 Rb2 O6 8_455 8_455 40.54(4) ?
    O5 Rb2 O6 4 8_455 139.46(4) ?
    O7 Rb2 O6 5_565 8_455 71.28(5) ?
    O7 Rb2 O6 . 8_455 108.72(5) ?
    O3 Rb2 O6 5 8_455 86.34(5) ?
    O3 Rb2 O6 1_565 8_455 93.66(5) ?
    N2 Rb2 O6 5 8_455 59.09(4) ?
    N2 Rb2 O6 1_565 8_455 120.91(4) ?
    O5 Rb2 O6 8_455 4 139.46(4) ?
    O5 Rb2 O6 4 4 40.54(4) ?
    O7 Rb2 O6 5_565 4 108.72(5) ?
    O7 Rb2 O6 . 4 71.28(5) ?
    O3 Rb2 O6 5 4 93.66(5) ?
    O3 Rb2 O6 1_565 4 86.34(5) ?
    N2 Rb2 O6 5 4 120.91(4) ?
    N2 Rb2 O6 1_565 4 59.09(4) ?
    O6 Rb2 O6 8_455 4 180.00(7) ?
    O5 Rb2 O2 8_455 7 63.14(4) ?
    O5 Rb2 O2 4 7 116.86(4) ?
    O7 Rb2 O2 5_565 7 127.24(4) ?
    O7 Rb2 O2 . 7 52.75(4) ?
    O3 Rb2 O2 5 7 105.45(5) ?
    O3 Rb2 O2 1_565 7 74.55(5) ?
    N2 Rb2 O2 5 7 126.63(4) ?
    N2 Rb2 O2 1_565 7 53.37(4) ?
    O6 Rb2 O2 8_455 7 74.96(4) ?
    O6 Rb2 O2 4 7 105.04(4) ?
    O5 Rb2 O2 8_455 3_455 116.86(4) ?
    O5 Rb2 O2 4 3_455 63.14(4) ?
    O7 Rb2 O2 5_565 3_455 52.76(4) ?
    O7 Rb2 O2 . 3_455 127.25(4) ?
    O3 Rb2 O2 5 3_455 74.55(5) ?
    O3 Rb2 O2 1_565 3_455 105.45(5) ?
    N2 Rb2 O2 5 3_455 53.37(4) ?
    N2 Rb2 O2 1_565 3_455 126.63(4) ?
    O6 Rb2 O2 8_455 3_455 105.04(4) ?
    O6 Rb2 O2 4 3_455 74.96(4) ?
    O2 Rb2 O2 7 3_455 180.00(3) ?
    N5 O1 Rb1 . 1_545 158.96(13) ?
    N6 O3 Rb2 . 1_545 130.77(13) ?
    N6 O3 Rb1 . 3_445 91.12(15) ?
    Rb2 O3 Rb1 1_545 3_445 107.84(5) ?
    N6 O4 Rb1 . 3_445 87.86(12) ?
    N7 O5 Rb2 . 4_545 99.33(12) ?
    N7 O5 Rb1 . . 127.55(12) ?
    Rb2 O5 Rb1 4_545 . 124.88(5) ?
    N7 O6 Rb2 . 4_545 86.64(11) ?
    N8 O7 Rb2 . . 128.40(13) ?
    N8 O8 Rb1 . 7 121.64(12) ?
    N2 N1 C1 . . 110.67(15) ?
    N2 N1 H1 . . 124.7 ?
    C1 N1 H1 . . 124.7 ?
    C3 N2 N1 . . 104.29(15) ?
    C3 N2 Rb2 . 1_545 119.80(12) ?
    N1 N2 Rb2 . 1_545 132.66(12) ?
    C4 N3 N4 . . 106.38(15) ?
    C4 N3 Rb1 . . 114.35(12) ?
    N4 N3 Rb1 . . 128.37(12) ?
    N3 N4 C6 . . 107.59(15) ?
    O2 N5 O1 . . 125.25(17) ?
    O2 N5 C1 . . 118.13(15) ?
    O1 N5 C1 . . 116.61(16) ?
    O4 N6 O3 . . 124.73(18) ?
    O4 N6 C3 . . 117.74(17) ?
    O3 N6 C3 . . 117.50(18) ?
    O4 N6 Rb1 . 3_445 72.68(11) ?
    O3 N6 Rb1 . 3_445 69.40(14) ?
    C3 N6 Rb1 . 3_445 132.87(13) ?
    O6 N7 O5 . . 123.15(18) ?
    O6 N7 C4 . . 118.54(16) ?
    O5 N7 C4 . . 118.29(16) ?
    O6 N7 Rb2 . 4_545 72.15(11) ?
    O5 N7 Rb2 . 4_545 59.69(11) ?
    C4 N7 Rb2 . 4_545 146.67(12) ?
    O8 N8 O7 . . 123.57(18) ?
    O8 N8 C6 . . 118.40(15) ?
    O7 N8 C6 . . 118.00(17) ?
    N1 C1 C2 . . 110.36(16) ?
    N1 C1 N5 . . 119.62(15) ?
    C2 C1 N5 . . 130.01(16) ?
    C1 C2 C3 . . 100.20(16) ?
    C1 C2 C5 . . 129.17(17) ?
    C3 C2 C5 . . 130.53(17) ?
    N2 C3 C2 . . 114.47(16) ?
    N2 C3 N6 . . 117.47(16) ?
    C2 C3 N6 . . 127.90(17) ?
    N3 C4 C5 . . 113.82(17) ?
    N3 C4 N7 . . 117.80(17) ?
    C5 C4 N7 . . 128.31(17) ?
    C4 C5 C6 . . 99.63(15) ?
    C4 C5 C2 . . 129.27(17) ?
    C6 C5 C2 . . 131.10(17) ?
    N4 C6 C5 . . 112.57(17) ?
    N4 C6 N8 . . 119.01(16) ?
    C5 C6 N8 . . 128.38(16) ?
loop_
    _geom_torsion_atom_site_label_1
    _geom_torsion_atom_site_label_2
    _geom_torsion_atom_site_label_3
    _geom_torsion_atom_site_label_4
    _geom_torsion_site_symmetry_1
    _geom_torsion_site_symmetry_2
    _geom_torsion_site_symmetry_3
    _geom_torsion_site_symmetry_4
    _geom_torsion
    _geom_torsion_publ_flag
    C1 N1 N2 C3 . . . . -1.3(2) ?
    C1 N1 N2 Rb2 . . . 1_545 157.43(14) ?
    C4 N3 N4 C6 . . . . -1.0(2) ?
    Rb1 N3 N4 C6 . . . . 140.39(14) ?
    Rb1 O1 N5 O2 1_545 . . . 26.7(6) ?
    Rb1 O1 N5 C1 1_545 . . . -153.8(4) ?
    Rb1 O4 N6 O3 3_445 . . . 48.3(2) ?
    Rb1 O4 N6 C3 3_445 . . . -129.88(17) ?
    Rb2 O3 N6 O4 1_545 . . . -164.56(17) ?
    Rb1 O3 N6 O4 3_445 . . . -49.6(2) ?
    Rb2 O3 N6 C3 1_545 . . . 13.7(3) ?
    Rb1 O3 N6 C3 3_445 . . . 128.59(17) ?
    Rb2 O3 N6 Rb1 1_545 . . 3_445 -114.92(19) ?
    Rb2 O6 N7 O5 4_545 . . . 32.5(2) ?
    Rb2 O6 N7 C4 4_545 . . . -145.49(16) ?
    Rb2 O5 N7 O6 4_545 . . . -36.3(2) ?
    Rb1 O5 N7 O6 . . . . 174.67(14) ?
    Rb2 O5 N7 C4 4_545 . . . 141.67(15) ?
    Rb1 O5 N7 C4 . . . . -7.3(3) ?
    Rb1 O5 N7 Rb2 . . . 4_545 -149.01(17) ?
    Rb1 O8 N8 O7 7 . . . 22.7(3) ?
    Rb1 O8 N8 C6 7 . . . -155.32(13) ?
    Rb2 O7 N8 O8 . . . . 72.4(3) ?
    Rb2 O7 N8 C6 . . . . -109.63(17) ?
    N2 N1 C1 C2 . . . . 1.4(2) ?
    N2 N1 C1 N5 . . . . -179.72(17) ?
    O2 N5 C1 N1 . . . . 157.8(2) ?
    O1 N5 C1 N1 . . . . -21.7(3) ?
    O2 N5 C1 C2 . . . . -23.6(3) ?
    O1 N5 C1 C2 . . . . 156.9(2) ?
    N1 C1 C2 C3 . . . . -0.8(2) ?
    N5 C1 C2 C3 . . . . -179.5(2) ?
    N1 C1 C2 C5 . . . . 175.8(2) ?
    N5 C1 C2 C5 . . . . -2.9(4) ?
    N1 N2 C3 C2 . . . . 0.8(2) ?
    Rb2 N2 C3 C2 1_545 . . . -161.31(14) ?
    N1 N2 C3 N6 . . . . -174.94(18) ?
    Rb2 N2 C3 N6 1_545 . . . 23.0(2) ?
    C1 C2 C3 N2 . . . . 0.0(2) ?
    C5 C2 C3 N2 . . . . -176.6(2) ?
    C1 C2 C3 N6 . . . . 175.2(2) ?
    C5 C2 C3 N6 . . . . -1.4(4) ?
    O4 N6 C3 N2 . . . . 154.3(2) ?
    O3 N6 C3 N2 . . . . -24.1(3) ?
    Rb1 N6 C3 N2 3_445 . . . 62.6(3) ?
    O4 N6 C3 C2 . . . . -20.8(3) ?
    O3 N6 C3 C2 . . . . 160.8(2) ?
    Rb1 N6 C3 C2 3_445 . . . -112.5(2) ?
    N4 N3 C4 C5 . . . . 0.3(2) ?
    Rb1 N3 C4 C5 . . . . -147.15(14) ?
    N4 N3 C4 N7 . . . . -177.06(17) ?
    Rb1 N3 C4 N7 . . . . 35.5(2) ?
    O6 N7 C4 N3 . . . . 156.77(19) ?
    O5 N7 C4 N3 . . . . -21.3(3) ?
    Rb2 N7 C4 N3 4_545 . . . 55.7(3) ?
    O6 N7 C4 C5 . . . . -20.2(3) ?
    O5 N7 C4 C5 . . . . 161.7(2) ?
    Rb2 N7 C4 C5 4_545 . . . -121.3(2) ?
    N3 C4 C5 C6 . . . . 0.4(2) ?
    N7 C4 C5 C6 . . . . 177.5(2) ?
    N3 C4 C5 C2 . . . . -179.85(19) ?
    N7 C4 C5 C2 . . . . -2.8(4) ?
    C1 C2 C5 C4 . . . . -41.0(4) ?
    C3 C2 C5 C4 . . . . 134.7(2) ?
    C1 C2 C5 C6 . . . . 138.7(2) ?
    C3 C2 C5 C6 . . . . -45.6(4) ?
    N3 N4 C6 C5 . . . . 1.3(2) ?
    N3 N4 C6 N8 . . . . -176.64(16) ?
    C4 C5 C6 N4 . . . . -1.0(2) ?
    C2 C5 C6 N4 . . . . 179.2(2) ?
    C4 C5 C6 N8 . . . . 176.7(2) ?
    C2 C5 C6 N8 . . . . -3.1(4) ?
    O8 N8 C6 N4 . . . . 168.87(18) ?
    O7 N8 C6 N4 . . . . -9.2(3) ?
    O8 N8 C6 C5 . . . . -8.7(3) ?
    O7 N8 C6 C5 . . . . 173.2(2) ?
loop_
    _geom_hbond_atom_site_label_D
    _geom_hbond_atom_site_label_H
    _geom_hbond_atom_site_label_A
    _geom_hbond_site_symmetry_A
    _geom_hbond_distance_DH
    _geom_hbond_distance_HA
    _geom_hbond_distance_DA
    _geom_hbond_angle_DHA
    _geom_hbond_publ_flag
    N1 H1 N4 1_545 0.87 1.93 2.785(2) 166 no
_shelx_space_group_comment
;
The symmetry employed for this shelxl refinement is uniquely defined
by the following loop, which should always be used as a source of
symmetry information in preference to the above space-group names.
They are only intended as comments.
;
_shelx_estimated_absorpt_T_min     0.492
_shelx_estimated_absorpt_T_max     0.595
_shelx_hkl_file
;
 -25  -1   6   29.98    6.50
  25   1  -6   31.29    4.97
 -25   1   6   23.41    4.36
  25  -1  -6   27.30    4.38
  25   1  -7   16.88    4.36
 -25   1   7   16.91    4.33
  25  -1  -7   18.22    6.14
 -25  -1   7   14.69    4.40
 -25  -1   8    3.31    4.30
  25   1  -8    3.49    6.09
  25  -1  -8    4.17    4.32
 -25   1   8    4.36    6.03
 -25   1   9    2.68    4.31
 -25  -1   9    6.82    4.32
  25  -1  -9    0.82    6.14
  25   1  -9    1.21    4.35
 -25   1  10   49.97    4.44
 -25  -1  10   50.02    4.47
  25  -1 -10   49.39    6.23
  25   1 -10   49.49    4.47
 -25   1  11   11.18    6.04
  25  -1 -11   11.69    6.16
 -25  -1  11    6.14    6.08
  25   1 -11   13.28    4.37
  25  -1 -12    0.71    4.93
 -25   1  12    3.33    4.79
  25   1 -12    4.51    4.87
 -25  -1  12   -4.27    4.88
  24   0  -2    0.96    4.89
  24   0  -3    9.90    6.08
 -24   0   3    3.75    4.29
 -24   0   4  141.57    4.77
  24   0  -4  144.52    4.88
  24   0  -5    4.45    4.34
 -24   0   5    0.68    4.34
  24   0  -6    1.21    4.42
 -24   0   6   -1.37    6.18
 -24   0   7    2.48    4.34
  24   0  -7   -3.47    5.85
 -24   0   8   10.66    4.35
  24   0  -8   11.26    4.40
 -24   0   9   -2.78    5.82
  24   0  -9    0.59    5.85
  24   0 -10   -1.29    5.86
 -24   0  10   -5.17    4.43
 -24   0  11    0.16    4.35
  24   0 -11   -0.99    4.45
 -24   0  12   60.08    6.28
  24   0 -12   58.36    4.61
 -24   0  13   -1.61    6.13
  24   0 -13    1.80    4.38
 -24   0  14    4.74    6.08
  24   0 -14   12.12    6.21
  24   0 -15    2.25    5.02
 -24   0  15    1.32    6.80
 -24   2   3   20.63    4.93
 -24  -2   4   20.80    6.14
  24  -2  -4   22.37    6.21
  24   2  -4   20.75    4.38
 -24   2   4   21.79    4.39
 -24  -2   5   46.92    4.51
  24  -2  -5   42.48    6.33
 -24   2   5   51.56    4.46
  24   2  -5   44.04    4.47
  24   2  -6    7.58    4.34
  24  -2  -6    5.40    6.24
 -24   2   6    4.02    4.36
 -24  -2   6   -1.66    6.23
 -24  -2   7   22.93    4.43
  24   2  -7   23.82    4.41
  24  -2  -7   23.19    4.44
 -24   2   7   28.56    6.19
 -24   2   8   38.92    4.52
  24  -2  -8   39.17    6.35
 -24  -2   8   40.89    4.50
  24   2  -8   37.12    4.44
 -24   2   9    2.91    4.35
  24  -2  -9    1.80    4.43
 -24  -2   9    4.83    4.38
  24   2  -9    3.08    4.42
 -24  -2  10    2.84    6.19
  24  -2 -10    4.07    4.44
  24   2 -10    6.52    4.33
 -24   2  10    6.41    4.35
  24  -2 -11   32.81    4.53
 -24  -2  11   34.34    4.49
 -24   2  11   31.45    4.42
  24   2 -11   34.18    4.52
  24  -2 -12    8.63    6.33
 -24   2  12   17.91    6.16
 -24  -2  12   18.06    4.35
  24   2 -12   21.28    6.19
  24   2 -13   25.66    4.45
 -24  -2  13   18.52    4.38
 -24   2  13   20.39    4.34
  24  -2 -13   20.64    4.45
  24  -2 -14    5.49    4.95
 -24   2  14    0.81    4.86
 -24  -2  14    1.43    4.93
  23  -1  -1   21.89    4.44
  23   1  -1   22.24    6.19
 -23  -1   1   15.25    6.19
 -23   1   1   18.91    4.44
 -23  -1   2   45.80    4.49
  23   1  -2   49.62    4.62
 -23   1   2   35.70    4.48
  23  -1  -2   57.27    6.32
  23   1  -3    9.54    4.45
 -23  -1   3   10.26    4.46
 -23   1   3   15.21    6.19
  23  -1  -3   10.02    4.43
 -23  -1   4    0.56    5.45
 -23   1   4   -2.18    5.47
  23   1  -4    1.46    3.83
  23  -1  -4   -1.14    3.84
  23   1  -5   -3.72    3.97
 -23   1   5   -0.88    5.48
  23  -1  -5    0.46    3.88
 -23  -1   5   -3.25    3.91
  23   1  -6  109.46    4.30
 -23   1   6  106.69    4.22
 -23  -1   6  107.49    4.22
  23  -1  -6  102.73    4.26
  23   1  -7    2.22    3.91
  23  -1  -7    2.30    5.49
 -23   1   7   -2.42    5.50
 -23  -1   7    1.22    3.93
  23  -1  -8    2.54    3.92
 -23  -1   8   -2.73    3.90
  23   1  -8    1.91    3.89
 -23   1   8   -1.07    3.90
  23   1  -9    8.27    5.53
 -23  -1   9    5.14    3.87
 -23   1   9    8.41    3.83
  23  -1  -9    2.64    3.93
 -23  -1  10   71.90    4.15
  23   1 -10   79.17    5.77
 -23   1  10   70.57    4.10
  23  -1 -10   68.57    4.23
 -23   1  11    3.27    5.47
  23  -1 -11    3.33    5.51
  23   1 -11    2.80    5.54
 -23  -1  11    3.36    5.48
 -23  -1  12    1.14    3.85
  23  -1 -12    1.46    3.93
 -23   1  12    1.07    3.85
  23   1 -12    1.76    3.90
  23   1 -13   24.44    4.53
  23  -1 -13   24.53    4.58
 -23  -1  13   20.23    5.88
 -23   1  13   24.16    3.92
  23  -1 -14   19.08    4.54
 -23  -1  14   21.09    6.18
  23   1 -14   19.41    4.51
 -23   1  14   18.35    4.39
  23   1 -15    8.61    4.50
  23  -1 -15    9.28    4.48
 -23   1  15    9.22    4.33
 -23  -1  15    7.39    4.37
 -23   1  16    0.06    6.47
  23   1 -16    1.89    4.98
  23  -1 -16   -3.94    6.72
 -23  -1  16   -0.37    4.85
  23   3  -2    6.62    6.49
 -23  -3   2    3.15    6.49
 -23   3   2   -0.06    4.38
  23  -3  -2    3.53    4.35
  23  -3  -3   38.31    4.52
 -23  -3   3   35.05    4.45
  23   3  -3   39.41    4.46
 -23   3   3   37.80    4.48
 -23   3   4   11.01    4.41
 -23  -3   4   10.20    4.39
  23   3  -4    5.33    6.26
  23  -3  -4    9.07    4.47
  23  -3  -5   37.00    4.55
  23   3  -5   33.13    4.49
 -23  -3   5   33.05    6.22
 -23   3   5   30.55    4.44
  23   3  -6    0.73    4.42
 -23  -3   6   -1.90    4.36
  23  -3  -6    2.96    4.41
 -23   3   6    0.88    4.37
  23   3  -7   -1.87    5.84
  23  -3  -7    0.19    5.94
 -23   3   7   -5.28    5.84
 -23  -3   7    0.52    3.84
  23  -3  -8   11.75    3.96
 -23   3   8   16.48    3.86
 -23  -3   8   13.14    3.92
  23   3  -8   15.11    3.85
 -23   3   9    1.20    3.86
 -23  -3   9    2.89    3.87
  23   3  -9    0.92    5.82
  23  -3  -9   -1.51    3.90
 -23  -3  10    7.02    4.36
 -23   3  10    3.07    4.41
  23   3 -10    4.63    6.16
  23  -3 -10   -0.56    4.47
  23  -3 -11   43.82    6.39
 -23  -3  11   37.99    6.32
  23   3 -11   41.17    6.34
 -23   3  11   34.65    4.54
 -23   3  12   22.42    6.19
  23  -3 -12   19.39    4.53
 -23  -3  12   20.71    6.31
  23   3 -12   18.62    4.43
  23  -3 -13   19.14    4.48
 -23  -3  13   22.10    6.22
  23   3 -13   16.06    4.52
 -23   3  13   16.60    4.42
 -23  -3  14    7.72    4.35
  23   3 -14    5.90    4.42
 -23   3  14    7.14    4.34
  23  -3 -14    5.00    4.41
  22   0  -1   -1.78    5.55
 -22   0   1   -0.78    3.89
  22   0  -2    3.82    3.93
 -22   0   2   -0.24    3.91
 -22   0   3    1.54    3.90
  22   0  -3    4.65    3.93
 -22   0   4   46.28    4.09
  22   0  -4   45.78    5.72
 -22   0   5    2.86    3.35
  22   0  -5   -2.51    5.23
 -22   0   6   -1.01    4.81
  22   0  -6    2.97    3.38
 -22   0   7    1.47    3.39
  22   0  -7    2.05    3.39
 -22   0   8   82.57    3.75
  22   0  -8   94.40    3.76
 -22   0   9    1.18    3.38
  22   0  -9   -3.18    3.40
 -22   0  10    2.90    3.41
  22   0 -10    3.06    3.42
 -22   0  11   -1.38    3.97
  22   0 -11    1.36    3.97
  22   0 -12  118.19    4.42
 -22   0  12  123.80    5.92
  22   0 -13   -0.93    3.98
 -22   0  13    3.38    5.48
 -22   0  14    1.28    3.84
  22   0 -14    1.16    3.97
 -22   0  15   -0.64    3.84
  22   0 -15    2.41    6.00
 -22   0  16   35.04    4.52
  22   0 -16   42.15    6.42
 -22   0  17    1.83    6.09
  22   0 -17    8.15    6.23
 -22   2   1   29.55    6.42
 -22  -2   1   29.77    6.27
  22  -2  -1   27.29    6.39
  22   2  -1   25.06    4.59
 -22   2   2   28.95    4.01
 -22  -2   2   29.15    5.55
  22  -2  -2   35.21    4.04
  22   2  -2   36.11    5.60
 -22  -2   3   38.54    5.57
  22   2  -3   27.35    4.06
 -22   2   3   31.18    4.02
  22  -2  -3   31.47    4.06
 -22   2   4   79.10    4.16
 -22  -2   4   76.94    4.12
  22  -2  -4   69.56    4.22
  22   2  -4   75.33    5.69
  22  -2  -5   60.25    4.17
 -22   2   5   59.02    4.09
  22   2  -5   64.81    5.68
 -22  -2   5   66.19    4.08
  22   2  -6    8.84    5.54
 -22  -2   6    9.44    3.97
  22  -2  -6    8.18    4.00
 -22   2   6    5.15    3.98
 -22   2   7   55.68    4.13
  22  -2  -7   57.27    5.73
 -22  -2   7   54.49    4.13
  22   2  -7   53.86    4.14
  22   2  -8    4.44    5.60
 -22  -2   8   10.77    3.99
 -22   2   8    5.54    5.61
  22  -2  -8    9.66    5.63
 -22   2   9   42.50    4.04
  22  -2  -9   43.94    5.75
 -22  -2   9   42.58    4.14
  22   2  -9   47.31    4.04
 -22  -2  10   39.83    5.71
  22   2 -10   35.50    4.06
 -22   2  10   40.05    5.64
  22  -2 -10   40.66    5.72
  22   2 -11   43.58    5.70
 -22   2  11   30.95    4.03
  22  -2 -11   34.15    4.11
 -22  -2  11   37.19    4.08
  22  -2 -12   24.62    5.66
  22   2 -12   19.95    3.97
 -22  -2  12   15.81    3.99
 -22   2  12   14.60    4.01
 -22  -2  13   16.01    3.95
  22  -2 -13   21.63    5.68
 -22   2  13   14.47    3.92
  22   2 -13   19.65    4.04
 -22  -2  14   -0.11    5.49
  22  -2 -14   -4.07    5.67
  22   2 -14   -2.13    4.02
 -22   2  14    3.76    3.81
 -22  -2  15    1.95    6.20
  22   2 -15    0.78    4.47
  22  -2 -15    0.77    4.54
 -22   2  15    1.74    4.32
 -22   2  16    5.10    4.30
  22  -2 -16    6.12    4.44
  22   2 -16    4.63    4.43
 -22  -2  16    2.25    6.21
  22  -4  -1    3.63    4.97
 -22   4   1    2.10    4.96
 -22  -4   1    0.80    4.88
  22   4  -1   -1.83    4.99
 -22   4   2   43.16    6.31
  22   4  -2   40.84    6.30
 -22  -4   2   39.27    6.20
  22  -4  -2   38.64    4.52
  22  -4  -3   11.63    4.48
 -22   4   3   12.50    4.42
 -22  -4   3   10.13    6.18
  22   4  -3   10.86    4.42
  22  -4  -4   13.88    4.54
 -22   4   4    9.17    4.47
  22   4  -4    5.14    6.24
 -22  -4   4    7.23    4.44
 -22  -4   5   24.24    4.41
 -22   4   5   14.98    4.47
  22  -4  -5   19.07    4.57
  22   4  -5   15.58    5.89
  22  -4  -6   99.76    5.87
 -22   4   6   90.18    4.19
 -22  -4   6   92.32    5.77
  22   4  -6  108.20    5.64
  22  -4  -7   35.56    4.03
  22   4  -7   29.83    3.96
 -22  -4   7   35.63    5.60
 -22   4   7   33.13    5.53
 -22   4   8    0.19    3.87
 -22  -4   8    4.26    3.86
  22   4  -8    4.64    3.78
  22  -4  -8    0.10    3.95
  22   4  -9    1.37    3.84
  22  -4  -9   -1.07    3.96
 -22   4   9    0.32    3.83
 -22  -4   9    0.06    3.90
 -22  -4  10   15.04    3.91
  22  -4 -10   15.53    3.97
  22   4 -10   15.80    5.51
 -22   4  10   11.58    3.92
  22  -4 -11    2.89    4.49
  22   4 -11    3.03    4.39
 -22  -4  11    2.16    6.27
 -22   4  11    0.30    4.39
 -22  -4  12    9.65    4.41
  22  -4 -12   11.54    4.52
  22   4 -12   11.24    4.39
 -22   4  12    7.78    4.37
  22   4 -13   20.57    6.28
 -22  -4  13   13.83    4.43
  22  -4 -13    9.66    4.58
 -22   4  13   10.57    4.40
 -22   4  14   28.00    6.15
 -22  -4  14   31.67    6.27
  22  -4 -14   21.74    4.58
  22   4 -14   33.81    6.23
  21  -1  -1   17.87    3.97
  21   1  -1   15.76    4.01
 -21   1   1   13.97    5.67
 -21  -1   1   13.85    3.99
 -21   1   2   88.87    3.76
 -21  -1   2   83.93    4.29
  21  -1  -2   77.96    3.73
  21   1  -2   82.77    3.73
 -21   1   3    3.06    3.40
  21  -1  -3    0.08    3.45
 -21  -1   3    1.60    3.41
  21   1  -3    3.59    3.38
  21  -1  -4   -1.28    3.44
 -21  -1   4    0.94    3.41
  21   1  -4    1.44    3.37
 -21   1   4    5.38    3.42
 -21   1   5   11.20    3.45
  21   1  -5   10.59    3.42
 -21  -1   5    8.93    4.86
  21  -1  -5    8.89    3.47
  21  -1  -6  250.91    5.59
 -21   1   6  243.53    5.50
  21   1  -6  242.22    4.28
 -21  -1   6  232.96    4.30
  21   1  -7   30.13    4.92
 -21  -1   7   25.79    3.55
 -21   1   7   25.93    3.59
  21  -1  -7   28.07    3.56
  21   1  -8    6.38    3.47
  21  -1  -8    7.06    3.46
 -21   1   8    3.11    3.48
 -21  -1   8    3.06    3.49
 -21   1   9   12.41    3.49
 -21  -1   9   11.07    3.49
  21   1  -9   13.97    3.50
  21  -1  -9   16.92    3.47
 -21   1  10   15.57    3.54
  21  -1 -10   17.74    3.44
  21   1 -10   18.74    3.52
 -21  -1  10   16.30    4.93
  21   1 -11   18.57    4.97
 -21  -1  11   15.05    3.48
 -21   1  11   13.59    4.88
  21  -1 -11   14.96    3.54
 -21  -1  12   -1.35    3.43
  21  -1 -12    0.85    4.87
 -21   1  12    3.13    3.38
  21   1 -12    0.34    4.89
  21  -1 -13    2.38    4.04
 -21  -1  13   -0.35    3.45
  21   1 -13    7.99    5.32
 -21   1  13    6.59    3.37
 -21  -1  14   62.35    4.15
  21   1 -14   62.24    4.28
  21  -1 -14   64.29    4.28
 -21   1  14   68.51    5.73
 -21   1  15    9.04    3.92
 -21  -1  15    9.41    5.49
  21  -1 -15    7.94    4.03
  21   1 -15    9.75    5.64
  21  -1 -16    0.00    4.54
  21   1 -16    3.80    5.97
 -21   1  16    1.56    3.85
 -21  -1  16   -0.78    4.39
 -21  -1  17   15.65    6.22
 -21   1  17   15.03    6.17
  21  -1 -17   13.68    6.38
  21   1 -17   10.27    4.49
 -21   1  18   10.47    4.93
  21   1 -18    8.48    5.02
  21  -1 -18   11.08    6.64
 -21  -1  18   10.51    6.61
 -21  -3   1   71.94    4.14
 -21   3   1   77.28    4.25
  21  -3  -1   84.70    5.82
  21   3  -1   88.53    5.76
  21   3  -2   -1.09    3.95
 -21   3   2   -0.28    3.92
 -21  -3   2    3.17    5.50
  21  -3  -2   -0.66    3.98
  21   3  -3   28.98    5.57
 -21   3   3   22.40    5.60
 -21  -3   3   19.55    5.57
  21  -3  -3   18.67    4.03
 -21   3   4   11.87    3.96
 -21  -3   4   16.66    3.96
  21   3  -4   11.34    3.98
  21  -3  -4   18.17    4.01
  21  -3  -5    0.71    3.51
 -21  -3   5    7.18    5.24
  21   3  -5    5.90    3.41
 -21   3   5    6.54    3.41
 -21   3   6    0.29    4.80
 -21  -3   6   -0.41    3.39
  21  -3  -6   -2.90    4.88
  21   3  -6   -1.40    3.39
 -21  -3   7   53.72    3.66
  21  -3  -7   57.56    3.64
  21   3  -7   62.94    4.92
 -21   3   7   54.89    3.61
  21   3  -8   49.48    3.61
 -21  -3   8   57.08    4.97
  21  -3  -8   50.31    3.63
 -21   3   8   51.51    3.53
 -21  -3   9    8.86    3.36
 -21   3   9    0.92    4.79
  21  -3  -9    3.71    3.45
  21   3  -9    2.64    3.37
 -21   3  10   22.74    5.20
  21  -3 -10   17.66    5.37
  21   3 -10   22.10    3.44
 -21  -3  10   17.26    5.30
  21   3 -11    8.87    3.95
 -21  -3  11   14.21    5.62
  21  -3 -11    8.74    4.04
 -21   3  11   12.35    3.93
 -21  -3  12   17.50    5.65
  21  -3 -12   17.14    4.07
 -21   3  12   21.53    5.53
  21   3 -12   18.44    3.98
  21  -3 -13    8.53    4.02
 -21   3  13    5.68    3.93
  21   3 -13   12.21    5.60
 -21  -3  13    5.85    4.00
  21   3 -14    0.84    3.97
 -21  -3  14    1.89    3.95
  21  -3 -14    2.60    4.01
 -21   3  14    0.81    3.85
  21   3 -15   21.59    4.56
 -21  -3  15   21.20    4.52
  21  -3 -15   21.66    4.58
 -21   3  15   22.67    6.24
  21   3 -16    7.81    4.47
 -21  -3  16    6.43    6.26
 -21   3  16    6.67    4.35
  21  -3 -16    7.10    6.41
 -21   3  17    1.78    4.87
  21  -3 -17    4.07    4.97
 -21  -3  17    2.87    4.98
  21   5  -1   -2.79    4.33
 -21  -5   1   -2.47    4.25
  21  -5  -1   -0.53    4.41
 -21   5   1    0.56    4.43
 -21  -5   2    0.27    6.10
 -21   5   2    1.00    4.39
  21  -5  -2    0.44    4.42
  21   5  -2    0.99    4.37
  21   5  -3   -0.39    6.19
 -21   5   3    2.61    6.26
 -21  -5   3   -0.06    4.37
  21  -5  -3    6.36    6.31
 -21   5   4   94.99    4.71
  21  -5  -4   96.31    6.54
 -21  -5   4   97.03    6.40
  21   5  -4   95.17    4.66
  21  -5  -5    2.47    4.48
 -21  -5   5    7.82    4.32
 -21   5   5    1.34    4.44
  21   5  -5    0.21    4.38
 -21  -5   6    5.59    3.88
 -21   5   6    4.73    5.51
  21  -5  -6    4.88    3.98
  21   5  -6    6.56    3.81
  21  -5  -7   16.47    3.99
 -21  -5   7   10.74    3.95
 -21   5   7   14.31    3.91
  21   5  -7   16.90    3.84
 -21  -5   8   28.20    4.00
  21  -5  -8   25.79    4.05
  21   5  -8   25.27    5.50
 -21   5   8   28.06    5.53
  21   5  -9   -3.08    3.87
 -21  -5   9   -1.81    3.94
 -21   5   9   -0.89    3.88
  21  -5  -9   -0.35    3.95
 -21  -5  10    1.90    4.40
 -21   5  10    2.60    4.40
  21  -5 -10   -3.09    4.56
  21   5 -10    4.20    4.38
  21   5 -11   -0.65    4.39
 -21   5  11   -0.04    4.42
  21  -5 -11    4.16    6.34
 -21  -5  11   -2.39    4.49
  21  -5 -12   39.57    4.58
  21   5 -12   33.20    6.34
 -21  -5  12   27.97    4.54
 -21   5  12   39.89    6.31
  21  -5 -13    4.45    4.49
  21   5 -13    5.92    4.39
 -21   5  13    3.80    4.34
 -21  -5  13   -0.47    4.42
  21  -5 -14    3.71    5.03
  21   5 -14   -0.49    5.02
 -21  -5  14   -4.71    5.03
 -21   5  14    0.75    4.92
 -20   0   1    0.74    3.43
  20   0  -1    2.20    3.41
  20   0  -2    8.67    3.56
 -20   0   2   10.82    3.48
 -20   0   3    0.99    3.44
  20   0  -3   -1.56    3.50
 -20   0   4  177.16    4.07
  20   0  -4  186.20    4.18
  20   0  -5   -0.12    2.90
 -20   0   5    0.90    2.91
  20   0  -6    7.39    4.15
 -20   0   6    6.25    3.00
  20   0  -7    5.47    2.90
 -20   0   7    0.71    4.13
  20   0  -8  154.40    3.60
 -20   0   8  156.50    4.70
  20   0  -9   -2.21    2.94
 -20   0   9   -2.52    4.17
  20   0 -10   -3.46    4.96
 -20   0  10   -2.79    3.50
  20   0 -11   -1.48    3.50
 -20   0  11    1.04    4.86
  20   0 -12   69.89    3.82
 -20   0  12   73.61    5.04
 -20   0  13   -0.08    3.47
  20   0 -13   -0.25    3.46
  20   0 -14   28.09    3.62
 -20   0  14   30.13    4.88
  20   0 -15   -3.41    4.08
 -20   0  15   -2.51    3.99
 -20   0  16   81.32    5.88
  20   0 -16   86.26    5.99
 -20   0  17    0.61    5.88
  20   0 -17   -0.40    3.99
  20   0 -18    3.02    6.28
 -20   0  18   -0.30    6.25
  20   0 -19   -0.15    4.94
 -20  -2   1   69.85    3.66
 -20   2   1   67.86    5.05
  20   2  -1   64.20    3.68
  20  -2  -1   63.00    3.72
  20  -2  -2   13.32    4.88
 -20  -2   2    7.44    3.48
  20   2  -2   12.35    4.88
 -20   2   2   12.53    3.50
 -20  -2   3   11.76    3.49
  20   2  -3    7.71    3.46
 -20   2   3    9.27    3.52
  20  -2  -3    9.62    4.93
 -20   2   4    2.49    3.50
  20   2  -4    4.09    3.43
 -20  -2   4    3.56    3.46
  20  -2  -4   10.97    4.84
 -20  -2   5   23.24    3.54
  20  -2  -5   23.35    4.99
 -20   2   5   24.56    3.54
  20   2  -5   20.65    3.52
  20   2  -6    6.62    3.49
 -20  -2   6    6.36    4.97
 -20   2   6    7.57    3.48
  20  -2  -6    7.54    3.49
  20   2  -7   47.02    4.96
  20  -2  -7   42.21    3.67
 -20  -2   7   42.68    5.03
 -20   2   7   42.66    3.57
  20  -2  -8   47.06    3.67
 -20  -2   8   48.19    5.05
  20   2  -8   47.39    3.61
 -20   2   8   47.08    5.01
  20  -2  -9   25.15    3.58
 -20  -2   9   26.69    3.57
  20   2  -9   26.57    3.53
 -20   2   9   28.76    4.98
  20   2 -10   22.48    4.97
  20  -2 -10   20.14    5.01
 -20   2  10   26.84    4.91
 -20  -2  10   22.56    5.00
  20   2 -11   61.02    3.76
 -20  -2  11   68.95    5.15
 -20   2  11   65.85    3.70
  20  -2 -11   66.52    3.74
 -20   2  12    5.38    3.37
  20   2 -12    1.26    4.90
 -20  -2  12    3.50    3.42
  20  -2 -12    0.90    3.47
  20  -2 -13   48.22    3.72
  20   2 -13   52.37    3.76
 -20   2  13   56.05    3.63
 -20  -2  13   53.92    3.61
 -20   2  14    1.27    3.92
  20  -2 -14    0.13    4.07
 -20  -2  14    0.54    4.00
  20   2 -14   -1.57    4.10
 -20  -2  15    2.43    3.95
  20   2 -15   -2.45    4.03
 -20   2  15    2.53    5.52
  20  -2 -15    0.92    4.01
 -20  -2  16   16.23    4.02
  20  -2 -16   13.82    4.07
 -20   2  16   18.50    5.54
  20   2 -16   16.90    5.71
 -20  -2  17    5.33    4.49
  20  -2 -17    7.69    4.49
 -20   2  17    1.99    4.42
  20   2 -17   -0.14    4.60
 -20   2  18    2.61    6.12
  20  -2 -18    4.02    4.43
  20   2 -18    2.81    6.26
 -20  -2  18    3.67    6.27
 -20   4   1    5.05    3.96
  20  -4  -1    5.01    4.02
  20   4  -1    7.52    5.60
 -20  -4   1    4.72    5.57
  20  -4  -2  220.97    4.74
  20   4  -2  217.26    4.65
 -20  -4   2  218.54    4.62
 -20   4   2  176.20    4.51
 -20  -4   3   14.19    4.01
  20   4  -3   12.69    4.02
  20  -4  -3   14.71    4.10
 -20   4   3   14.39    3.98
 -20  -4   4   -2.52    5.21
  20  -4  -4   -2.21    4.03
 -20   4   4   -1.47    3.42
  20   4  -4    0.04    3.39
  20  -4  -5    1.68    3.51
 -20  -4   5    5.94    4.85
 -20   4   5    3.77    3.48
  20   4  -5    2.23    3.43
  20  -4  -6   82.80    5.12
 -20   4   6   76.18    3.73
  20   4  -6   83.58    3.69
 -20  -4   6   74.09    3.74
 -20   4   7    1.24    4.88
 -20  -4   7   -1.41    4.87
  20  -4  -7   -4.93    4.94
  20   4  -7    2.36    3.38
  20  -4  -8    0.82    3.44
 -20  -4   8    2.76    3.45
 -20   4   8    0.84    3.46
  20   4  -8    1.24    3.43
  20   4  -9   26.70    4.86
 -20   4   9   27.81    3.53
  20  -4  -9   30.27    4.99
 -20  -4   9   27.13    4.96
  20   4 -10  100.07    5.17
 -20  -4  10  102.36    3.86
  20  -4 -10  107.70    3.89
 -20   4  10  102.26    3.84
 -20   4  11   22.00    5.69
  20  -4 -11   23.79    5.75
 -20  -4  11   25.57    5.68
  20   4 -11   19.73    4.03
 -20  -4  12    5.35    4.04
  20   4 -12   14.82    5.62
 -20   4  12    9.93    3.94
  20  -4 -12   11.49    5.75
  20  -4 -13    5.87    5.73
 -20  -4  13    4.17    5.55
 -20   4  13    5.18    5.57
  20   4 -13    5.77    5.61
  20   4 -14   46.73    5.74
  20  -4 -14   44.26    4.17
 -20   4  14   42.12    5.66
 -20  -4  14   34.56    4.09
  20  -4 -15    9.61    6.43
 -20  -4  15    4.67    6.37
  20   4 -15    7.01    4.55
 -20   4  15    4.66    4.42
 -20   4  16    3.72    6.14
  20   4 -16   -1.26    4.50
 -20  -4  16   -0.21    6.26
  20  -4 -16   -3.75    6.39
  20   6  -1   16.79    4.99
  20  -6  -1   19.93    7.08
 -20   6   1   18.02    5.07
 -20  -6   2   51.88    4.48
 -20   6   2   52.93    6.39
  20  -6  -2   49.99    6.42
  20   6  -2   52.62    4.53
 -20   6   3    3.27    4.43
  20   6  -3    8.54    6.15
  20  -6  -3   -3.12    4.53
 -20  -6   3   -3.12    6.15
 -20   6   4    3.02    4.45
  20  -6  -4    3.97    6.29
  20   6  -4    1.98    4.38
 -20  -6   4    0.86    4.35
  20   6  -5   -1.15    4.36
  20  -6  -5   -0.87    4.52
 -20  -6   5   -4.27    4.43
 -20   6   5    3.20    4.37
  20  -6  -6   57.80    4.66
 -20   6   6   54.24    4.55
 -20  -6   6   60.02    4.53
  20   6  -6   60.62    4.47
 -20   6   7   26.34    6.27
  20   6  -7   27.43    4.40
 -20  -6   7   27.41    6.31
  20  -6  -7   27.99    4.56
 -20  -6   8    9.20    4.44
  20   6  -8    8.61    6.15
 -20   6   8    8.52    4.46
  20  -6  -8    8.06    4.57
  20  -6  -9   15.47    4.59
  20   6  -9   19.70    4.37
 -20  -6   9   17.21    4.47
 -20   6   9   18.46    4.40
 -20  -6  10   26.42    6.27
 -20   6  10   16.78    4.45
  20   6 -10   20.82    4.41
  20  -6 -10   20.22    4.56
  20   6 -11   -0.24    4.37
  20  -6 -11   -1.88    6.33
 -20   6  11    1.63    4.38
 -20  -6  11    2.28    4.43
 -20   6  12    4.74    6.15
  20   6 -12    7.14    6.13
 -20  -6  12    2.69    4.42
  20  -6 -12    4.88    6.32
  20   6 -13   -1.03    4.92
 -20  -6  13   -1.42    4.94
 -20   6  13    5.10    4.82
  20  -6 -13    1.31    7.13
  19  -1  -1   45.22    5.04
 -19   1   1   38.17    3.66
 -19  -1   1   38.63    3.64
  19   1  -1   34.98    5.04
  19   1  -2  134.27    3.46
 -19   1   2  130.56    4.60
 -19  -1   2  129.08    3.45
  19  -1  -2  126.83    3.49
  19  -1  -3   60.55    3.20
 -19  -1   3   58.53    3.15
  19   1  -3   54.02    4.38
 -19   1   3   53.90    3.21
  19  -1  -4   17.20    3.02
  19   1  -4   19.19    4.19
 -19   1   4   15.03    3.01
 -19  -1   4   12.84    3.04
  19   1  -5   68.90    4.42
  19  -1  -5   77.89    4.42
 -19  -1   5   65.75    4.43
 -19   1   5   69.65    4.36
  19  -1  -6  110.17    3.43
 -19  -1   6  101.36    3.44
 -19   1   6  105.50    3.39
  19   1  -6  107.23    3.40
 -19  -1   7   72.36    3.28
  19   1  -7   74.27    4.41
  19  -1  -7   75.62    3.27
 -19   1   7   72.76    4.44
 -19  -1   8    1.15    2.97
 -19   1   8    3.00    4.15
  19   1  -8   -0.28    4.17
  19  -1  -8    3.33    2.96
  19  -1  -9   28.15    3.10
  19   1  -9   30.42    3.08
 -19  -1   9   31.70    4.30
 -19   1   9   33.69    4.29
  19   1 -10  100.99    3.43
  19  -1 -10   90.53    3.36
 -19   1  10  100.47    3.42
 -19  -1  10  102.59    3.42
  19   1 -11   31.79    3.15
 -19   1  11   34.87    4.26
 -19  -1  11   33.09    3.11
  19  -1 -11   34.71    4.32
 -19  -1  12    0.14    3.50
 -19   1  12    2.24    4.92
  19  -1 -12   -0.42    3.55
  19   1 -12    2.48    3.58
  19  -1 -13   16.52    5.04
  19   1 -13   17.13    5.01
 -19  -1  13   18.04    3.52
 -19   1  13   18.31    3.50
 -19  -1  14   48.77    5.11
  19   1 -14   45.33    3.70
  19  -1 -14   46.10    3.77
 -19   1  14   54.04    5.04
 -19   1  15    3.55    3.38
  19  -1 -15    3.95    4.92
 -19  -1  15    0.90    3.47
  19   1 -15    3.22    4.93
  19   1 -16    1.54    5.64
 -19  -1  16    2.65    5.62
 -19   1  16   -3.72    5.65
  19  -1 -16   -1.25    4.02
 -19  -1  17   21.88    4.05
  19   1 -17   16.55    5.76
 -19   1  17   21.10    5.62
  19  -1 -17   19.40    5.73
  19   1 -18   26.47    6.45
 -19   1  18   21.98    4.54
 -19  -1  18   25.33    4.63
  19  -1 -18   26.59    4.58
  19   1 -19   48.89    6.51
 -19   1  19   53.91    6.38
 -19  -1  19   47.72    4.70
  19  -1 -19   51.52    6.38
 -19  -3   1   31.39    4.94
 -19   3   1   38.04    4.98
  19  -3  -1   33.11    3.58
  19   3  -1   30.50    3.63
  19   3  -2   13.56    4.88
 -19  -3   2   11.40    4.88
  19  -3  -2   13.52    4.96
 -19   3   2   10.92    3.49
 -19   3   3   61.28    5.06
 -19  -3   3   60.27    3.67
  19   3  -3   57.94    3.69
  19  -3  -3   57.93    3.73
  19  -3  -4  151.44    5.47
 -19   3   4  154.95    5.38
  19   3  -4  152.90    3.97
 -19  -3   4  152.32    4.05
  19  -3  -5   94.29    3.89
  19   3  -5   98.04    3.78
 -19   3   5  103.47    5.16
 -19  -3   5   96.94    3.81
 -19   3   6    8.55    2.88
  19  -3  -6    5.40    4.64
  19   3  -6    5.04    2.92
 -19  -3   6    6.57    2.95
 -19  -3   7   47.41    3.14
  19  -3  -7   47.54    3.16
  19   3  -7   53.12    4.67
 -19   3   7   53.39    4.62
  19   3  -8   22.85    3.01
  19  -3  -8   20.94    3.03
 -19   3   8   24.25    3.56
 -19  -3   8   23.45    3.00
 -19  -3   9   15.83    3.51
 -19   3   9   14.31    3.50
  19   3  -9   12.61    3.50
  19  -3  -9   17.34    5.01
 -19  -3  10   31.25    3.55
  19  -3 -10   29.01    3.65
 -19   3  10   29.79    3.55
  19   3 -10   31.90    5.01
 -19   3  11   19.69    4.93
  19   3 -11   19.89    3.56
 -19  -3  11   22.07    3.58
  19  -3 -11   21.42    3.60
 -19   3  12   80.78    3.82
 -19  -3  12   96.42    5.27
  19   3 -12   97.46    3.88
  19  -3 -12   95.79    3.95
  19   3 -13    6.43    3.49
 -19  -3  13    8.94    3.50
 -19   3  13    5.90    3.42
  19  -3 -13    6.11    4.95
  19  -3 -14    4.31    5.34
 -19   3  14    0.59    5.20
 -19  -3  14    4.28    5.25
  19   3 -14    0.73    5.29
  19  -3 -15    6.70    5.72
  19   3 -15   11.24    5.70
 -19   3  15    6.33    3.95
 -19  -3  15    5.61    4.02
  19   3 -16    2.65    4.06
 -19  -3  16    4.78    3.98
  19  -3 -16    1.23    4.01
 -19   3  16    6.13    3.89
 -19   3  17   -1.59    4.39
 -19  -3  17    0.17    6.39
  19   3 -17   -0.67    4.50
  19  -3 -17   -2.72    6.34
  19   3 -18    5.36    6.32
 -19   3  18    5.87    4.37
  19  -3 -18    8.48    4.41
 -19  -3  18    6.52    6.28
  19  -5  -1    0.82    4.00
  19   5  -1    0.83    5.51
 -19  -5   1   -4.47    3.87
 -19   5   1    2.06    4.02
  19  -5  -2   13.54    4.08
 -19  -5   2   14.15    5.54
  19   5  -2   17.62    3.98
 -19   5   2   14.02    4.04
  19  -5  -3    4.21    4.01
 -19  -5   3    5.17    4.02
  19   5  -3    6.97    5.53
 -19   5   3    9.90    4.01
 -19   5   4   36.40    4.13
  19  -5  -4   39.13    4.10
  19   5  -4   34.39    4.02
 -19  -5   4   41.11    4.08
  19   5  -5    4.32    3.34
 -19  -5   5   -2.60    4.83
 -19   5   5   -2.20    3.46
  19  -5  -5    1.72    4.89
 -19   5   6   10.71    3.46
 -19  -5   6    8.51    3.45
  19   5  -6    8.79    3.41
  19  -5  -6   12.14    3.50
 -19   5   7    9.10    4.85
  19  -5  -7    6.06    3.52
 -19  -5   7    7.92    3.48
  19   5  -7   14.13    4.70
 -19  -5   8   74.83    5.09
  19  -5  -8   74.84    3.71
  19   5  -8   71.65    3.58
 -19   5   8   72.19    3.72
  19  -5  -9    1.30    3.49
  19   5  -9    5.01    3.30
 -19   5   9    3.88    3.39
 -19  -5   9    1.16    3.44
  19  -5 -10    2.72    5.68
 -19  -5  10    1.91    5.61
  19   5 -10   -0.61    3.91
 -19   5  10   -0.48    3.95
  19   5 -11    6.18    3.95
 -19  -5  11    8.96    5.63
  19  -5 -11    6.92    4.04
 -19   5  11    7.84    3.98
 -19  -5  12   48.74    4.13
  19   5 -12   50.33    5.71
  19  -5 -12   51.22    4.23
 -19   5  12   50.28    4.09
  19   5 -13    4.45    5.60
 -19   5  13    6.82    5.51
  19  -5 -13    9.17    5.68
 -19  -5  13    9.64    3.93
 -19   5  14   19.46    6.28
  19  -5 -14   23.80    4.59
  19   5 -14   21.69    6.37
 -19  -5  14   18.76    6.42
 -19  -5  15    4.28    4.45
 -19   5  15    1.74    6.22
  19   5 -15    7.18    4.44
  19  -5 -15    4.75    6.38
  19   5 -16   16.55    6.73
 -19   5  16   14.75    4.40
 -19  -5  16   14.71    4.51
  19  -7  -2   10.82    5.02
 -19   7   3   37.49    6.25
  19   7  -3   37.37    4.42
  19  -7  -3   38.31    4.55
 -19  -7   3   35.39    4.38
 -19   7   4   16.16    4.46
 -19  -7   4   20.53    4.36
  19  -7  -4   17.92    6.32
  19   7  -4   19.86    6.16
 -19  -7   5   33.39    4.42
  19  -7  -5   37.98    4.56
  19   7  -5   36.54    6.17
 -19   7   5   32.85    4.45
  19   7  -6    4.72    6.12
 -19  -7   6    3.93    6.14
 -19   7   6    4.99    6.19
  19  -7  -6    5.98    4.48
 -19  -7   7   11.40    4.37
 -19   7   7   11.04    4.43
  19   7  -7   11.31    6.14
  19  -7  -7   11.72    4.52
 -19   7   8    9.16    6.20
 -19  -7   8   14.11    6.15
  19  -7  -8   15.89    4.45
  19   7  -8   10.64    4.33
 -19   7   9   56.23    4.51
  19   7  -9   66.51    6.23
  19  -7  -9   67.24    4.62
 -19  -7   9   55.23    4.58
 -19  -7  10    4.12    6.15
  19   7 -10    0.65    6.06
 -19   7  10    2.61    4.30
  19   7 -11   -0.56    6.49
 -19   7  11    2.37    6.50
 -19  -7  11    5.50    4.97
 -18   0   1   -1.98    2.96
  18   0  -1    0.65    3.01
  18   0  -2  111.62    4.57
 -18   0   2  111.70    3.48
 -18   0   3    0.08    2.99
  18   0  -3    1.20    2.97
 -18   0   4   40.85    3.16
  18   0  -4   40.52    4.41
  18   0  -5    0.76    3.00
 -18   0   5   -1.24    4.22
 -18   0   6   29.36    3.09
  18   0  -6   28.21    3.14
  18   0  -7    1.17    2.97
 -18   0   7    0.51    2.97
  18   0  -8  121.78    3.55
 -18   0   8  117.96    3.52
  18   0  -9    2.25    4.27
 -18   0   9    0.71    2.98
 -18   0  10   10.80    3.08
  18   0 -10   12.85    4.34
  18   0 -11    0.79    4.25
 -18   0  11    0.51    2.95
 -18   0  12   32.75    3.13
  18   0 -12   32.14    3.15
 -18   0  13    2.69    4.13
  18   0 -13    0.57    4.19
  18   0 -14   27.09    3.62
 -18   0  14   29.51    5.04
  18   0 -15   -2.84    5.00
 -18   0  15   -1.90    3.51
  18   0 -16   19.29    4.96
 -18   0  16   13.04    4.95
 -18   0  17   -0.49    4.01
  18   0 -17   -2.34    5.63
 -18   0  18    2.85    3.95
  18   0 -18    2.10    3.93
  18   0 -19   -1.77    6.23
 -18   0  19   -0.76    6.24
 -18  -2   1   41.81    4.26
  18  -2  -1   40.18    4.29
  18   2  -1   38.04    3.08
 -18   2   1   34.63    3.13
 -18  -2   2    6.85    4.15
  18  -2  -2    3.94    2.99
  18   2  -2    1.35    2.95
 -18   2   2    1.91    2.97
  18  -2  -3   10.36    3.05
 -18  -2   3   11.48    4.18
 -18   2   3   10.54    4.20
  18   2  -3    9.66    3.01
 -18   2   4  141.67    3.60
  18  -2  -4  156.76    4.79
  18   2  -4  159.55    3.55
 -18  -2   4  156.22    3.60
 -18  -2   5    2.20    2.99
 -18   2   5   -0.48    4.20
  18   2  -5    3.19    2.94
  18  -2  -5   -0.57    3.01
  18  -2  -6   57.35    4.42
 -18  -2   6   57.60    4.41
 -18   2   6   55.60    3.22
  18   2  -6   55.24    3.24
 -18   2   7   97.76    4.53
  18   2  -7   97.47    3.42
  18  -2  -7  103.45    4.56
 -18  -2   7  103.25    4.57
 -18  -2   8   43.88    3.23
 -18   2   8   38.40    3.17
  18  -2  -8   42.45    3.18
  18   2  -8   43.11    3.16
 -18  -2   9  102.05    4.57
 -18   2   9  100.18    4.52
  18   2  -9   99.53    3.42
  18  -2  -9   98.81    3.47
  18  -2 -10    5.57    3.03
  18   2 -10    7.26    4.16
 -18  -2  10    4.55    4.20
 -18   2  10    1.98    2.96
 -18  -2  11    6.07    4.23
  18   2 -11    6.46    4.20
  18  -2 -11    6.29    3.04
 -18   2  11    6.14    2.94
  18  -2 -12   48.41    4.44
 -18  -2  12   46.04    3.23
  18   2 -12   51.06    4.34
 -18   2  12   44.09    3.14
 -18  -2  13   12.59    3.58
  18  -2 -13   12.78    3.64
 -18   2  13   12.36    4.92
  18   2 -13   14.87    3.57
 -18   2  14   44.28    3.64
  18  -2 -14   37.82    3.74
 -18  -2  14   42.25    5.15
  18   2 -14   45.27    3.77
  18   2 -15   90.67    5.33
 -18  -2  15   87.15    3.95
  18  -2 -15   78.11    3.88
 -18   2  15   85.09    3.88
 -18  -2  16    4.71    5.80
  18  -2 -16    5.33    5.79
 -18   2  16    8.83    4.00
  18   2 -16    9.19    5.79
  18   2 -17   10.57    4.04
 -18   2  17   12.76    4.02
  18  -2 -17   11.98    4.07
 -18  -2  17   16.11    5.68
 -18   2  18    6.00    4.47
 -18  -2  18    5.35    4.59
  18  -2 -18    6.54    4.45
  18   2 -18    5.36    6.34
  18  -2 -19    0.70    6.17
 -18   2  19   -0.38    6.19
 -18  -2  19    1.51    6.21
  18   2 -19    0.99    6.21
  18   4  -1   -1.18    4.86
 -18   4   1    7.04    4.97
  18  -4  -1    0.31    3.53
 -18  -4   1    0.65    4.84
 -18  -4   2  184.66    5.45
 -18   4   2  180.99    4.20
  18  -4  -2  185.59    4.14
  18   4  -2  180.36    4.00
  18  -4  -3   27.76    3.67
  18   4  -3   28.26    3.57
 -18   4   3   31.98    3.58
 -18  -4   3   32.72    3.59
  18  -4  -4    7.95    3.58
  18   4  -4    9.59    3.46
 -18  -4   4    7.56    3.49
 -18   4   4    8.97    4.96
  18  -4  -5   73.27    4.86
  18   4  -5   67.02    3.70
 -18  -4   5   68.35    4.81
 -18   4   5   64.35    4.79
 -18   4   6  155.77    3.57
  18  -4  -6  165.36    4.75
 -18  -4   6  160.40    3.59
  18   4  -6  155.97    3.51
 -18   4   7    1.29    4.12
  18   4  -7   -0.39    2.87
  18  -4  -7    1.43    3.00
 -18  -4   7    2.32    2.92
 -18   4   8   -0.90    3.47
  18  -4  -8   -0.07    4.61
 -18  -4   8    2.88    4.54
  18   4  -8    2.24    4.47
  18   4  -9    2.77    3.43
  18  -4  -9   -1.19    3.54
 -18   4   9    1.72    3.47
 -18  -4   9    4.61    4.95
 -18  -4  10   43.08    5.11
  18   4 -10   42.59    4.99
 -18   4  10   41.40    3.59
  18  -4 -10   43.40    5.12
  18  -4 -11    1.11    5.01
 -18  -4  11   -0.47    3.47
 -18   4  11    1.11    4.87
  18   4 -11   -0.39    3.46
 -18  -4  12   -0.06    4.89
 -18   4  12   -0.89    3.47
  18   4 -12   -1.66    3.46
  18  -4 -12    2.36    3.49
  18  -4 -13   38.33    3.63
 -18  -4  13   42.50    5.08
  18   4 -13   38.63    3.69
 -18   4  13   36.64    3.61
  18  -4 -14   80.29    4.38
 -18   4  14   73.64    4.27
 -18  -4  14   77.59    4.41
  18   4 -14   70.23    4.30
  18  -4 -15    4.83    4.05
 -18   4  15    5.11    5.57
  18   4 -15    4.58    4.02
 -18  -4  15    4.36    4.04
 -18  -4  16   -1.19    5.61
  18   4 -16   -1.85    5.67
 -18   4  16    1.38    5.53
  18  -4 -16    1.89    5.62
 -18   4  17   -2.81    4.39
 -18  -4  17    0.66    6.29
  18   4 -17    3.89    6.30
 -18  -4  18   12.82    5.04
  18   4 -18   12.06    7.11
 -18   4  18   13.61    6.97
 -18   6   1   18.67    4.07
  18  -6  -1   20.12    3.98
  18   6  -1   19.10    3.99
 -18  -6   1   21.16    3.91
  18  -6  -2   46.73    4.12
  18   6  -2   46.72    5.61
 -18   6   2   46.23    4.13
 -18  -6   2   42.12    5.60
 -18  -6   3    5.09    3.90
  18   6  -3    1.37    3.91
 -18   6   3    2.14    5.64
  18  -6  -3    4.80    3.99
 -18   6   4   17.61    4.02
 -18  -6   4   18.37    3.95
  18   6  -4   19.49    3.92
  18  -6  -4   18.79    5.71
  18  -6  -5   27.41    4.14
  18   6  -5   28.18    5.59
 -18  -6   5   28.58    4.03
 -18   6   5   26.78    4.00
  18  -6  -6   28.22    5.82
 -18  -6   6   41.50    5.62
 -18   6   6   36.28    5.66
  18   6  -6   28.75    3.97
  18   6  -7   31.26    3.97
 -18   6   7   29.38    4.05
 -18  -6   7   33.14    4.04
  18  -6  -7   39.82    5.74
 -18  -6   8   20.36    5.61
  18   6  -8   16.02    5.55
  18  -6  -8   25.43    5.76
 -18   6   8   22.75    5.62
 -18   6   9   44.40    5.71
  18  -6  -9   45.58    4.13
 -18  -6   9   46.74    5.76
  18   6  -9   43.79    4.05
 -18  -6  10   26.53    4.00
  18   6 -10   28.91    3.95
 -18   6  10   29.19    5.61
  18  -6 -10   23.07    5.80
 -18   6  11   24.30    4.02
  18   6 -11   28.99    5.58
  18  -6 -11   25.73    4.15
 -18  -6  11   25.09    4.07
  18  -6 -12   12.71    4.02
 -18  -6  12   11.33    3.94
 -18   6  12   10.71    3.93
  18   6 -12    7.46    3.92
 -18   6  13   12.32    4.42
  18   6 -13   13.84    4.46
 -18  -6  13   14.48    4.51
 -18   6  14   30.85    4.50
  18   6 -14   33.38    4.58
 -18  -6  14   40.08    6.39
 -18  -6  15    2.86    4.41
 -18   6  15    3.63    4.30
  18   6 -15    4.10    6.18
 -18   8   5    7.19    4.83
  18   8  -5    2.68    4.84
 -18  -8   5    5.79    4.88
  18   8  -6   -0.05    4.82
 -18  -8   7    5.54    4.91
 -18   8   7    4.27    4.92
 -17   1   1  102.05    3.48
  17   1  -1  106.65    3.45
  17  -1  -1  107.29    3.50
 -17  -1   1  106.70    3.43
 -17  -1   2  156.47    3.64
 -17   1   2  148.44    3.58
  17  -1  -2  162.10    4.85
  17   1  -2  161.53    3.66
 -17  -1   3   24.27    3.13
  17   1  -3   23.05    3.10
 -17   1   3   24.85    4.32
  17  -1  -3   27.86    4.42
  17  -1  -4   18.66    4.03
 -17  -1   4   10.56    2.59
  17   1  -4   14.55    2.55
 -17   1   4   12.19    3.96
  17   1  -5    1.27    3.52
  17  -1  -5   -0.15    2.54
 -17   1   5    2.30    2.52
 -17  -1   5    1.32    3.55
  17  -1  -6   63.37    2.89
 -17  -1   6   65.85    3.82
 -17   1   6   63.63    2.85
  17   1  -6   68.36    2.86
 -17   1   7   34.91    2.69
 -17  -1   7   37.16    3.70
  17   1  -7   36.47    2.71
  17  -1  -7   35.00    2.72
  17  -1  -8    1.03    2.49
 -17   1   8    1.49    2.49
 -17  -1   8    0.04    3.07
  17   1  -8    2.24    2.51
  17  -1  -9   94.85    3.48
  17   1  -9  100.03    4.64
 -17   1   9  100.55    4.66
 -17  -1   9  100.78    4.66
  17  -1 -10  200.54    3.95
 -17  -1  10  207.60    3.96
 -17   1  10  208.78    3.92
  17   1 -10  177.20    3.88
 -17   1  11    1.93    2.98
  17  -1 -11   -0.31    3.09
 -17  -1  11    3.93    4.27
  17   1 -11    2.11    4.29
  17  -1 -12   -0.30    3.03
  17   1 -12    0.40    3.03
 -17   1  12   -0.81    2.99
 -17  -1  12    2.61    3.00
 -17  -1  13    0.22    2.96
 -17   1  13    0.36    4.15
  17  -1 -13   -0.74    3.04
  17   1 -13   -0.77    3.02
 -17  -1  14   66.32    4.89
 -17   1  14   63.96    4.48
  17  -1 -14   60.97    4.95
  17   1 -14   66.46    4.93
 -17  -1  15   52.55    5.21
 -17   1  15   49.99    3.79
  17   1 -15   48.21    5.25
  17  -1 -15   50.61    5.22
 -17   1  16    5.42    4.90
  17   1 -16    4.20    3.50
 -17  -1  16    4.00    3.52
  17  -1 -16    4.64    3.50
  17  -1 -17   28.80    4.16
 -17   1  17   29.23    5.82
 -17  -1  17   28.82    4.19
  17   1 -17   31.48    5.78
 -17  -1  18   11.70    5.70
  17  -1 -18    9.98    3.94
  17   1 -18    9.71    5.61
 -17   1  18   10.57    5.66
 -17   1  19    1.15    6.24
  17  -1 -19    0.03    4.42
 -17  -1  19   -0.38    6.30
  17   1 -19    0.09    6.25
 -17   1  20    3.03    6.52
  17   1 -20    4.36    6.60
 -17  -1  20    2.60    6.58
 -17  -3   1   83.98    3.28
  17  -3  -1   86.06    3.36
 -17   3   1   85.40    4.50
  17   3  -1   86.31    3.31
  17  -3  -2   -0.25    3.02
 -17  -3   2    1.92    2.96
  17   3  -2    3.28    4.14
 -17   3   2    1.98    2.98
  17  -3  -3   45.93    3.21
  17   3  -3   43.59    3.13
 -17  -3   3   40.75    4.36
 -17   3   3   49.61    4.40
  17   3  -4   45.16    3.15
 -17  -3   4   42.60    3.17
  17  -3  -4   45.22    4.45
 -17   3   4   41.95    4.40
 -17  -3   5  146.76    3.54
  17  -3  -5  152.66    3.65
  17   3  -5  146.41    3.55
 -17   3   5  145.89    4.72
  17   3  -6    3.43    4.18
 -17  -3   6    0.30    3.01
  17  -3  -6    0.20    3.08
 -17   3   6    1.83    3.02
  17  -3  -7  106.07    3.50
  17   3  -7  105.30    3.42
 -17  -3   7  103.06    3.46
 -17   3   7  101.19    4.62
  17  -3  -8  146.91    4.80
  17   3  -8  145.73    3.64
 -17  -3   8  140.64    3.58
 -17   3   8  142.98    3.61
  17   3  -9   52.26    3.22
 -17  -3   9   60.03    4.39
  17  -3  -9   55.07    3.33
 -17   3   9   52.88    3.25
 -17  -3  10    2.61    2.95
  17  -3 -10    3.66    3.05
 -17   3  10   -0.35    4.20
  17   3 -10    2.31    2.94
  17  -3 -11    0.92    3.05
  17   3 -11    1.76    4.21
 -17  -3  11    0.71    4.25
 -17   3  11    3.21    2.95
 -17   3  12   56.81    3.25
  17  -3 -12   51.18    3.27
 -17  -3  12   55.61    3.28
  17   3 -12   56.00    3.23
 -17   3  13   11.28    3.54
  17  -3 -13   12.86    5.13
 -17  -3  13   14.88    5.03
  17   3 -13   13.25    5.04
  17   3 -14    1.83    4.95
 -17  -3  14   -2.08    3.54
  17  -3 -14    2.11    3.55
 -17   3  14    0.07    4.91
 -17  -3  15   36.53    5.11
 -17   3  15   36.42    5.00
  17  -3 -15   35.75    5.11
  17   3 -15   34.86    3.69
  17  -3 -16   29.40    5.72
 -17   3  16   25.11    5.64
 -17  -3  16   28.45    4.17
  17   3 -16   27.11    5.83
  17  -3 -17    0.62    3.95
  17   3 -17   -0.16    5.62
 -17   3  17    1.84    5.50
 -17  -3  17   -1.14    5.68
  17   3 -18   -1.46    6.33
 -17   3  18   -0.14    6.22
 -17  -3  18    1.57    4.47
 -17  -3  19    4.11    6.29
 -17   3  19    8.41    6.11
  17   3 -19    4.96    6.17
 -17   5   1    6.09    3.55
  17  -5  -1   11.70    3.54
 -17  -5   1    7.51    3.45
  17   5  -1   11.85    3.42
  17  -5  -2   -0.77    3.60
 -17  -5   2    4.44    3.44
 -17   5   2    2.32    4.98
  17   5  -2    3.33    4.86
 -17   5   3    0.45    3.48
  17  -5  -3    5.11    3.54
  17   5  -3   -0.58    3.48
 -17  -5   3    1.96    3.48
  17   5  -4  197.66    4.13
  17  -5  -4  206.64    4.30
 -17   5   4  199.08    4.21
 -17  -5   4  222.25    5.46
 -17  -5   5    4.96    3.48
  17   5  -5    9.77    4.91
 -17   5   5    1.87    3.54
  17  -5  -5    4.11    3.57
  17   5  -6    0.05    3.42
 -17   5   6   -4.04    4.90
  17  -5  -6   -2.42    5.02
 -17  -5   6    0.88    3.46
  17  -5  -7    1.58    5.03
 -17  -5   7   -3.02    4.91
 -17   5   7    1.73    3.44
  17   5  -7    1.12    3.43
 -17  -5   8  170.56    4.13
  17   5  -8  182.08    4.07
  17  -5  -8  179.68    4.19
 -17   5   8  180.72    5.41
 -17   5   9    3.73    4.88
  17   5  -9    2.52    3.43
 -17  -5   9    0.17    3.49
  17  -5  -9   -3.22    3.58
  17   5 -10   35.01    3.54
  17  -5 -10   27.83    3.71
 -17   5  10   32.60    4.98
 -17  -5  10   35.23    5.00
 -17   5  11   14.74    3.50
 -17  -5  11   21.08    4.92
  17  -5 -11   14.44    3.59
  17   5 -11   15.00    4.88
 -17  -5  12   71.89    3.83
 -17   5  12   83.30    5.07
  17   5 -12   78.28    5.07
  17  -5 -12   81.89    5.25
 -17  -5  13   18.09    5.71
 -17   5  13   19.78    5.61
  17  -5 -13   14.25    4.13
  17   5 -13   13.52    5.70
 -17   5  14    1.14    5.52
  17   5 -14    0.33    3.95
 -17  -5  14    0.91    3.95
  17   5 -15    2.75    3.96
 -17   5  15    1.12    3.88
 -17  -5  15    0.69    5.64
 -17   5  16   33.65    4.53
 -17  -5  16   33.14    4.76
  17   5 -16   38.45    6.51
 -17  -5  17   -2.10    6.36
  17   5 -17   -0.15    4.48
 -17   5  17    2.72    4.35
 -17  -7   1   26.56    4.45
 -17   7   1   25.38    4.60
  17   7  -1   31.54    6.32
  17  -7  -1   34.81    4.55
 -17   7   2   16.86    5.57
  17  -7  -2   10.28    5.66
  17   7  -2   11.30    3.94
 -17  -7   2   11.39    3.86
 -17  -7   3   22.03    5.47
 -17   7   3   21.98    5.57
  17   7  -3   21.94    3.95
  17  -7  -3   19.77    4.03
 -17  -7   4   -3.65    5.49
  17  -7  -4    0.19    3.98
  17   7  -4    1.23    3.86
 -17   7   4    1.39    3.93
  17   7  -5   31.26    3.94
  17  -7  -5   32.22    5.69
 -17  -7   5   28.98    3.94
 -17   7   5   22.60    4.05
  17   7  -6    2.90    3.85
  17  -7  -6    3.59    4.00
 -17   7   6    6.47    5.53
 -17  -7   6    2.29    3.90
  17  -7  -7    1.63    3.99
  17   7  -7    2.16    3.86
 -17  -7   7    1.76    3.87
 -17   7   7    3.60    3.88
 -17  -7   8    6.31    3.95
  17   7  -8    3.86    5.48
 -17   7   8    3.52    3.91
 -17   7   9   26.65    5.53
  17   7  -9   22.71    5.52
 -17  -7   9   24.88    3.98
  17   7 -10   14.50    5.40
 -17   7  10   13.40    5.46
 -17  -7  10   12.56    3.96
  17   7 -11    9.24    6.18
 -17  -7  11    8.76    4.42
 -17   7  11    9.20    4.38
 -17  -7  12    6.15    6.20
 -17   7  12   -0.49    6.13
  17   7 -12   -1.80    4.41
 -17   7  13    9.26    4.34
  17   7 -13   10.69    4.40
 -17  -7  13   11.18    4.45
 -17   7  14    7.61    4.86
  17   7 -14    4.60    4.96
  16   0  -1    0.70    2.51
 -16   0   1   -2.29    3.56
  16   0  -2   60.48    2.83
 -16   0   2   58.37    2.83
 -16   0   3    0.15    2.57
  16   0  -3    1.14    2.53
 -16   0   4  319.40    3.96
  16   0  -4  319.59    3.97
 -16   0   5   -0.62    3.64
  16   0  -5   -0.98    3.61
  16   0  -6   42.62    3.79
 -16   0   6   40.28    2.79
  16   0  -7   -0.48    3.61
 -16   0   7    0.40    2.59
 -16   0   8  365.22    5.04
  16   0  -8  358.92    4.21
 -16   0   9    2.28    2.57
  16   0  -9    1.68    2.56
 -16   0  10   41.26    2.79
  16   0 -10   39.38    2.78
  16   0 -11    3.21    4.29
 -16   0  11    0.47    3.00
 -16   0  12   59.24    3.38
  16   0 -12   63.12    4.55
  16   0 -13    1.47    3.01
 -16   0  13    1.31    2.98
  16   0 -14   18.66    3.10
 -16   0  14   21.13    4.33
 -16   0  15   -2.56    5.03
  16   0 -15    1.43    5.05
 -16   0  16   70.66    3.99
  16   0 -16   69.63    5.32
 -16   0  17   -0.78    4.95
  16   0 -17    2.49    4.83
  16   0 -18    1.80    5.55
 -16   0  18    0.79    4.00
 -16   0  19    0.56    5.52
  16   0 -19    0.70    5.46
 -16   0  20    8.37    6.19
  16  -2  -1   33.10    4.45
  16   2  -1   34.71    3.18
 -16  -2   1   37.37    4.34
 -16   2   1   29.41    4.42
  16  -2  -2   35.27    4.12
 -16  -2   2   36.99    4.04
  16   2  -2   33.45    2.70
 -16   2   2   32.63    2.68
 -16  -2   3   84.26    2.90
 -16   2   3   79.55    2.89
  16  -2  -3   85.89    3.92
  16   2  -3   86.75    3.85
  16  -2  -4  127.15    3.21
 -16  -2   4  126.47    3.15
 -16   2   4  124.39    4.00
  16   2  -4  136.57    4.05
  16   2  -5  109.78    3.08
 -16  -2   5  111.46    3.09
  16  -2  -5  108.00    3.08
 -16   2   5  105.51    3.05
 -16  -2   6   14.33    2.61
  16  -2  -6   14.60    2.60
 -16   2   6   14.01    2.57
  16   2  -6   13.55    3.61
 -16   2   7   62.42    2.86
  16  -2  -7   66.60    2.91
  16   2  -7   65.55    2.85
 -16  -2   7   60.43    2.84
 -16   2   8   97.91    3.01
  16   2  -8  105.91    3.99
  16  -2  -8  111.99    4.06
 -16  -2   8  102.54    3.08
  16  -2  -9   13.86    3.66
 -16  -2   9   11.03    2.59
  16   2  -9   10.36    2.55
 -16   2   9    9.78    2.58
  16  -2 -10   15.02    4.44
  16   2 -10   14.69    3.12
 -16  -2  10   19.71    3.12
 -16   2  10   18.91    4.28
 -16   2  11    9.34    4.20
 -16  -2  11    8.63    4.31
  16  -2 -11   11.74    3.06
  16   2 -11    8.09    3.04
 -16   2  12   25.22    4.32
  16  -2 -12   28.75    3.21
  16   2 -12   28.39    4.40
 -16  -2  12   33.53    4.33
 -16  -2  13   43.98    3.26
  16   2 -13   42.20    3.24
  16  -2 -13   42.12    3.26
 -16   2  13   39.74    3.19
  16  -2 -14   26.87    3.16
 -16   2  14   27.26    3.14
  16   2 -14   30.76    4.37
 -16  -2  14   31.12    3.16
  16   2 -15    1.39    5.05
  16  -2 -15    1.49    3.60
 -16   2  15    4.35    4.93
 -16  -2  15    5.60    5.06
 -16   2  16   37.35    5.04
 -16  -2  16   34.86    3.75
  16  -2 -16   33.87    3.65
  16   2 -16   37.87    5.17
  16   2 -17    8.39    5.69
  16  -2 -17   11.08    5.66
 -16  -2  17    9.50    4.08
 -16   2  17    8.23    5.69
  16   2 -18    0.12    3.93
 -16  -2  18    2.71    5.61
 -16   2  18   -1.11    5.58
  16   2 -19    1.53    7.70
 -16  -2  19    3.48    6.35
 -16   2  19   -1.48    6.30
 -16   2  20    2.53    6.50
 -16  -2  20    2.58    8.35
 -16   2  20    1.53    6.66
  16   2 -20    1.70    6.17
 -16   4   1   43.32    3.23
  16  -4  -1   43.27    4.43
  16   4  -1   41.13    3.12
 -16  -4   1   40.75    3.12
 -16  -4   2  174.45    3.67
  16   4  -2  171.47    3.68
 -16   4   2  174.41    3.77
  16  -4  -2  192.41    4.88
 -16   4   3   44.04    3.21
  16   4  -3   45.99    3.16
  16  -4  -3   47.49    3.20
 -16  -4   3   45.75    3.16
  16   4  -4    2.00    2.95
 -16   4   4    0.95    2.98
  16  -4  -4   -0.55    3.05
 -16  -4   4    3.20    4.23
  16   4  -5    6.23    2.95
 -16  -4   5    1.70    4.26
  16  -4  -5    5.43    3.05
 -16   4   5    3.11    2.97
  16  -4  -6   58.33    3.31
 -16  -4   6   59.21    3.27
 -16   4   6   55.15    3.28
  16   4  -6   63.26    3.22
 -16  -4   7   16.36    4.33
  16   4  -7   17.76    4.22
  16  -4  -7   15.70    3.13
 -16   4   7   16.18    3.04
  16   4  -8   47.23    4.30
 -16   4   8   44.17    4.36
 -16  -4   8   47.02    3.23
  16  -4  -8   47.66    4.47
 -16   4   9   60.02    4.42
  16   4  -9   55.21    3.22
 -16  -4   9   62.38    4.43
  16  -4  -9   57.58    3.33
 -16   4  10   63.09    3.26
  16  -4 -10   61.06    3.37
 -16  -4  10   69.20    3.31
  16   4 -10   67.80    3.24
  16  -4 -11   -1.27    4.28
  16   4 -11   -1.75    2.94
 -16  -4  11   -0.29    4.19
 -16   4  11    0.04    2.94
 -16  -4  12   63.08    4.82
  16   4 -12   51.69    3.23
 -16   4  12   50.29    3.17
  16  -4 -12   51.96    3.29
  16   4 -13   10.97    3.52
  16  -4 -13    8.44    3.59
 -16  -4  13    9.38    5.01
 -16   4  13    9.47    3.45
  16  -4 -14   38.79    5.09
  16   4 -14   31.32    3.68
 -16  -4  14   38.19    5.05
 -16   4  14   34.63    5.04
 -16   4  15   -0.95    4.83
  16   4 -15    1.95    4.89
 -16  -4  15    1.63    3.45
  16  -4 -15    2.42    3.46
 -16   4  16   14.70    5.64
  16   4 -16   12.11    4.08
 -16  -4  16   12.11    4.06
 -16   4  17    3.47    4.00
  16   4 -17    1.79    4.00
 -16  -4  17    2.29    5.73
 -16   4  18   28.44    6.47
  16   4 -18   24.26    4.62
 -16   4  18   24.15    4.52
 -16  -4  18   30.06    6.54
 -16  -6   1   30.41    3.52
  16  -6  -1   28.87    3.65
  16   6  -1   31.01    3.57
 -16   6   1   34.14    3.65
 -16  -6   2   66.21    3.64
  16   6  -2   65.11    5.08
 -16   6   2   61.50    5.07
  16  -6  -2   63.23    3.73
 -16  -6   3  100.21    3.81
 -16   6   3   90.90    3.89
  16   6  -3  102.13    3.81
  16  -6  -3   96.68    3.89
 -16  -6   4    0.94    3.47
  16   6  -4   -0.62    3.40
  16  -6  -4   -0.75    4.97
 -16   6   4    2.68    3.42
  16  -6  -5   19.95    3.64
 -16  -6   5   19.68    3.57
 -16   6   5   20.10    3.57
  16   6  -5   23.55    3.48
 -16  -6   6   60.65    5.05
 -16   6   6   54.17    5.08
  16   6  -6   61.41    3.61
  16  -6  -6   56.04    3.74
  16  -6  -7   60.78    3.71
  16   6  -7   66.47    4.97
 -16  -6   7   62.01    3.66
 -16   6   7   62.13    3.62
 -16   6   8   19.85    4.92
  16  -6  -8   18.17    3.61
  16   6  -8   17.83    3.48
 -16  -6   8   19.35    3.53
 -16  -6   9   10.43    4.91
  16   6  -9   15.74    3.40
  16  -6  -9   14.78    3.56
 -16   6   9   11.78    4.90
 -16  -6  10   94.18    3.81
  16   6 -10   90.72    3.77
 -16   6  10   93.81    3.77
  16  -6 -10   95.39    5.26
 -16  -6  11   20.22    4.88
  16   6 -11   17.06    4.84
 -16   6  11   18.95    3.45
  16   6 -12   -0.39    5.57
 -16  -6  12    1.10    3.97
 -16   6  12    1.16    3.95
 -16   6  13   -4.68    5.55
  16   6 -13   -1.58    5.57
 -16  -6  13    1.24    4.01
  16   6 -14    3.25    3.95
 -16   6  14    3.99    5.49
 -16  -6  14    3.36    4.01
  16   6 -15   22.25    4.60
 -16  -6  15   24.42    6.47
 -16   6  15   24.67    4.63
 -16   6  15   25.64    4.49
 -16  -6  16    4.93    6.38
 -16   6  16   10.01    4.36
  16   6 -16    9.38    6.25
 -16   6  16   12.44    6.35
 -16  -8   1   21.55    4.36
 -16   8   1   22.64    4.52
  16   8  -1   21.93    4.45
  16   8  -2    5.79    6.13
 -16   8   2    5.24    4.43
 -16  -8   2   -1.78    4.33
 -16  -8   3   27.97    4.41
  16   8  -3   29.56    4.45
 -16   8   3   23.73    4.54
 -16   8   4   33.99    4.56
 -16  -8   4   32.99    4.48
  16   8  -4   37.81    4.46
  16   8  -5   21.73    4.36
 -16  -8   5   20.94    4.39
 -16   8   5   20.18    4.47
 -16   8   6    8.35    6.19
  16   8  -6    2.20    4.42
 -16  -8   6    8.53    4.43
 -16  -8   7    0.19    6.24
  16   8  -7    2.26    4.34
 -16   8   7    1.29    4.33
 -16   8   8   15.29    4.37
  16   8  -8   14.47    6.17
 -16  -8   8    4.47    6.31
 -16   8   9   68.32    6.26
 -16  -8   9   61.12    4.60
  16   8  -9   53.86    4.48
 -16   8  10   -0.67    4.50
 -16  -8  10    1.78    4.41
 -16   8  10    0.75    4.28
  16   8 -10    3.23    4.28
 -16  -8  11   18.85    4.41
 -16   8  11   26.68    6.39
 -16   8  11   18.02    4.32
  16   8 -11   22.53    6.07
 -16   8  12   64.77    5.26
 -15   1   1    3.57    2.59
  15   1  -1    4.42    2.57
  15  -1  -1    2.47    2.60
 -15  -1   1    4.01    2.59
 -15  -1   2  326.21    3.99
  15  -1  -2  337.33    4.07
 -15   1   2  314.21    3.94
  15   1  -2  347.02    4.78
 -15  -1   3   95.02    3.06
  15   1  -3   91.94    3.97
 -15   1   3   88.56    3.98
  15  -1  -3   93.86    3.08
  15  -1  -4   -0.60    3.66
 -15   1   4    4.33    3.58
  15   1  -4    1.51    2.56
 -15  -1   4    4.41    3.62
 -15  -1   5   85.40    3.03
 -15   1   5   86.27    3.00
  15  -1  -5   89.55    3.08
  15   1  -5   86.61    3.01
 -15  -1   6   37.72    2.81
 -15   1   6   40.86    3.76
  15   1  -6   40.21    2.78
  15  -1  -6   36.16    2.79
 -15  -1   7    1.25    2.58
  15   1  -7    1.23    2.59
  15  -1  -7    4.70    3.67
 -15   1   7    2.70    2.56
  15  -1  -8    7.43    3.72
  15   1  -8   10.46    2.59
 -15  -1   8   11.25    2.60
 -15   1   8    8.84    3.67
 -15  -1   9   81.13    3.05
 -15   1   9   86.47    3.04
  15  -1  -9   95.45    4.04
  15   1  -9   95.13    4.04
 -15  -1  10  194.95    3.62
  15   1 -10  190.06    3.62
 -15   1  10  185.54    3.55
  15  -1 -10  195.81    3.64
  15  -1 -11   23.28    2.72
 -15   1  11   21.99    2.67
 -15  -1  11   23.35    3.68
  15   1 -11   20.47    3.71
  15  -1 -12   -0.51    3.10
 -15  -1  12    0.52    4.31
 -15   1  12   -1.20    4.26
  15   1 -12   -0.82    4.34
  15   1 -13   52.14    4.60
 -15   1  13   50.38    4.52
 -15  -1  13   49.27    3.38
  15  -1 -13   50.29    3.40
  15   1 -14   32.82    3.29
 -15  -1  14   36.43    4.48
 -15   1  14   35.07    3.23
  15  -1 -14   33.59    4.50
  15  -1 -15    1.39    4.21
 -15  -1  15    1.68    2.96
 -15   1  15    0.53    2.99
  15   1 -15    0.30    2.97
  15   1 -16    5.08    3.52
 -15   1  16    3.60    5.02
  15  -1 -16    3.18    3.58
 -15  -1  16    5.49    3.57
  15   1 -17   17.10    4.98
  15  -1 -17   17.62    5.03
 -15   1  17   19.13    5.05
 -15  -1  17   19.11    5.12
 -15   1  18   41.22    4.25
  15  -1 -18   39.65    5.82
  15   1 -18   40.48    5.81
 -15  -1  18   42.31    6.03
  15   1 -19    0.66    5.51
 -15   1  19   -0.08    5.58
 -15  -1  19    2.14    5.62
 -15   1  20    0.82    6.35
 -15   1  20   -0.65    6.19
  15  -3  -1    8.74    4.38
 -15   3   1   10.72    3.07
 -15  -3   1    6.62    3.07
  15   3  -1    7.70    3.01
  15   3  -2    0.33    2.51
 -15   3   2    1.43    2.52
  15  -3  -2   -2.86    3.68
 -15  -3   2    2.19    2.47
  15   3  -3  254.66    3.66
 -15  -3   3  241.70    3.55
 -15   3   3  239.96    3.65
  15  -3  -3  243.58    3.68
 -15   3   4   53.54    2.79
  15   3  -4   52.46    2.81
  15  -3  -4   52.13    3.88
 -15  -3   4   56.07    3.78
  15  -3  -5   22.02    2.70
 -15  -3   5   21.56    3.64
 -15   3   5   22.13    2.63
  15   3  -5   23.10    2.63
  15  -3  -6   17.75    2.65
  15   3  -6   18.42    2.60
 -15  -3   6   16.22    2.61
 -15   3   6   16.44    2.61
 -15  -3   7    2.27    2.56
  15  -3  -7    3.55    2.57
  15   3  -7    1.93    3.52
 -15   3   7    1.06    2.52
 -15  -3   8  135.18    3.25
  15   3  -8  128.55    3.14
  15  -3  -8  141.13    4.21
 -15   3   8  135.65    3.20
  15  -3  -9   58.28    3.94
  15   3  -9   54.99    2.82
 -15  -3   9   60.05    3.84
 -15   3   9   57.30    2.81
  15  -3 -10   -0.81    3.11
  15   3 -10   -2.62    3.02
 -15  -3  10    0.90    3.05
 -15   3  10    0.33    4.27
  15   3 -11  112.25    3.59
  15  -3 -11  118.65    4.81
 -15   3  11  113.68    3.59
 -15  -3  11  121.74    3.65
  15  -3 -12   52.66    4.61
 -15   3  12   45.00    3.24
  15   3 -12   50.49    3.33
 -15  -3  12   53.60    4.47
 -15  -3  13    7.74    3.02
 -15   3  13    8.97    4.18
  15  -3 -13    5.14    3.08
  15   3 -13    7.58    3.02
  15  -3 -14    4.45    3.03
 -15  -3  14    6.56    4.22
 -15   3  14    6.12    4.16
  15   3 -14    4.07    2.99
  15   3 -15   13.07    5.08
 -15   3  15   13.91    4.98
  15  -3 -15   11.87    3.58
 -15  -3  15   12.06    5.07
 -15  -3  16   37.50    5.20
  15   3 -16   34.85    5.12
 -15   3  16   33.45    5.01
 -15  -3  17   42.12    6.05
 -15   3  17   42.01    5.78
  15   3 -17   37.42    4.24
 -15  -3  18    1.68    5.70
  15   3 -18    0.24    5.56
 -15   3  18   -0.13    5.52
 -15   3  18    2.62    5.59
 -15   3  19   15.05    6.42
  15   3 -19   15.81    6.40
 -15   3  19   19.46    6.32
 -15  -3  19   18.48    7.94
  15   5  -1   20.09    3.04
 -15  -5   1   19.43    3.06
  15  -5  -1   19.82    3.14
 -15   5   1   20.31    3.04
 -15  -5   2    8.38    4.17
  15   5  -2    5.52    4.22
 -15   5   2    5.12    3.02
  15  -5  -2   10.47    3.05
  15  -5  -3  129.16    4.67
 -15  -5   3  114.50    3.41
  15   5  -3  124.43    3.50
 -15   5   3  114.08    3.50
 -15   5   4  113.74    3.47
  15  -5  -4  116.34    3.54
 -15  -5   4  101.37    3.42
  15   5  -4  121.91    3.39
 -15  -5   5    3.77    4.22
 -15   5   5    6.50    3.00
  15   5  -5    3.69    2.98
  15  -5  -5    8.50    3.05
  15  -5  -6   16.51    3.08
 -15  -5   6   16.07    3.04
  15   5  -6   14.49    3.04
 -15   5   6   14.90    3.03
 -15  -5   7   50.01    3.20
 -15   5   7   54.04    4.41
  15  -5  -7   53.37    3.27
  15   5  -7   56.84    4.31
 -15  -5   8  156.69    3.69
  15   5  -8  164.11    4.66
 -15   5   8  163.56    4.74
  15  -5  -8  167.85    3.71
 -15  -5   9   12.18    4.22
  15   5  -9   18.82    4.14
 -15   5   9   14.50    4.17
  15  -5  -9   14.35    4.36
 -15   5  10    4.77    2.88
  15   5 -10    0.09    2.94
 -15  -5  10    3.14    2.93
  15  -5 -10    2.36    4.25
 -15  -5  11   23.60    3.63
  15   5 -11   21.94    3.57
  15  -5 -11   20.88    3.73
 -15   5  11   20.45    3.00
 -15  -5  12   65.37    5.19
 -15   5  12   62.52    3.74
  15   5 -12   64.53    3.75
  15  -5 -12   72.16    5.24
 -15  -5  13    1.06    3.49
  15   5 -13    1.80    4.88
 -15   5  13    1.07    3.45
  15   5 -14   -1.03    4.87
 -15  -5  14    2.33    4.92
 -15   5  14   -0.22    4.83
  15   5 -15   16.47    4.12
 -15   5  15   19.25    4.08
 -15  -5  15   18.11    5.81
  15   5 -16   54.18    5.88
 -15   5  16   50.80    4.14
 -15  -5  16   53.38    4.38
 -15   5  16   50.33    4.36
  15   5 -17   14.45    6.47
 -15  -5  17   19.23    6.54
 -15   5  17   18.11    6.33
 -15   5  17   18.64    6.44
 -15   5  18   11.83    6.35
  15   5 -18   12.84    6.27
 -15   5  18   14.73    6.21
 -15  -5  18   12.48    4.56
 -15  -7   1   11.32    3.95
  15   7  -1   11.40    4.00
  15  -7  -1   13.32    5.65
 -15   7   1   16.61    4.04
  15   7  -2   57.60    3.62
 -15  -7   2   58.62    3.57
  15  -7  -2   54.45    3.63
 -15   7   2   51.30    3.65
 -15  -7   3   24.33    4.86
  15  -7  -3   20.87    3.53
  15   7  -3   25.31    3.42
 -15   7   3   21.55    3.56
 -15  -7   4   44.11    3.58
  15   7  -4   49.03    3.54
 -15   7   4   42.62    3.64
 -15   7   5   70.80    3.75
  15   7  -5   74.26    3.64
 -15  -7   5   68.74    3.68
  15   7  -6   49.05    3.58
 -15  -7   6   51.84    3.59
 -15   7   6   52.72    4.99
 -15   7   7   24.22    3.52
 -15  -7   7   22.35    4.91
  15   7  -7   23.21    4.81
 -15   7   8   11.85    3.43
  15   7  -8   11.24    3.40
 -15  -7   8    9.02    3.47
 -15  -7   9   25.16    3.57
  15   7  -9   29.90    4.00
 -15   7   9   28.50    3.99
 -15  -7  10    2.42    3.98
 -15   7  10    0.46    3.93
  15   7 -10    0.99    3.92
 -15  -7  11   10.40    4.00
 -15   7  11   11.46    3.90
  15   7 -11   13.00    5.56
 -15   7  12   35.61    4.22
  15   7 -12   33.50    4.02
 -15   7  12   38.55    3.97
 -15  -7  12   33.82    4.11
 -15   7  13   30.44    5.91
 -15   7  13   34.97    6.63
 -15  -7  13   31.76    6.42
  15   7 -13   29.29    4.54
 -15   7  14   22.34    4.61
  15   7 -14   19.55    6.31
 -15   7  14   22.11    4.40
 -15  -7  14   20.97    6.42
 -15  -7  15    1.68    4.47
  15   7 -15    5.16    6.66
 -15   7  15    6.27    4.57
 -15   7  15    3.98    4.34
 -15   9   3    6.94    6.57
  15   9  -3    4.67    4.87
 -15   9   3    1.01    6.66
 -15  -9   3    9.04    4.78
 -15   9   4    6.50    6.55
 -15   9   4    0.66    4.45
 -15  -9   4   -0.94    4.32
  15   9  -4    2.95    6.47
 -15   9   5    7.47    4.34
  15   9  -5    8.69    6.02
 -15  -9   5    5.25    4.28
 -15   9   5    5.33    4.39
  15   9  -6   50.08    6.13
 -15   9   6   45.38    4.49
 -15   9   6   55.04    4.58
 -15  -9   6   40.47    4.38
 -15   9   7   10.12    4.43
 -15  -9   7    8.26    4.33
  15   9  -7    8.69    4.84
 -15   9   7    3.18    4.91
 -15  -9   8   -0.02    4.96
 -15   9   8    5.91    5.00
 -14   0   1   -2.27    3.66
  14   0  -1    0.86    3.62
 -14   0   2   94.77    3.07
  14   0  -2   90.86    3.08
  14   0  -3   -1.06    3.73
 -14   0   3    2.44    2.62
 -14   0   4 1486.60    8.03
  14   0  -4 1496.63    7.52
 -14   0   5    0.27    2.66
  14   0  -5    1.17    3.74
  14   0  -6   23.52    2.70
 -14   0   6   24.19    2.71
  14   0  -7   -0.71    2.63
 -14   0   7   -0.60    2.59
 -14   0   8  364.83    4.36
  14   0  -8  360.41    4.40
  14   0  -9    0.06    3.69
 -14   0   9    1.27    2.58
  14   0 -10    1.97    2.59
 -14   0  10    1.83    3.63
 -14   0  11   -0.48    2.60
  14   0 -11   -0.42    3.72
 -14   0  12  560.59    5.50
  14   0 -12  536.57    5.47
  14   0 -13    0.15    4.39
 -14   0  13   -0.82    3.06
  14   0 -14  146.93    5.13
 -14   0  14  143.13    3.95
 -14   0  15    0.49    3.00
  14   0 -15    0.15    4.24
 -14   0  16    9.71    3.63
  14   0 -16   11.46    5.03
  14   0 -17   -0.77    4.89
 -14   0  17   -0.46    4.96
  14   0 -18    3.08    4.84
 -14   0  18    6.07    6.71
 -14   0  19   -0.66    6.90
 -14   0  19   -0.52    6.90
 -14   0  20   27.08    6.34
  14  -2  -1  121.60    3.20
  14   2  -1  128.87    4.11
 -14   2   1  127.19    4.10
 -14  -2   1  129.49    3.20
  14  -2  -2   61.84    3.92
  14   2  -2   62.26    2.85
 -14   2   2   61.04    2.92
 -14  -2   2   58.54    2.84
 -14  -2   3  227.24    4.45
 -14   2   3  236.54    4.52
  14   2  -3  228.97    3.59
  14  -2  -3  234.69    3.68
 -14   2   4  139.59    4.15
 -14  -2   4  133.97    3.22
  14   2  -4  137.49    3.21
  14  -2  -4  143.01    4.21
 -14  -2   5   28.29    2.75
 -14   2   5   30.47    2.76
  14   2  -5   33.98    3.72
  14  -2  -5   34.00    3.83
 -14  -2   6    5.95    2.63
 -14   2   6    8.36    2.63
  14  -2  -6    8.34    2.66
  14   2  -6    9.47    2.58
  14  -2  -7   18.28    3.76
 -14  -2   7   22.16    2.70
 -14   2   7   20.97    2.71
  14   2  -7   15.34    2.63
  14   2  -8   14.39    2.62
 -14   2   8   18.36    2.66
 -14  -2   8   15.47    2.64
  14  -2  -8   15.89    2.69
  14  -2  -9   78.36    4.09
 -14   2   9   77.60    3.98
 -14  -2   9   80.55    3.05
  14   2  -9   79.51    3.98
  14  -2 -10   45.22    2.88
  14   2 -10   48.55    2.89
 -14  -2  10   54.38    3.86
 -14   2  10   49.85    2.85
  14   2 -11   24.25    2.73
 -14   2  11   25.35    2.69
  14  -2 -11   27.94    3.82
 -14  -2  11   22.78    2.73
  14  -2 -12   63.47    3.47
 -14   2  12   69.07    4.58
 -14  -2  12   68.56    4.63
  14   2 -12   60.57    3.45
 -14   2  13   61.33    4.54
 -14  -2  13   62.38    4.68
  14  -2 -13   62.28    3.43
  14   2 -13   57.41    3.45
 -14   2  14   14.81    3.06
 -14  -2  14   15.57    4.39
  14  -2 -14   16.44    4.40
  14   2 -14   16.26    4.37
  14  -2 -15    7.77    3.07
  14   2 -15    7.47    4.30
 -14   2  15    6.97    3.03
 -14  -2  15   11.15    4.27
  14  -2 -16    6.64    5.00
 -14  -2  16    6.21    3.60
 -14   2  16    6.95    4.94
  14   2 -16    5.05    3.55
  14   2 -17   16.62    4.96
 -14   2  17   15.18    3.59
 -14  -2  17   17.81    5.13
  14   2 -18   21.05    6.97
 -14   2  18   23.77    5.78
 -14   2  18   23.69    5.82
 -14  -2  18   23.13    5.95
  14   2 -19    3.09    7.79
 -14   2  19    4.92    5.53
 -14   2  19    4.60    5.60
 -14  -2  19    3.46    8.10
 -14   2  20   15.22    7.89
 -14   2  20   16.49    7.63
 -14  -4   1   -0.89    2.98
  14  -4  -1    0.30    3.12
  14   4  -1    0.27    2.98
 -14   4   1    2.61    4.31
 -14   4   2   59.97    2.80
  14   4  -2   61.52    2.81
 -14  -4   2   61.25    3.74
  14  -4  -2   59.95    2.88
  14   4  -3    3.10    2.52
 -14  -4   3    3.06    2.53
  14  -4  -3    2.73    3.65
 -14   4   3    3.09    3.58
  14   4  -4   88.80    2.93
 -14   4   4   86.65    3.88
 -14  -4   4   90.36    2.95
  14  -4  -4   86.42    3.02
 -14   4   5   33.71    3.67
 -14  -4   5   32.69    3.72
  14   4  -5   32.63    2.68
  14  -4  -5   31.21    2.75
 -14   4   6  392.01    4.16
  14  -4  -6  402.00    5.05
 -14  -4   6  404.60    4.30
  14   4  -6  411.62    4.95
 -14  -4   7   21.84    2.63
 -14   4   7   22.94    3.63
  14   4  -7   23.20    2.59
  14  -4  -7   24.04    2.69
  14   4  -8    2.11    2.46
 -14  -4   8    0.53    2.49
  14  -4  -8   -0.31    2.58
 -14   4   8    0.39    2.51
 -14   4   9    2.54    4.27
  14   4  -9    0.28    4.21
 -14  -4   9    2.74    4.26
  14  -4  -9    1.49    3.12
 -14  -4  10   91.00    4.64
  14   4 -10   86.73    4.57
  14  -4 -10   86.18    3.46
 -14   4  10   87.37    3.41
 -14   4  11   10.01    4.25
  14   4 -11    9.65    4.24
 -14  -4  11    6.29    4.30
  14  -4 -11    6.03    3.14
 -14  -4  12   35.34    4.39
  14   4 -12   32.18    3.17
  14  -4 -12   34.28    3.25
 -14   4  12   38.18    4.31
 -14   4  13    5.50    2.99
  14   4 -13    4.61    4.23
 -14  -4  13    4.89    4.28
  14  -4 -13    5.17    4.31
 -14   4  14   38.78    5.13
  14   4 -14   37.12    3.76
 -14  -4  14   40.27    5.21
 -14   4  15   -2.28    4.88
  14   4 -15    0.49    4.95
 -14  -4  15    1.17    3.50
  14   4 -16   24.54    3.65
 -14  -4  16   31.35    5.19
 -14   4  16   30.88    4.99
 -14   4  17   17.75    5.78
 -14   4  17   21.94    5.65
 -14  -4  17   19.73    5.93
  14   4 -17   17.76    5.73
 -14  -4  18   19.24    6.61
 -14   4  18   23.57    6.43
  14   4 -18   20.02    6.47
 -14   4  18   21.48    4.56
 -14   4  19    3.72    6.18
 -14   4  19    3.49    4.39
  14   4 -19    2.98    7.60
  14   6  -1    2.29    2.92
  14  -6  -1    1.88    2.94
 -14  -6   1   -0.28    2.90
 -14   6   1    3.86    4.62
 -14  -6   2  157.03    3.56
  14   6  -2  144.31    3.52
  14  -6  -2  159.48    3.63
 -14   6   2  156.81    3.66
  14   6  -3   68.84    3.15
 -14  -6   3   67.69    3.18
  14  -6  -3   64.91    4.45
 -14   6   3   66.63    4.46
  14   6  -4    2.84    2.93
  14  -6  -4    2.46    3.01
 -14   6   4    3.27    4.22
 -14  -6   4    7.54    2.90
 -14   6   5   13.42    4.20
 -14  -6   5   13.64    2.99
  14   6  -5   14.73    2.95
  14  -6  -5   15.25    3.05
  14   6  -6  124.94    3.43
 -14   6   6  123.51    3.47
  14  -6  -6  126.05    3.55
 -14  -6   6  131.13    4.55
  14  -6  -7   -1.56    3.04
 -14   6   7    2.66    4.16
 -14  -6   7    1.41    4.15
  14   6  -7   -1.41    4.11
 -14  -6   8   36.77    4.27
  14  -6  -8   35.05    3.16
  14   6  -8   34.78    3.06
 -14   6   8   37.31    4.28
 -14  -6   9    7.12    2.96
  14   6  -9    8.87    2.92
 -14   6   9   12.61    4.56
 -14  -6  10   95.18    3.89
 -14   6  10   99.45    5.22
  14   6 -10  102.19    5.14
 -14  -6  11   64.38    3.80
 -14   6  11   66.25    3.71
  14   6 -11   53.55    3.74
 -14  -6  12   31.24    3.63
 -14   6  12   33.59    3.53
  14   6 -12   32.21    4.96
 -14  -6  13   45.42    3.70
  14   6 -13   43.19    3.60
 -14   6  13   41.57    3.62
 -14   6  14   21.63    5.87
 -14   6  14   15.78    4.00
  14   6 -14   18.40    4.08
 -14  -6  14   14.15    4.20
 -14   6  15   21.75    4.09
 -14   6  15   19.14    3.98
  14   6 -15   19.13    5.66
 -14  -6  15   15.60    5.79
 -14   6  16    2.80    4.54
 -14  -6  16    2.76    4.61
 -14   6  16    1.35    4.43
  14   6 -16    5.56    6.26
 -14  -6  17    0.93    6.37
  14   6 -17    1.89    6.20
 -14   6  17    2.01    4.45
 -14   6  17    1.20    4.33
  14   8  -1    0.66    3.88
 -14  -8   1    1.82    3.84
 -14   8   1    5.60    3.95
  14   8  -2    5.49    5.51
 -14  -8   2    1.40    3.91
 -14   8   2    5.13    3.97
 -14  -8   3   32.99    5.56
  14   8  -3   30.12    3.99
 -14   8   3   31.92    4.04
 -14   8   4   26.46    4.02
  14   8  -4   28.89    3.95
 -14  -8   4   30.05    3.95
 -14  -8   5   39.29    4.04
 -14   8   5   40.90    4.10
  14   8  -5   41.28    4.00
 -14   8   6    9.62    5.59
  14   8  -6   15.00    3.94
 -14  -8   6   11.01    3.97
  14   8  -7   20.59    5.47
 -14  -8   7   17.31    3.96
 -14   8   7   14.99    3.97
  14   8  -8  150.19    4.30
 -14   8   8  141.34    4.34
 -14  -8   8  142.47    4.43
 -14   8   8  133.27    4.44
 -14   8   9    2.19    3.85
  14   8  -9   -0.44    3.81
 -14   8   9    4.72    4.01
 -14  -8   9    3.01    5.55
 -14  -8  10    1.57    5.58
  14   8 -10    3.78    3.81
 -14   8  10    2.74    5.77
 -14   8  10    3.66    3.84
 -14   8  11   15.08    4.34
  14   8 -11   16.08    4.39
 -14   8  11   13.01    6.58
 -14  -8  11   18.50    6.28
  14   8 -12    0.57    4.39
 -14   8  12   -0.54    6.50
 -14  -8  12    2.66    4.46
 -14   8  12    4.62    4.30
 -14   8  13   11.92    4.54
 -14  -8  13   11.07    6.24
  14   8 -13    9.33    4.32
 -14   8  13   10.52    4.29
  13   1  -1   47.56    2.85
 -13   1   1   49.45    2.85
 -13  -1   1   41.00    2.84
  13  -1  -1   49.81    2.90
  13  -1  -2  238.03    3.78
  13   1  -2  242.17    3.71
 -13  -1   2  250.71    4.58
 -13   1   2  237.63    4.59
 -13  -1   3  160.81    3.43
  13  -1  -3  159.64    3.44
 -13   1   3  157.28    3.41
  13   1  -3  162.54    3.42
  13   1  -4    0.56    2.56
 -13   1   4    0.82    2.05
  13  -1  -4    0.21    2.65
 -13  -1   4   -0.43    2.09
  13   1  -5    5.93    2.10
 -13  -1   5    5.58    2.10
 -13   1   5    3.44    3.32
  13  -1  -5    6.35    2.15
 -13  -1   6  396.18    4.48
 -13   1   6  388.22    4.42
  13   1  -6  415.74    4.53
  13  -1  -6  413.31    5.32
  13  -1  -7  164.35    4.44
  13   1  -7  159.72    4.36
 -13   1   7  151.30    3.43
 -13  -1   7  144.74    3.42
 -13   1   8    3.20    3.63
  13  -1  -8    0.09    3.72
  13   1  -8    1.20    3.67
 -13  -1   8   -0.22    3.71
  13  -1  -9    1.01    3.71
  13   1  -9   21.08    2.71
 -13   1   9    5.26    3.63
 -13  -1   9    1.66    2.62
 -13  -1  10   25.04    3.79
  13   1 -10   24.01    2.76
 -13   1  10   27.18    3.73
  13  -1 -10   25.13    3.82
  13  -1 -11   18.63    2.78
 -13   1  11   21.12    2.76
 -13  -1  11   19.22    2.76
  13   1 -11   21.49    3.81
 -13   1  12    0.60    2.54
  13  -1 -12    0.37    3.67
  13   1 -12   -1.34    3.67
 -13  -1  12    0.07    3.62
  13  -1 -13    0.47    2.58
 -13   1  13   -0.17    2.56
  13   1 -13    2.21    3.69
 -13  -1  13    1.44    2.52
  13   1 -14  156.18    4.18
  13  -1 -14  163.30    5.23
 -13   1  14  156.29    4.02
 -13  -1  14  168.66    5.29
  13   1 -15    0.73    3.03
  13  -1 -15    2.37    4.30
 -13   1  15    0.43    3.04
 -13  -1  15    0.85    3.03
  13   1 -16    5.18    3.00
  13  -1 -16    6.51    4.22
 -13  -1  16    6.66    4.30
 -13   1  16    5.94    3.04
  13   1 -17    0.77    5.95
 -13  -1  17    1.25    5.03
 -13   1  17    1.18    4.96
  13   1 -18   21.46    6.11
 -13   1  18   23.21    5.12
 -13   1  18   22.97    6.28
 -13  -1  18   23.17    6.38
 -13   1  19   15.60    7.06
 -13   1  19   16.20    8.23
 -13   1  20    3.99    6.60
 -13  -3   1   93.53    2.98
  13  -3  -1   91.57    4.08
  13   3  -1   92.52    3.00
 -13   3   1   84.02    3.02
  13  -3  -2   18.93    2.73
  13   3  -2   20.60    3.65
 -13  -3   2   18.87    2.60
 -13   3   2   18.20    2.65
 -13  -3   3   14.38    2.59
 -13   3   3   13.03    2.59
  13  -3  -3   11.31    2.70
  13   3  -3   12.31    2.58
 -13  -3   4   35.03    2.74
  13  -3  -4   34.34    2.81
  13   3  -4   34.85    2.72
 -13   3   4   34.25    3.75
 -13  -3   5    2.52    2.57
  13   3  -5    1.21    3.62
 -13   3   5    2.32    3.62
  13  -3  -5    0.79    2.64
  13  -3  -6  105.16    3.16
 -13  -3   6  102.80    4.06
 -13   3   6  103.87    3.13
  13   3  -6  105.06    4.03
  13   3  -7  211.71    4.50
 -13   3   7  205.20    3.60
 -13  -3   7  208.36    4.48
  13  -3  -7  218.52    4.59
  13  -3  -8  247.83    3.85
  13   3  -8  246.57    3.78
 -13  -3   8  256.46    3.85
 -13   3   8  245.16    3.76
  13  -3  -9   43.12    2.89
  13   3  -9   49.53    3.84
 -13   3   9   45.75    2.84
 -13  -3   9   47.14    3.86
 -13   3  10   27.25    2.70
  13  -3 -10   32.43    2.79
  13   3 -10   30.24    2.73
 -13  -3  10   31.04    3.78
  13  -3 -11   15.17    3.77
 -13  -3  11   19.86    3.68
  13   3 -11   17.24    3.64
 -13   3  11   16.17    3.63
  13   3 -12   24.65    3.25
  13  -3 -12   26.96    3.24
 -13  -3  12   26.77    4.42
 -13   3  12   23.77    3.15
  13  -3 -13   11.29    3.17
 -13  -3  13   10.81    3.09
 -13   3  13    9.75    3.04
  13   3 -13    8.72    3.13
 -13  -3  14    8.98    3.05
  13  -3 -14    9.41    4.33
 -13   3  14    9.43    3.03
  13   3 -14    9.05    4.29
 -13   3  15   10.31    4.21
  13   3 -15   10.83    4.27
 -13  -3  15   11.18    4.75
  13   3 -16   41.99    5.24
 -13   3  16   40.73    3.80
 -13  -3  16   46.20    5.37
 -13  -3  17    8.86    5.09
 -13   3  17    9.63    4.88
  13   3 -17    5.67    4.92
 -13   3  17    6.80    5.04
 -13  -3  18   -0.09    5.81
 -13   3  18   -2.01    5.61
 -13   3  18    1.14    4.00
  13   3 -18    0.93    5.50
 -13   3  19    2.41    6.39
 -13   3  19    2.51    6.26
 -13   3  20   10.72    6.12
 -13   3  20   11.42    6.32
  13   5  -1   -5.29    4.27
 -13  -5   1    3.67    2.97
 -13   5   1    0.74    3.07
  13  -5  -1   -2.18    4.37
 -13   5   2   -0.53    3.05
  13  -5  -2    3.27    3.07
 -13  -5   2    0.87    2.95
  13   5  -2    1.35    3.01
  13  -5  -3   11.40    2.62
 -13  -5   3   11.27    2.53
 -13   5   3   11.27    2.63
  13   5  -3   13.37    3.92
 -13  -5   4  131.04    3.11
  13   5  -4  126.14    3.06
  13  -5  -4  133.04    3.15
 -13   5   4  134.22    3.15
 -13   5   5    1.97    2.52
  13   5  -5    2.29    3.50
  13  -5  -5    2.47    2.58
 -13  -5   5    4.31    3.54
 -13  -5   6   -1.78    3.53
  13   5  -6    0.31    2.48
  13  -5  -6    1.39    4.04
 -13   5   6   -1.06    2.53
  13  -5  -7  156.26    3.73
  13   5  -7  158.41    4.70
 -13   5   7  153.65    3.66
 -13  -5   7  147.53    4.79
 -13  -5   8   32.64    3.20
  13   5  -8   34.86    4.35
  13  -5  -8   35.80    3.21
 -13   5   8   33.66    3.14
 -13  -5   9    4.04    4.24
 -13   5   9    4.98    2.98
  13   5  -9    2.06    2.95
  13  -5  -9    1.16    3.15
  13  -5 -10   -1.91    3.07
  13   5 -10    2.40    4.16
 -13  -5  10   -1.02    3.04
 -13   5  10   -0.63    2.96
  13   5 -11   23.42    4.29
 -13   5  11   20.33    3.10
 -13  -5  11   22.90    4.33
 -13   5  12  117.96    3.56
  13   5 -12  112.98    3.57
 -13  -5  12  110.77    3.55
 -13  -5  13   29.70    3.69
  13   5 -13   29.54    3.65
 -13   5  13   30.05    3.61
 -13   5  14    0.66    3.64
  13   5 -14   -1.69    4.90
 -13   5  14    0.05    3.50
 -13  -5  14    1.60    3.57
 -13   5  15   17.79    3.71
 -13   5  15   18.25    3.55
  13   5 -15   15.94    3.57
 -13  -5  15   19.26    5.12
  13   5 -16   71.37    4.46
 -13   5  16   73.10    4.37
 -13  -5  16   81.53    6.22
 -13   5  16   74.67    6.18
 -13   5  17    2.33    5.60
  13   5 -17   -2.02    5.61
 -13   5  17    1.48    3.92
 -13  -5  17    0.59    5.73
 -13   5  18    1.78    4.45
  13   5 -18   -0.68    6.31
 -13   5  18    1.71    6.19
 -13   7   1   72.81    3.81
 -13  -7   1   79.41    5.04
  13   7  -1   68.77    3.71
 -13   7   2   34.26    5.10
  13   7  -2   32.39    3.59
 -13  -7   2   34.09    5.00
  13   7  -3  142.74    3.93
 -13  -7   3  150.00    5.28
 -13   7   3  142.90    5.34
  13   7  -4   55.45    5.07
 -13  -7   4   57.56    3.74
 -13   7   4   52.56    3.64
 -13  -7   5  153.77    5.32
  13   7  -5  156.97    5.27
 -13   7   5  153.62    5.32
 -13  -7   6   20.06    3.53
 -13   7   6   23.05    3.58
  13   7  -6   24.48    3.50
 -13   7   7   30.36    4.89
  13   7  -7   30.13    4.86
 -13  -7   7   28.22    4.92
  13   7  -8    9.85    3.43
 -13  -7   8   11.80    3.44
 -13   7   8    5.89    4.85
 -13  -7   9   16.33    4.96
  13   7  -9   16.23    3.46
 -13   7   9   16.69    4.86
  13   7 -10   68.00    5.03
 -13   7  10   66.96    3.85
 -13  -7  10   63.26    5.20
 -13   7  10   61.06    3.66
 -13  -7  11   12.86    3.53
  13   7 -11   12.71    3.42
 -13   7  11   13.38    3.43
 -13   7  11   13.67    5.13
 -13   7  12   35.08    4.30
 -13  -7  12   37.48    5.84
 -13   7  12   34.38    4.05
  13   7 -12   35.77    4.09
 -13   7  13   31.08    3.99
 -13   7  13   33.79    5.95
 -13  -7  13   31.59    5.80
  13   7 -13   30.52    4.02
  13   7 -14   28.57    4.03
 -13   7  14   26.47    3.96
 -13   7  14   36.14    6.27
 -13  -7  14   31.76    4.12
 -13   7  15    1.58    4.52
 -13   7  15   -2.33    4.39
  13   7 -15    1.08    6.25
 -13  -7  15   -1.40    6.43
 -13  -7  16    5.76    5.11
  13   7 -16    7.17    6.99
 -13   7  16    8.39    6.90
 -13   9   1    1.48    4.40
 -13   9   1    1.06    4.45
 -13  -9   1    4.41    6.09
  13   9  -1    2.26    4.35
 -13   9   2   56.90    6.39
  13   9  -2   53.51    4.51
 -13   9   2   56.08    4.60
 -13  -9   2   62.25    6.27
 -13  -9   3   -0.32    4.35
  13   9  -3    2.04    4.31
 -13   9   3   -0.81    4.47
 -13   9   3    2.44    6.23
 -13  -9   4    0.81    4.43
 -13   9   4    5.86    6.16
 -13   9   4    2.47    4.52
  13   9  -4    0.07    4.36
  13   9  -5   20.30    6.13
 -13   9   5   23.53    4.43
 -13   9   5   16.13    6.43
 -13  -9   5   18.54    4.41
  13   9  -6   34.86    4.35
 -13  -9   6   31.99    4.46
 -13   9   6   36.03    6.39
 -13   9   6   27.12    4.44
  13   9  -7    4.46    4.24
 -13   9   7    1.26    4.33
 -13   9   7   -3.37    6.43
 -13  -9   7    2.23    4.42
 -13  -9   8   -0.09    4.38
  13   9  -8   -0.18    4.27
 -13   9   8    0.86    4.50
 -13   9   8   -0.88    4.28
  13   9  -9    0.49    6.04
 -13   9   9    2.33    4.49
 -13  -9   9    7.21    4.36
 -13   9   9    1.65    4.26
 -13   9  10   30.21    4.34
 -13   9  10   31.75    4.65
 -13  -9  10   37.81    6.27
  13   9 -10   35.07    6.14
 -12   0   1    0.26    2.96
  12   0  -1   -0.37    2.09
 -12   0   2    2.20    2.09
  12   0  -2    1.11    2.10
 -12   0   3   -1.61    3.00
  12   0  -3    0.17    2.07
 -12   0   4  114.89    3.53
  12   0  -4  111.38    2.88
 -12   0   5   -0.94    2.11
  12   0  -5   -0.81    2.10
 -12   0   6  126.26    3.00
  12   0  -6  133.99    3.70
 -12   0   7    0.70    2.98
  12   0  -7    0.20    2.99
 -12   0   8  625.60    5.92
  12   0  -8  620.17    5.44
  12   0  -9    0.06    2.66
 -12   0   9   -0.35    3.71
 -12   0  10  204.82    4.77
  12   0 -10  215.34    4.87
 -12   0  11   -0.40    3.70
  12   0 -11    0.34    2.62
 -12   0  12   29.64    3.87
  12   0 -12   27.08    2.87
  12   0 -13    2.18    3.64
 -12   0  13    1.20    3.62
  12   0 -14   25.63    4.50
 -12   0  14   21.54    3.28
 -12   0  15    1.91    4.31
  12   0 -15   -0.44    4.27
 -12   0  16  120.92    5.25
  12   0 -16  108.79    5.20
 -12   0  17    0.65    5.05
 -12   0  20   20.29    5.28
 -12   2   1   30.60    2.77
 -12  -2   1   27.09    2.74
  12   2  -1   28.49    2.73
  12  -2  -1   28.64    2.79
 -12  -2   2  131.39    3.56
  12   2  -2  138.71    3.55
 -12   2   2  127.34    2.89
  12  -2  -2  129.20    2.91
  12  -2  -3  105.04    2.78
 -12   2   3  106.18    2.76
  12   2  -3  114.13    3.49
 -12  -2   3  110.84    2.78
  12  -2  -4   84.29    2.69
  12   2  -4   84.40    2.64
 -12   2   4   82.00    3.36
 -12  -2   4   81.18    2.63
  12   2  -5   47.56    3.19
  12  -2  -5   48.21    2.48
 -12  -2   5   46.11    2.42
 -12   2   5   45.30    2.42
 -12   2   6   45.11    3.17
  12  -2  -6   44.85    2.45
  12   2  -6   45.76    3.15
 -12  -2   6   43.84    3.16
 -12  -2   7   16.62    3.75
  12  -2  -7   19.32    2.76
  12   2  -7   16.18    2.67
 -12   2   7   16.93    2.65
  12  -2  -8  105.10    4.27
  12   2  -8   99.73    3.19
 -12  -2   8  100.63    3.21
 -12   2   8  103.71    4.12
 -12  -2   9   82.25    4.05
  12  -2  -9   80.46    4.15
 -12   2   9   77.00    3.08
  12   2  -9   82.10    4.11
 -12  -2  10    1.89    2.54
  12  -2 -10    4.72    2.67
 -12   2  10    0.64    2.57
  12   2 -10    2.67    3.69
  12  -2 -11  243.50    4.11
 -12   2  11  242.92    4.83
  12   2 -11  238.49    4.13
 -12  -2  11  245.59    4.13
  12   2 -12   42.83    3.93
 -12   2  12   42.38    3.85
  12  -2 -12   44.49    4.01
 -12  -2  12   43.23    3.90
  12  -2 -13   97.83    4.60
 -12   2  13   98.46    4.50
 -12  -2  13   98.47    4.65
  12   2 -13   93.59    4.63
  12  -2 -14   93.01    3.72
 -12  -2  14  106.12    5.01
 -12   2  14  101.17    4.86
  12   2 -14  102.87    5.02
  12   2 -15    8.01    4.29
 -12   2  15    6.00    4.25
 -12  -2  15    7.06    4.41
 -12   2  16   42.15    5.29
 -12  -2  16   44.01    5.52
  12   2 -16   41.42    5.29
  12   2 -17   19.01    6.17
 -12   2  17   22.36    5.07
 -12  -2  17   22.47    6.48
 -12   2  17   19.79    5.09
 -12   2  18    3.19    5.76
 -12   2  18    5.63    5.71
 -12   2  19    5.35    7.01
 -12   2  19    5.88    6.81
 -12   2  20    0.26    6.52
 -12   4   1  105.92    4.13
  12  -4  -1  105.84    3.17
 -12  -4   1  107.29    3.05
  12   4  -1  106.73    3.11
  12   4  -2  800.10    6.03
 -12  -4   2  762.88    5.27
 -12   4   2  764.69    5.41
  12  -4  -2  742.75    5.33
  12  -4  -3   12.38    3.76
 -12  -4   3   13.33    2.64
  12   4  -3   15.36    2.62
 -12   4   3   12.86    2.64
 -12  -4   4   -1.04    2.57
  12  -4  -4    0.31    3.66
  12   4  -4    0.06    2.51
 -12   4   4    0.68    2.56
  12  -4  -5    3.38    3.68
 -12  -4   5    0.90    3.63
  12   4  -5    2.02    3.57
 -12   4   5    0.91    2.59
  12  -4  -6  206.68    3.62
 -12  -4   6  210.18    4.42
 -12   4   6  203.88    3.52
  12   4  -6  215.84    3.58
 -12  -4   7    9.94    3.63
  12  -4  -7    8.57    2.71
 -12   4   7    7.99    3.65
  12   4  -7    9.19    2.56
  12  -4  -8   11.59    2.69
 -12  -4   8   13.69    2.63
 -12   4   8   12.88    3.67
  12   4  -8   12.42    2.63
 -12  -4   9   33.25    2.75
  12   4  -9   35.62    2.75
  12  -4  -9   37.90    2.85
 -12   4   9   39.21    3.77
 -12  -4  10  326.63    4.30
  12   4 -10  326.73    4.28
  12  -4 -10  342.21    5.10
 -12   4  10  327.70    4.20
  12  -4 -11   66.56    3.50
 -12  -4  11   64.02    3.44
  12   4 -11   65.34    4.58
 -12   4  11   66.02    3.37
 -12   4  12    1.73    4.26
  12   4 -12    0.67    3.03
 -12  -4  12    0.50    4.29
 -12   4  13   29.49    3.15
 -12  -4  13   31.12    4.45
  12   4 -13   31.89    4.41
  12   4 -14   26.05    4.38
 -12  -4  14   30.94    4.44
 -12   4  14   27.63    3.13
  12   4 -15    2.44    4.97
 -12   4  15    1.40    3.63
 -12  -4  15    0.61    5.17
 -12   4  15   -0.01    4.90
  12   4 -16   -0.14    3.50
 -12  -4  16    1.76    3.57
 -12   4  16   -0.05    5.04
 -12   4  16    1.65    4.87
 -12   4  17    3.77    5.63
  12   4 -17    2.69    5.68
 -12  -4  17    3.77    5.89
 -12   4  17    3.62    5.72
 -12   4  18   27.61    5.78
 -12   4  18   26.35    5.71
  12   4 -18   26.59    6.99
 -12   4  19   -0.96    6.22
 -12   4  19    0.22    6.34
 -12   6   1   25.58    3.13
  12   6  -1   27.31    3.03
 -12  -6   1   24.82    3.03
  12  -6  -1   24.07    3.16
  12   6  -2   34.99    4.29
 -12  -6   2   33.32    3.12
  12  -6  -2   31.61    3.19
 -12   6   2   29.30    3.12
  12   6  -3    1.43    2.94
 -12   6   3    1.26    4.24
 -12  -6   3    0.44    2.98
  12  -6  -3    2.92    3.05
  12  -6  -4    1.57    4.33
 -12   6   4    2.05    4.20
 -12  -6   4   -0.44    2.98
  12   6  -4    3.39    2.93
 -12   6   5    2.43    4.24
 -12  -6   5    3.51    4.21
  12   6  -5    6.23    2.95
  12  -6  -5    4.18    3.03
  12   6  -6  201.62    4.80
 -12   6   6  184.82    3.72
 -12  -6   6  192.71    4.87
 -12  -6   7   30.82    3.13
 -12   6   7   29.23    4.29
  12   6  -7   31.00    3.09
  12   6  -8   19.03    3.00
 -12  -6   8   14.86    3.08
 -12   6   8   19.59    4.20
 -12  -6   9   64.07    3.31
  12   6  -9   66.95    3.26
 -12   6   9   63.75    4.40
 -12  -6  10   97.77    4.61
 -12   6  10   89.24    3.34
  12   6 -10   91.05    3.38
 -12  -6  11   16.41    3.08
 -12   6  11   18.62    3.54
  12   6 -11   18.94    4.53
 -12  -6  12   -1.26    5.02
  12   6 -12    2.67    3.42
 -12   6  12   -0.09    3.69
 -12   6  12   -1.46    4.86
  12   6 -13    8.16    3.46
 -12   6  13    7.85    3.47
 -12   6  13    6.30    5.14
 -12  -6  13    7.86    3.58
 -12  -6  14    8.39    3.65
  12   6 -14   12.03    3.45
 -12   6  14   12.44    3.66
 -12   6  14   13.74    4.83
 -12   6  15    8.91    5.62
  12   6 -15    7.70    5.63
 -12   6  15    7.04    4.12
 -12  -6  15    8.74    4.18
 -12  -6  16    1.18    5.76
  12   6 -16    1.25    5.53
 -12   6  16    0.74    5.48
 -12   6  16    1.89    3.98
 -12   6  17    6.64    6.34
  12   6 -17    4.49    4.43
 -12   6  17    5.62    4.42
 -12  -8   1   11.09    3.41
  12   8  -1   10.14    3.43
 -12   8   1    8.93    4.93
 -12  -8   2    6.72    4.80
  12   8  -2    6.43    3.45
 -12   8   2    5.19    3.47
 -12   8   3    5.01    3.47
 -12  -8   3    6.16    3.42
  12   8  -3    5.35    3.43
 -12   8   4  165.28    4.03
 -12  -8   4  154.54    3.94
  12   8  -4  169.54    5.22
 -12   8   4  165.97    4.01
 -12  -8   5   -0.38    3.44
 -12   8   5    1.16    4.83
 -12   8   5   -2.04    3.53
  12   8  -5    0.90    4.77
 -12   8   6    3.82    3.53
 -12  -8   6    4.77    3.47
 -12   8   6    5.12    3.48
  12   8  -6    7.72    3.37
 -12   8   7   54.54    4.89
 -12  -8   7   51.06    3.68
 -12   8   7   55.70    3.73
  12   8  -7   50.17    3.57
  12   8  -8   13.29    3.34
 -12   8   8    5.76    4.72
 -12  -8   8   10.22    4.89
 -12   8   8    9.51    5.05
  12   8  -9    9.49    3.92
 -12   8   9   12.08    4.15
 -12   8   9   10.84    5.51
 -12  -8   9   11.77    5.67
 -12   8  10   -0.86    4.16
 -12   8  10    2.32    3.83
  12   8 -10    3.34    3.83
 -12  -8  10    2.65    5.62
 -12   8  11   46.81    5.55
 -12   8  11   39.96    4.26
 -12  -8  11   41.79    4.15
  12   8 -11   41.38    5.60
 -12  -8  12   18.05    6.12
 -12   8  12   18.20    4.64
 -12   8  12   17.50    3.89
  12   8 -12   19.85    5.87
  12   8 -13   -2.99    4.41
 -12   8  13    2.91    4.63
 -12  -8  13   -2.47    4.55
 -12   8  13   -0.30    4.27
  12   8 -14   13.57    6.17
 -12  -8  14   10.91    6.84
 -12   8  14   13.96    6.45
 -12   8  14   10.99    4.59
 -12  10   4   49.60    5.06
 -12 -10   5   -1.46    4.88
 -11  -1   1   63.61    2.52
 -11   1   1   63.41    2.55
  11   1  -1   66.68    3.35
  11  -1  -1   64.13    2.63
 -11  -1   2  470.21    4.51
  11  -1  -2  490.08    5.16
 -11   1   2  481.44    5.10
  11   1  -2  502.47    5.18
 -11  -1   3   44.13    2.44
  11  -1  -3   42.32    2.45
 -11   1   3   40.98    3.25
  11   1  -3   46.86    3.23
 -11   1   4    4.46    3.00
  11  -1  -4    4.05    2.18
  11   1  -4    3.38    2.14
 -11  -1   4    2.44    2.12
 -11   1   5    7.86    2.17
  11   1  -5    8.50    3.03
  11  -1  -5    9.66    2.22
 -11  -1   5    7.87    2.18
 -11  -1   6  675.61    5.63
 -11   1   6  687.48    6.02
  11   1  -6  690.00    5.71
  11  -1  -6  698.28    5.63
  11  -1  -7  149.54    3.89
  11   1  -7  150.83    3.22
 -11   1   7  148.79    3.19
 -11  -1   7  148.52    3.22
 -11   1   8   -0.62    2.96
  11   1  -8    1.24    2.96
 -11  -1   8    1.31    2.96
  11  -1  -8    2.12    3.00
 -11  -1   9    3.90    2.96
  11  -1  -9    2.97    2.16
  11   1  -9    3.80    2.11
 -11   1   9    2.73    2.99
  11  -1 -10  145.19    3.69
 -11   1  10  138.21    3.55
 -11  -1  10  144.76    3.63
  11   1 -10  136.96    3.63
  11  -1 -11   25.77    2.89
  11   1 -11   25.44    3.91
 -11   1  11   25.49    2.77
 -11  -1  11   27.49    2.85
  11  -1 -12    0.14    3.75
 -11   1  12    1.75    2.59
  11   1 -12    1.42    2.61
 -11  -1  12    0.77    2.63
  11   1 -13   13.66    3.78
 -11   1  13   13.29    3.71
  11  -1 -13   13.43    2.78
 -11  -1  13   13.24    3.71
 -11  -1  14  116.60    5.23
  11  -1 -14  109.93    5.17
 -11   1  14  102.82    3.91
  11   1 -14  106.18    5.12
  11   1 -15   22.37    4.50
 -11   1  15   23.88    4.51
 -11  -1  15   24.67    4.56
 -11  -1  16    1.68    4.31
 -11   1  16    1.17    4.26
  11   1 -16    0.31    5.09
 -11   1  17    2.15    6.23
 -11   1  17    0.90    5.05
 -11   1  18   34.44    6.41
 -11   1  20    0.54    4.36
  11   3  -1   33.80    2.76
  11  -3  -1   34.02    2.82
 -11   3   1   31.52    3.85
 -11  -3   1   35.27    2.75
  11  -3  -2   52.96    2.46
 -11  -3   2   52.99    2.43
  11   3  -2   58.17    3.22
 -11   3   2   54.27    2.46
  11   3  -3  131.26    3.57
  11  -3  -3  130.16    2.97
 -11  -3   3  129.77    2.88
 -11   3   3  123.23    3.59
  11  -3  -4  572.89    5.31
 -11  -3   4  571.98    5.27
  11   3  -4  596.13    5.32
 -11   3   4  536.47    4.69
  11  -3  -5  376.87    4.14
  11   3  -5  384.12    4.09
 -11  -3   5  363.84    4.10
 -11   3   5  370.79    4.60
  11  -3  -6   39.49    2.90
  11   3  -6   42.31    2.83
 -11  -3   6   39.02    2.37
 -11   3   6   39.00    2.83
  11   3  -7   78.92    4.00
 -11   3   7   77.97    4.05
 -11  -3   7   79.96    4.05
  11  -3  -7   79.59    3.11
  11   3  -8   42.59    2.82
 -11  -3   8   49.45    3.90
 -11   3   8   43.73    2.85
  11  -3  -8   44.84    2.90
  11  -3  -9   11.12    2.76
  11   3  -9   14.07    3.69
 -11  -3   9   11.28    3.69
 -11   3   9    9.94    2.66
  11   3 -10   81.34    4.10
 -11   3  10   81.80    3.08
  11  -3 -10   82.21    4.15
 -11  -3  10   85.40    4.10
 -11   3  11   88.41    4.08
 -11  -3  11   87.11    3.23
  11  -3 -11   90.62    4.22
  11   3 -11   83.92    3.18
  11  -3 -12  105.16    3.35
  11   3 -12   99.11    3.35
 -11   3  12  103.21    3.26
 -11  -3  12  107.72    4.30
  11   3 -13    3.24    3.13
 -11   3  13    2.19    4.32
 -11  -3  13    3.17    4.40
 -11   3  14    0.53    3.01
  11   3 -14    0.80    4.31
 -11  -3  14    0.68    3.08
 -11  -3  15   -0.70    4.39
 -11   3  15    0.59    4.18
  11   3 -15    1.40    4.25
 -11   3  15    1.62    4.35
 -11   3  16    7.50    3.66
 -11  -3  16    8.14    5.25
 -11   3  16   10.37    5.01
  11   3 -16   10.31    6.11
  11   3 -17    3.45    5.89
 -11   3  17    1.74    4.97
 -11   3  17    2.08    3.56
 -11   3  18   26.47    5.89
 -11   3  18   26.00    5.77
 -11   3  19    8.20    6.19
 -11   3  19    8.58    5.59
  11   5  -1    2.99    2.57
 -11  -5   1    1.53    2.50
  11  -5  -1    3.79    2.57
 -11   5   1    1.02    2.60
  11  -5  -2   58.88    3.91
  11   5  -2   60.53    3.78
 -11  -5   2   56.50    2.81
 -11   5   2   62.37    3.85
 -11  -5   3    7.78    3.63
  11  -5  -3    8.01    2.64
  11   5  -3    7.84    2.59
 -11   5   3   10.28    2.61
  11  -5  -4  293.21    3.89
 -11  -5   4  284.79    3.81
  11   5  -4  294.49    3.80
 -11   5   4  288.58    3.88
 -11  -5   5   18.28    2.64
 -11   5   5   15.31    2.64
  11   5  -5   17.01    2.60
  11  -5  -5   14.53    3.73
 -11  -5   6   44.69    2.78
  11  -5  -6   45.01    2.85
  11   5  -6   47.72    2.76
 -11   5   6   46.86    2.76
 -11   5   7    8.87    3.55
  11  -5  -7    7.06    2.65
  11   5  -7    6.64    3.56
 -11  -5   7    8.77    3.61
  11  -5  -8  111.31    3.19
  11   5  -8  115.90    3.11
 -11  -5   8  117.81    4.10
 -11   5   8  115.77    4.01
  11   5  -9   27.07    3.61
 -11   5   9   27.27    2.64
 -11  -5   9   26.73    3.73
  11   5 -10    9.86    4.23
 -11  -5  10    8.99    3.12
 -11   5  10    7.79    3.03
  11   5 -11    1.22    3.00
 -11  -5  11   -0.37    4.32
 -11   5  11    0.82    2.99
 -11  -5  12  135.99    3.85
  11   5 -12  141.89    4.87
 -11   5  12  139.07    4.77
 -11   5  12  135.19    3.85
 -11  -5  13   11.03    4.36
  11   5 -13    7.23    3.00
 -11   5  13    6.57    3.18
 -11   5  13    9.86    2.99
 -11   5  14   15.22    3.56
  11   5 -14   15.97    5.03
 -11   5  14   11.49    3.78
 -11  -5  14   12.01    3.65
 -11   5  15    2.28    5.00
  11   5 -15    2.01    4.87
 -11  -5  15    0.33    3.68
 -11   5  15   -0.22    3.46
 -11   5  16   15.28    5.82
 -11   5  16   15.83    4.06
  11   5 -16   13.16    5.75
 -11  -5  16   12.51    4.24
 -11   5  17    0.06    5.67
  11   5 -17    0.69    5.59
 -11   5  17    0.11    3.97
 -11   5  18    0.73    6.35
 -11   5  18    1.39    4.47
  11   5 -18    1.93    7.61
  11   5 -18    1.83    6.24
  11   7  -1   74.08    3.27
 -11  -7   1   79.98    3.22
 -11   7   1   71.14    3.31
  11   7  -2    4.28    4.09
 -11  -7   2    0.46    2.94
 -11   7   2    1.78    2.97
 -11  -7   3    8.29    2.97
  11   7  -3    6.95    2.92
 -11   7   3    6.69    2.97
  11   7  -4    3.78    2.90
 -11  -7   4    5.42    2.95
 -11   7   4    0.71    2.98
 -11  -7   5   43.67    3.11
 -11   7   5   46.51    4.28
  11   7  -5   43.92    3.06
 -11   7   6   26.99    3.04
  11   7  -6   22.94    3.03
 -11  -7   6   22.01    3.06
 -11   7   7   20.97    3.18
  11   7  -7   28.69    2.97
 -11  -7   7   28.55    4.30
 -11   7   7   26.99    3.01
 -11   7   8    1.02    4.32
 -11   7   8    3.27    4.08
 -11  -7   8    0.57    2.98
  11   7  -8    1.41    4.05
 -11  -7   9  110.93    4.02
 -11   7   9  112.88    3.88
  11   7  -9  108.18    3.87
 -11   7   9  104.18    4.04
 -11  -7  10    2.12    5.00
 -11   7  10    0.54    5.14
  11   7 -10   -0.99    3.43
 -11   7  10   -1.35    3.46
  11   7 -11   54.32    3.64
 -11   7  11   51.57    3.59
 -11  -7  11   52.11    3.75
 -11   7  11   56.19    3.91
 -11  -7  12   -1.49    4.99
  11   7 -12    2.68    4.82
 -11   7  12    2.05    3.34
 -11   7  12    1.13    3.62
 -11   7  13    4.75    4.10
  11   7 -13    0.80    3.98
 -11  -7  13    1.12    4.12
 -11   7  13    0.80    3.94
  11   7 -14   12.12    4.03
 -11  -7  14   13.39    4.15
 -11   7  14   12.21    4.14
 -11   7  14    9.33    5.52
 -11   7  15    4.61    6.45
  11   7 -15    2.41    6.28
 -11   7  15   -1.59    4.42
  11   7 -16    9.70    6.24
 -11   7  16   11.28    6.36
 -11   7  16   11.58    6.13
  11   9  -1    5.92    3.90
 -11   9   1    2.36    3.97
 -11  -9   1    4.13    3.87
 -11   9   1    4.80    3.94
  11   9  -2  128.66    4.31
 -11  -9   2  133.59    4.31
 -11   9   2  131.28    5.90
 -11   9   2  124.01    4.30
 -11   9   3    2.16    3.97
 -11  -9   3    0.16    5.56
 -11   9   3   -1.46    3.94
  11   9  -3    1.65    3.87
 -11  -9   4    2.83    3.91
 -11   9   4   -3.83    3.91
 -11   9   4    1.00    5.65
  11   9  -4    1.44    5.44
  11   9  -5   20.02    5.51
 -11  -9   5   20.13    4.00
 -11   9   5   23.13    5.55
 -11   9   5   19.03    5.72
 -11   9   6  165.07    6.08
 -11  -9   6  151.61    4.46
 -11   9   6  154.36    4.39
  11   9  -6  159.61    4.33
 -11   9   7   23.20    3.94
 -11   9   7   25.04    4.11
 -11  -9   7   21.25    4.03
  11   9  -7   23.68    3.93
  11   9  -8    4.79    3.82
 -11   9   8    7.96    3.83
 -11   9   8    3.64    4.08
 -11  -9   8    5.54    3.95
 -11   9   9    0.39    4.59
 -11  -9   9    1.94    4.45
  11   9  -9   -2.02    4.31
 -11   9   9    4.24    4.34
 -11   9  10   39.03    4.48
 -11  -9  10   44.20    4.56
  11   9 -10   44.85    4.38
 -11   9  10   35.75    6.60
 -11   9  11   -1.95    4.26
  11   9 -11   -2.05    6.05
 -11  -9  11    0.01    4.48
 -11   9  11    0.30    6.48
 -11   9  12    2.80    5.10
 -10   0   1    0.72    2.14
  10   0  -1   -0.63    2.16
 -10   0   2  129.32    3.77
  10   0  -2  130.69    3.76
  10   0  -3   -0.53    2.16
 -10   0   3    0.34    3.04
  10   0  -4  242.02    4.38
 -10   0   4  237.94    3.75
 -10   0   5   -1.44    3.07
  10   0  -5   -0.96    2.18
  10   0  -6  114.19    3.07
 -10   0   6  116.38    3.06
 -10   0   7   -0.08    3.03
  10   0  -7    0.17    2.13
 -10   0   8   59.70    2.68
  10   0  -8   61.57    3.50
 -10   0   9    0.17    3.00
  10   0  -9   -0.47    3.06
 -10   0  10  281.21    4.36
  10   0 -10  309.18    5.29
 -10   0  11    0.62    3.68
  10   0 -11    0.20    3.75
 -10   0  12  172.69    4.94
  10   0 -12  188.45    5.08
 -10   0  13   -1.31    3.69
  10   0 -13   -0.22    3.73
 -10   0  14   12.61    3.71
  10   0 -14   10.80    3.77
 -10   0  15   -1.01    5.33
 -10   0  16   30.07    6.68
 -10   0  16   34.55    6.76
 -10   0  18    0.09    3.96
 -10   0  20    7.04    4.37
  10   2  -1  302.81    4.44
 -10   2   1  298.94    3.92
 -10  -2   1  301.44    4.39
  10  -2  -1  306.18    4.53
  10   2  -2  249.53    3.59
  10  -2  -2  262.11    3.73
 -10   2   2  246.64    3.65
 -10  -2   2  248.34    3.62
  10   2  -3  129.91    3.67
 -10  -2   3  126.50    2.96
 -10   2   3  122.00    2.95
  10  -2  -3  128.78    3.05
 -10  -2   4  116.49    2.96
  10   2  -4  115.80    2.92
 -10   2   4  115.66    3.59
  10  -2  -4  118.60    3.69
 -10  -2   5    4.94    3.00
  10   2  -5    6.48    2.13
  10  -2  -5    6.67    3.09
 -10   2   5    6.35    2.14
  10  -2  -6    2.45    2.18
 -10   2   6    1.04    2.98
 -10  -2   6    1.77    2.96
  10   2  -6    2.76    2.09
  10  -2  -7  138.88    3.86
  10   2  -7  135.94    3.15
 -10   2   7  137.08    3.76
 -10  -2   7  135.92    3.13
  10   2  -8  212.33    4.24
  10  -2  -8  222.28    3.71
 -10   2   8  210.51    3.53
 -10  -2   8  207.63    3.65
  10  -2  -9  120.12    3.12
 -10  -2   9  117.11    3.07
  10   2  -9  114.79    3.09
 -10   2   9  115.44    3.01
  10  -2 -10  223.15    5.03
 -10   2  10  217.81    4.00
  10   2 -10  223.54    5.05
 -10  -2  10  224.87    4.17
  10  -2 -11    2.26    3.78
 -10  -2  11    1.89    3.67
  10   2 -11    0.63    3.71
 -10   2  11    2.19    2.58
 -10  -2  12   66.74    3.23
 -10   2  12   73.24    4.06
  10  -2 -12   68.34    3.22
  10   2 -12   68.62    4.23
 -10   2  13   19.07    3.75
 -10  -2  13   22.06    3.84
  10   2 -13   17.82    3.80
 -10   2  14   23.84    4.51
  10   2 -14   26.68    4.62
 -10  -2  14   27.69    4.65
  10   2 -15   39.48    5.60
 -10  -2  15   37.67    4.86
 -10   2  15   39.99    4.54
 -10   2  15   39.17    4.71
  10   2 -16    9.77    6.82
 -10   2  16   12.75    4.32
 -10   2  16   10.82    4.39
 -10   2  17   16.90    5.18
 -10   2  17   16.32    5.22
 -10   2  18   16.91    6.96
 -10   2  18   17.63    6.88
 -10   2  19   13.79    7.54
 -10   2  20   25.10    7.50
 -10  -4   1   41.83    3.81
  10  -4  -1   43.70    2.91
  10   4  -1   42.85    2.82
 -10   4   1   42.31    2.87
  10  -4  -2  259.60    3.82
 -10  -4   2  285.42    4.65
 -10   4   2  268.45    4.70
  10   4  -2  281.16    3.82
  10   4  -3   40.93    3.79
  10  -4  -3   35.33    2.80
 -10  -4   3   40.97    3.82
 -10   4   3   37.02    2.84
  10  -4  -4    3.44    2.66
 -10  -4   4    2.16    2.60
  10   4  -4    2.77    3.62
 -10   4   4    4.34    2.60
  10   4  -5  209.38    3.63
  10  -4  -5  208.59    4.54
 -10  -4   5  208.19    3.63
 -10   4   5  203.63    3.60
 -10  -4   6  247.10    4.68
 -10   4   6  251.03    4.62
  10   4  -6  251.19    4.63
  10  -4  -6  258.33    4.75
 -10  -4   7    5.94    3.67
  10  -4  -7    5.07    2.74
 -10   4   7    9.10    3.67
  10   4  -7    7.31    2.59
 -10  -4   8   12.84    3.72
  10   4  -8   13.47    3.65
  10  -4  -8   17.98    3.82
 -10   4   8   13.56    3.68
 -10  -4   9   15.43    3.74
  10   4  -9   15.58    3.68
  10  -4  -9   18.40    3.88
 -10   4   9   16.97    2.66
  10   4 -10  166.13    3.61
 -10   4  10  159.11    3.47
 -10  -4  10  164.25    4.50
 -10   4  11    1.26    2.54
  10   4 -11    0.01    2.54
 -10  -4  11    0.92    3.65
 -10   4  12    0.45    4.30
  10   4 -12    0.33    3.03
 -10  -4  12    0.79    3.09
 -10   4  13   17.37    4.53
 -10  -4  13   17.33    4.53
  10   4 -13   18.04    4.43
 -10   4  13   18.72    4.36
  10   4 -14  167.36    5.40
 -10   4  14  175.24    4.07
 -10  -4  14  177.61    5.53
 -10   4  14  170.38    4.14
 -10  -4  15   16.40    5.30
  10   4 -15   13.34    3.69
 -10   4  15   18.75    5.14
 -10   4  15   17.85    3.61
 -10   4  16    0.66    4.91
 -10   4  16    0.06    3.56
  10   4 -16    0.23    4.93
  10   4 -17    1.49    7.95
 -10   4  17    1.46    5.70
 -10   4  17    2.98    4.02
  10   4 -17    2.76    6.86
 -10   4  18   33.79    5.87
 -10   4  18   33.14    5.80
 -10   4  19    3.63    6.39
 -10   4  19    3.78    6.28
 -10  -6   1   79.31    2.86
  10   6  -1   77.50    2.87
 -10   6   1   70.56    2.90
 -10  -6   2   23.15    2.62
  10   6  -2   24.74    2.64
 -10   6   2   26.52    2.67
  10   6  -3   52.86    2.74
 -10   6   3   53.95    3.73
 -10  -6   3   53.17    2.77
  10   6  -4   33.29    3.60
 -10  -6   4   29.57    3.67
 -10   6   4   36.40    3.67
  10   6  -5   58.78    2.77
 -10  -6   5   59.79    3.82
 -10   6   5   61.23    2.81
  10   6  -6  251.48    3.65
 -10   6   6  261.27    4.46
 -10  -6   6  250.79    3.66
 -10   6   7   84.58    3.38
 -10  -6   7   91.74    4.60
  10   6  -7   80.88    3.33
 -10   6   8   47.09    3.19
 -10  -6   8   50.05    4.45
  10   6  -8   50.32    3.15
  10   6  -9    7.71    4.19
 -10   6   9    6.44    4.48
 -10   6   9    5.75    4.22
 -10  -6   9    8.86    3.03
 -10   6  10   31.62    3.08
 -10   6  10   27.04    3.29
  10   6 -10   28.36    3.08
 -10  -6  10   29.75    4.45
 -10   6  11    5.45    2.95
 -10   6  11    8.32    3.12
  10   6 -11    6.09    4.15
 -10  -6  11    4.60    3.08
 -10  -6  12   35.78    5.28
 -10   6  12   41.63    5.32
 -10   6  12   34.11    3.61
  10   6 -12   34.85    3.68
 -10   6  13    5.31    3.65
  10   6 -13    3.89    4.90
 -10  -6  13    5.52    3.66
 -10   6  13    3.78    4.90
 -10   6  14  103.36    3.88
 -10  -6  14   99.03    4.28
  10   6 -14   99.64    4.05
 -10   6  14   93.57    4.01
  10   6 -15   15.52    5.72
 -10   6  15   17.39    4.13
 -10   6  15   15.15    5.61
  10   6 -16    9.56    3.99
 -10   6  16   11.97    5.71
 -10   6  16   12.04    4.00
  10   6 -17   -0.59    4.47
  10   6 -17    1.21    6.20
 -10   6  17   -2.42    6.40
 -10   6  17    2.32    4.39
 -10  -8   1   74.48    3.71
 -10   8   1   72.69    5.21
 -10   8   1   75.65    3.73
  10   8  -1   76.11    3.75
 -10   8   2   17.33    3.53
 -10   8   2   21.88    3.59
 -10  -8   2   21.58    3.51
  10   8  -2   15.13    4.93
 -10   8   3    3.91    3.51
 -10  -8   3    3.50    3.48
 -10   8   3    3.63    3.47
  10   8  -3   -0.10    3.44
 -10   8   4   46.11    3.65
 -10   8   4   48.55    3.75
 -10  -8   4   53.73    5.09
  10   8  -4   44.13    3.62
 -10   8   5   31.13    5.00
 -10  -8   5   28.42    4.99
 -10   8   5   33.58    3.64
  10   8  -5   31.15    3.52
 -10   8   6   -0.17    5.00
 -10   8   6   -1.12    3.44
 -10  -8   6   -0.72    3.49
  10   8  -6    1.00    3.37
 -10   8   7   23.74    3.54
 -10  -8   7   23.26    3.53
 -10   8   7   26.62    3.68
  10   8  -7   22.89    3.46
 -10   8   8   42.16    3.54
 -10   8   8   43.38    5.21
 -10  -8   8   43.41    3.63
  10   8  -8   44.75    4.85
 -10   8   9   -0.94    5.11
 -10  -8   9    2.05    3.48
  10   8  -9    2.95    3.32
 -10   8   9    4.92    3.36
 -10   8  10    6.50    5.52
 -10   8  10   12.91    5.19
  10   8 -10   11.19    3.90
 -10  -8  10    9.15    5.35
 -10   8  11   15.98    5.51
 -10  -8  11   11.79    5.79
  10   8 -11   11.16    3.90
 -10   8  11   12.85    4.18
  10   8 -12   91.64    4.25
 -10   8  12   86.70    4.19
 -10  -8  12   93.16    6.01
 -10   8  12   91.89    6.15
  10   8 -13    5.68    6.27
 -10   8  13    4.63    4.63
 -10   8  13    9.77    6.15
  10   8 -14   -1.56    6.24
 -10   8  14    2.75    6.47
 -10   8  14    3.61    4.32
 -10  10   1    0.07    6.14
 -10  10   1    1.77    4.36
  10  10  -1   -2.61    6.13
 -10 -10   1   -4.53    4.36
 -10  10   2    6.88    4.35
 -10  10   2    8.92    6.24
 -10 -10   2   11.88    4.30
  10  10  -2    6.77    4.31
 -10  10   3    0.94    4.37
 -10  10   3   -1.14    4.39
 -10 -10   3    4.38    4.30
  10  10  -3   -0.51    6.06
 -10  10   4   20.76    4.43
 -10 -10   4   22.69    6.19
 -10  10   4   18.11    4.51
  10  10  -4   19.73    6.08
 -10  10   5   13.00    6.14
 -10 -10   5    7.16    6.18
 -10  10   5   13.54    6.29
  10  10  -5    6.30    6.02
 -10  10   6   15.73    4.38
 -10  10   6   13.08    6.33
  10  10  -6   10.88    4.23
 -10 -10   6    8.34    6.23
 -10  10   7    4.18    4.30
 -10  10   7    5.69    4.49
 -10 -10   7    5.10    4.36
  10  10  -7    5.00    4.20
 -10  10   8   15.66    4.83
 -10 -10   8   16.38    6.58
 -10  10   8    7.51    4.53
  10  10  -8   14.68    4.79
  -9  -1   1   30.36    2.40
   9   1  -1   36.56    3.25
  -9   1   1   37.15    2.48
   9  -1  -1   34.64    2.48
   9   1  -2  648.86    5.96
  -9  -1   2  628.14    5.46
  -9   1   2  646.47    5.61
   9  -1  -2  649.52    5.63
   9  -1  -3    1.35    2.23
  -9  -1   3    0.89    2.19
   9   1  -3    1.18    2.15
  -9   1   3    1.04    3.07
  -9  -1   4   30.64    2.43
  -9   1   4   30.09    3.23
   9   1  -4   29.70    2.42
   9  -1  -4   31.11    2.48
  -9  -1   5  443.42    5.42
  -9   1   5  444.59    4.91
   9   1  -5  449.19    5.38
   9  -1  -5  449.48    4.93
  -9  -1   6  283.90    4.72
  -9   1   6  267.54    4.10
   9  -1  -6  279.68    4.18
   9   1  -6  275.10    4.15
   9  -1  -7   14.97    3.17
  -9  -1   7   12.73    2.28
   9   1  -7   13.49    3.14
  -9   1   7   13.63    3.11
   9  -1  -8   10.13    2.24
  -9  -1   8    7.48    2.20
   9   1  -8    8.68    2.20
  -9   1   8    7.80    3.03
   9  -1  -9  606.98    6.49
   9   1  -9  570.38    6.55
  -9  -1   9  590.55    6.12
  -9   1   9  585.32    5.92
   9  -1 -10  256.64    4.89
  -9   1  10  242.67    4.75
   9   1 -10  247.18    4.96
  -9  -1  10  245.18    4.30
   9  -1 -11   15.60    2.82
  -9   1  11   15.08    3.80
   9   1 -11   15.22    2.86
  -9  -1  11   14.81    2.76
   9  -1 -12   23.84    3.92
  -9   1  12   21.97    3.82
   9   1 -12   23.99    3.96
  -9  -1  12   23.02    3.92
   9  -1 -13   25.30    4.01
  -9   1  13   25.01    3.91
  -9  -1  13   26.88    3.97
   9   1 -13   26.28    4.01
  -9  -1  14  116.40    5.29
  -9   1  14  120.38    4.83
   9   1 -14  104.89    5.11
  -9   1  15    4.84    5.40
  -9   1  15    4.79    5.43
  -9   1  16    2.73    6.18
  -9   1  16    1.87    6.08
  -9   1  17    2.55    4.92
  -9   1  17    2.76    4.49
  -9   1  18   36.85    6.80
  -9   1  19    4.48    6.13
  -9   1  20    0.04    4.50
   9   3  -1  123.57    2.91
  -9  -3   1  122.71    2.91
   9  -3  -1  123.08    3.65
  -9   3   1  121.46    2.98
  -9   3   2    2.86    2.15
   9   3  -2    2.68    2.95
   9  -3  -2    1.91    3.01
  -9  -3   2    3.40    2.09
   9  -3  -3    5.47    2.20
  -9  -3   3    6.66    2.99
   9   3  -3    5.33    2.97
  -9   3   3    6.61    2.17
   9  -3  -4  500.30    5.26
  -9  -3   4  497.27    4.75
   9   3  -4  502.20    4.75
  -9   3   4  499.64    5.18
   9  -3  -5  220.53    4.13
   9   3  -5  221.50    4.11
  -9  -3   5  218.03    3.54
  -9   3   5  199.44    3.40
   9   3  -6   44.70    3.21
  -9  -3   6   41.63    2.40
   9  -3  -6   45.95    2.53
  -9   3   6   42.00    2.45
  -9   3   7  321.39    4.09
   9  -3  -7  313.91    4.14
  -9  -3   7  308.38    4.10
   9   3  -7  309.06    4.11
  -9  -3   8  115.79    3.73
   9  -3  -8  119.40    3.78
  -9   3   8  116.38    3.67
   9   3  -8  116.04    3.65
   9  -3  -9   80.63    3.26
   9   3  -9   87.59    4.19
  -9  -3   9   81.59    3.25
  -9   3   9   83.20    3.17
  -9  -3  10    8.15    2.68
   9   3 -10    8.04    2.64
   9  -3 -10    8.81    3.85
  -9   3  10    8.41    3.72
   9   3 -11   65.60    4.13
  -9   3  11   66.48    3.09
  -9  -3  11   69.52    3.23
  -9   3  12  130.46    3.55
   9   3 -12  124.47    3.72
  -9  -3  12  131.66    3.82
  -9  -3  13   63.97    4.29
   9   3 -13   59.84    4.21
  -9   3  13   63.24    4.13
  -9   3  13   62.46    3.05
  -9   3  14   25.05    4.61
  -9   3  14   26.73    4.45
  -9  -3  14   23.78    4.69
   9   3 -14   24.33    4.55
   9   3 -15   39.16    5.61
  -9   3  15   34.28    3.35
  -9   3  15   41.16    4.49
  -9   3  16   22.74    5.13
  -9   3  16   20.00    5.18
  -9   3  17    9.12    4.99
  -9   3  17    7.70    6.21
  -9   3  18    2.55    5.79
  -9   3  18    2.31    5.86
  -9   3  19    6.78    6.39
  -9   3  20    7.63    6.48
   9   5  -1    4.09    2.55
   9  -5  -1    5.93    3.68
  -9   5   1    2.37    3.68
  -9  -5   1    4.80    2.54
   9  -5  -2   15.15    3.73
  -9  -5   2   13.45    2.61
  -9   5   2   13.07    2.64
   9   5  -2   11.37    3.67
  -9  -5   3    6.50    3.64
  -9   5   3    5.92    2.62
   9   5  -3    6.57    2.60
   9  -5  -3    7.09    3.74
   9  -5  -4  506.22    4.65
  -9  -5   4  508.39    5.40
  -9   5   4  511.20    5.34
   9   5  -4  535.42    4.75
  -9   5   5    7.13    2.61
  -9  -5   5    9.17    3.65
   9   5  -5    9.19    3.59
  -9   5   6    2.58    3.64
  -9  -5   6    3.97    2.57
   9   5  -6    3.86    2.51
  -9   5   7   36.24    2.75
  -9  -5   7   35.47    2.80
   9   5  -7   37.29    2.71
  -9   5   8  183.36    4.39
  -9  -5   8  181.51    4.45
   9   5  -8  178.59    3.49
   9   5  -9   20.39    2.61
  -9   5   9   21.87    2.64
  -9  -5   9   19.26    3.73
   9   5 -10    6.18    3.56
  -9  -5  10    8.32    2.61
  -9   5  10    6.27    2.72
  -9   5  10    5.64    3.58
   9   5 -11    0.87    3.03
  -9   5  11    1.24    4.49
  -9  -5  11    1.51    3.12
  -9   5  11   -2.31    4.27
   9   5 -12   42.53    4.50
  -9  -5  12   40.29    4.62
  -9   5  12   43.69    4.66
  -9   5  12   40.87    3.18
  -9   5  13    2.84    2.96
  -9   5  13    0.76    3.08
  -9  -5  13    2.01    3.12
   9   5 -13    2.64    4.20
   9   5 -14   18.85    5.08
  -9   5  14   18.83    3.58
  -9  -5  14   20.23    5.27
  -9   5  14   17.69    5.25
  -9   5  15    0.78    3.44
   9   5 -15    2.15    4.89
  -9   5  15    0.98    5.03
   9   5 -16   40.67    5.56
   9   5 -16   42.10    5.96
  -9   5  16   44.84    5.91
  -9   5  16   49.06    4.30
   9   5 -17   11.36    6.88
   9   5 -17   11.37    5.69
  -9   5  17   13.05    4.04
  -9   5  17   12.62    5.71
  -9   5  18    6.49    6.40
  -9   5  18    5.18    6.31
  -9   5  19    0.01    5.12
  -9  -7   1   13.32    3.00
   9   7  -1    8.09    4.26
  -9   7   1   11.48    3.03
  -9   7   2   80.34    4.52
  -9  -7   2   78.20    4.44
   9   7  -2   73.06    3.30
  -9   7   3   49.18    4.44
  -9  -7   3   49.74    3.24
  -9   7   3   52.60    3.25
   9   7  -3   52.32    4.35
  -9   7   4    6.79    3.08
  -9  -7   4    9.32    3.00
   9   7  -4    9.50    4.18
  -9   7   4    6.42    4.25
  -9   7   5   99.76    3.37
  -9  -7   5   93.11    3.44
   9   7  -5  100.20    4.50
  -9   7   5   98.31    3.48
  -9   7   6    9.80    4.23
  -9   7   6   11.05    4.41
   9   7  -6    8.09    2.94
  -9  -7   6    6.66    4.34
  -9   7   7  255.18    4.10
  -9   7   7  270.75    5.07
  -9  -7   7  270.61    5.16
   9   7  -7  261.13    3.96
  -9   7   8   46.41    3.28
  -9  -7   8   46.33    4.45
   9   7  -8   44.39    3.08
  -9   7   8   49.03    4.30
  -9   7   9   32.66    4.46
  -9   7   9   25.24    3.04
  -9  -7   9   27.12    3.17
   9   7  -9   31.03    3.02
  -9   7  10   35.27    3.82
  -9   7  10   37.94    4.99
   9   7 -10   36.43    4.95
  -9  -7  10   32.42    3.72
  -9  -7  11    6.71    3.60
  -9   7  11    7.19    3.45
  -9   7  11    6.32    3.73
   9   7 -11    8.45    3.44
  -9  -7  12   14.63    5.13
  -9   7  12   15.20    4.84
  -9   7  12   18.19    5.15
   9   7 -12   14.92    3.51
  -9   7  13  126.65    5.59
  -9   7  13  119.02    4.63
   9   7 -13  119.70    4.50
   9   7 -14   -2.94    5.64
  -9   7  14    1.07    5.51
  -9   7  14    2.06    5.80
   9   7 -15   10.14    4.45
  -9   7  15    8.28    6.47
  -9   7  15    9.37    6.27
   9   7 -15    8.53    6.44
   9   7 -16    0.57    4.48
  -9   7  16   -2.59    6.36
   9   7 -16    0.62    4.41
  -9   7  16   -0.13    4.38
  -9   9   1   22.94    4.08
   9   9  -1   21.37    3.99
  -9   9   1   21.39    5.70
  -9  -9   1   24.03    3.97
  -9   9   2  154.62    3.95
  -9   9   2  167.35    5.27
  -9  -9   2  150.91    3.95
   9   9  -2  151.84    5.12
  -9   9   3   -0.01    3.43
  -9   9   3    0.82    3.45
  -9  -9   3    2.08    3.42
   9   9  -3   -0.48    3.30
  -9   9   4    0.59    3.48
  -9  -9   4    3.00    4.84
   9   9  -4   -0.09    3.37
  -9   9   4    2.88    4.79
  -9  -9   5   18.66    5.30
  -9   9   5   15.73    3.99
  -9   9   5   13.94    3.51
   9   9  -5    9.85    3.39
  -9  -9   6   98.79    4.35
  -9   9   6   99.62    5.80
  -9   9   6   95.31    4.40
   9   9  -6  108.94    5.68
  -9   9   7    1.28    5.56
  -9  -9   7    1.81    5.61
  -9   9   7    3.18    5.80
   9   9  -7    4.02    3.87
  -9   9   8    1.03    4.07
  -9   9   8   -0.48    5.44
  -9  -9   8    4.04    3.97
   9   9  -8   -0.20    3.80
  -9   9   9   62.10    4.30
  -9   9   9   64.29    4.06
   9   9  -9   61.78    4.07
  -9  -9   9   55.23    5.84
  -9   9  10   61.51    4.28
  -9   9  10   61.51    4.03
   9   9 -10   67.13    5.93
  -9   9  11    4.44    4.59
  -9   9  11    1.53    4.29
   9   9 -11   -1.03    4.30
  -9   9  12    1.65    6.44
  -9   9  12    0.08    4.25
   9   9 -12    1.44    4.32
  -8   0   1    0.16    2.21
   8   0  -1    0.01    2.21
  -8   0   2   57.14    3.49
   8   0  -2   60.26    3.50
  -8   0   3    0.56    3.09
   8   0  -3    1.89    3.10
  -8   0   4  593.06    5.87
   8   0  -4  602.30    6.33
  -8   0   5    0.09    2.21
   8   0  -5   -0.47    2.21
   8   0  -6   17.94    2.39
  -8   0   6   17.80    3.23
   8   0  -7    0.43    3.14
  -8   0   7   -0.39    2.18
  -8   0   8 2486.76   13.37
   8   0  -8 2578.26   13.90
   8   0  -9   -0.13    3.06
  -8   0   9    0.17    2.13
  -8   0  10   11.53    2.29
   8   0 -10   11.66    2.34
   8   0 -11    0.94    3.81
  -8   0  11    1.04    3.72
  -8   0  12   95.58    4.73
   8   0 -12   92.27    4.79
  -8   0  13    0.32    4.50
   8   0 -13   -0.21    3.75
  -8   0  14    0.77    4.52
  -8   0  14    0.96    5.81
  -8   0  16   47.17    4.98
  -8   0  18   11.33    4.96
  -8   0  20    9.28    5.17
   8  -2  -1  170.04    3.39
   8   2  -1  171.06    3.96
  -8   2   1  165.02    3.98
  -8  -2   1  175.77    3.94
   8   2  -2    8.77    3.08
   8  -2  -2   10.84    2.29
  -8   2   2    8.68    3.11
  -8  -2   2    9.18    2.19
   8  -2  -3  290.75    4.07
   8   2  -3  296.64    4.62
  -8   2   3  290.05    4.12
  -8  -2   3  287.04    4.55
  -8  -2   4   86.90    2.85
   8   2  -4   84.03    2.81
   8  -2  -4   88.58    2.91
  -8   2   4   86.13    2.89
   8  -2  -5  489.01    5.58
  -8   2   5  475.70    5.05
   8   2  -5  489.78    5.59
  -8  -2   5  484.76    5.57
   8   2  -6  202.72    4.28
   8  -2  -6  197.55    3.67
  -8   2   6  193.23    3.63
  -8  -2   6  195.49    3.67
   8   2  -7   63.75    2.75
  -8   2   7   63.32    2.71
  -8  -2   7   66.05    3.49
   8  -2  -7   64.28    3.55
   8  -2  -8  177.74    3.66
   8   2  -8  176.63    4.28
  -8   2   8  174.28    4.18
  -8  -2   8  170.09    3.68
   8  -2  -9   12.40    2.31
   8   2  -9   13.12    3.08
  -8  -2   9   13.46    2.29
  -8   2   9   12.46    2.25
  -8  -2  10    4.68    3.73
   8  -2 -10    1.62    3.86
  -8   2  10    1.38    3.68
   8   2 -10    2.82    2.63
  -8  -2  11   46.87    4.18
   8   2 -11   44.10    3.17
  -8   2  11   45.58    3.03
   8   2 -12   40.16    4.17
  -8   2  12   42.38    4.01
  -8  -2  12   42.37    3.19
  -8  -2  13   16.77    3.93
  -8   2  13   17.16    3.87
   8   2 -13   17.19    4.72
  -8   2  13   17.80    3.71
   8   2 -14    8.20    5.45
  -8  -2  14    8.06    5.63
  -8   2  14   10.81    4.40
  -8   2  14    8.17    3.23
  -8   2  15   45.95    4.82
  -8   2  15   47.34    4.74
  -8   2  16   42.04    5.83
  -8   2  16   43.17    4.84
  -8   2  18    0.82    4.92
  -8   2  19    6.67    4.56
  -8   2  20    0.58    4.18
  -8  -4   1  145.35    3.64
   8  -4  -1  146.07    3.71
   8   4  -1  145.71    3.64
  -8   4   1  139.64    3.03
  -8   4   2  124.51    2.95
  -8  -4   2  120.58    2.87
   8  -4  -2  126.25    3.64
   8   4  -2  120.73    2.84
   8  -4  -3   98.81    2.80
  -8   4   3   99.54    3.50
  -8  -4   3  100.17    3.43
   8   4  -3  103.25    3.44
  -8  -4   4   27.89    3.10
   8   4  -4   29.28    3.07
   8  -4  -4   28.10    3.18
  -8   4   4   30.63    3.13
   8  -4  -5    1.33    3.08
  -8   4   5    4.10    2.12
  -8  -4   5    4.18    2.13
   8   4  -5    2.81    2.09
   8   4  -6  165.75    3.17
  -8  -4   6  164.84    3.21
  -8   4   6  169.51    3.19
   8  -4  -6  169.40    3.26
  -8   4   7   14.48    2.71
  -8  -4   7   11.48    3.75
   8   4  -7   13.25    2.63
  -8   4   8   30.91    3.78
  -8  -4   8   30.61    3.84
   8   4  -8   30.88    2.74
  -8   4   9    0.44    2.59
   8   4  -9    3.70    3.58
  -8  -4   9    1.77    2.62
  -8   4  10  169.23    3.58
  -8  -4  10  171.96    4.74
   8   4 -10  178.14    4.64
  -8  -4  11    6.14    3.77
   8   4 -11    6.59    3.62
  -8   4  11    6.95    2.78
  -8   4  11    6.57    3.63
  -8  -4  12   32.15    2.91
   8   4 -12   29.60    2.83
  -8   4  12   31.63    2.87
  -8   4  12   33.14    3.77
  -8   4  13    8.70    3.08
  -8  -4  13    8.36    4.45
   8   4 -13    8.85    4.37
  -8   4  13    7.68    4.47
  -8   4  14  145.92    4.08
   8   4 -14  144.44    5.50
  -8   4  14  153.04    3.99
   8   4 -15    0.28    5.47
  -8   4  15   -1.13    5.13
   8   4 -15   -1.58    5.48
  -8   4  15   -0.33    5.04
   8   4 -16    0.49    6.79
  -8   4  16    0.72    4.96
  -8   4  16    3.06    4.90
   8   4 -16    0.82    7.67
  -8   4  17    5.03    5.66
  -8   4  17    6.10    5.81
  -8   4  18   14.87    5.77
  -8   4  18   14.05    5.64
  -8   4  19    3.11    7.59
  -8   4  19    3.41    7.67
  -8   6   1  131.19    3.20
  -8  -6   1  135.28    3.19
   8   6  -1  138.83    4.10
  -8   6   2  378.58    4.12
  -8  -6   2  401.24    4.91
   8   6  -2  400.38    4.18
  -8   6   3  168.77    3.37
  -8  -6   3  165.92    4.27
   8   6  -3  174.61    4.20
  -8  -6   4   47.65    3.80
   8   6  -4   48.97    3.70
  -8   6   4   44.98    2.79
   8   6  -5    4.16    2.51
  -8  -6   5    0.94    2.59
  -8   6   5    1.47    3.61
  -8  -6   6  103.87    4.06
  -8   6   6  102.55    3.04
   8   6  -6  105.09    3.03
  -8   6   6  102.45    3.13
  -8  -6   7   61.06    3.91
  -8   6   7   58.88    2.82
  -8   6   7   60.23    2.97
   8   6  -7   60.51    2.83
  -8   6   8    2.81    2.65
  -8  -6   8    2.31    2.59
  -8   6   8    1.62    2.51
   8   6  -8    2.81    2.47
  -8   6   9   13.40    3.28
  -8   6   9   11.66    4.26
  -8  -6   9   12.90    3.19
   8   6  -9   14.04    3.00
  -8   6  10  129.16    4.67
  -8  -6  10  123.29    4.91
  -8   6  10  118.83    3.70
   8   6 -10  122.27    3.56
   8   6 -11   29.00    4.28
  -8   6  11   25.62    3.28
  -8  -6  11   28.53    4.48
  -8   6  11   31.70    4.25
  -8   6  12   28.50    3.06
   8   6 -12   32.25    4.29
  -8  -6  12   27.24    3.25
  -8   6  12   31.11    4.48
   8   6 -13    2.00    3.48
  -8   6  13    3.26    4.91
  -8   6  13   -0.34    5.15
   8   6 -14   32.29    5.05
  -8   6  14   31.84    5.10
  -8   6  14   30.69    5.00
   8   6 -15   26.58    5.87
  -8   6  15   26.28    4.31
   8   6 -15   35.46    5.78
  -8   6  15   35.72    4.14
   8   6 -16    1.41    5.63
   8   6 -16    3.88    5.61
  -8   6  16    4.95    3.95
  -8   6  16    4.91    3.99
   8   6 -17    8.14    7.65
  -8   6  17    8.94    6.41
   8   6 -17    7.70    6.27
  -8   6  17    8.73    6.28
  -8   8   1  222.16    3.88
  -8   8   1  225.93    3.83
  -8  -8   1  237.07    4.84
   8   8  -1  233.74    3.80
  -8   8   2    4.93    3.00
  -8  -8   2    7.93    2.94
   8   8  -2    6.30    4.14
  -8   8   2   10.83    4.25
  -8   8   3   56.55    3.15
  -8  -8   3   52.67    3.21
   8   8  -3   51.68    3.14
  -8   8   3   52.43    3.23
  -8  -8   4   49.43    3.17
  -8   8   4   48.11    3.15
   8   8  -4   48.81    3.11
  -8   8   4   50.41    3.21
  -8   8   5   58.33    4.40
  -8  -8   5   49.26    3.21
   8   8  -5   54.19    3.10
  -8   8   5   55.11    4.32
  -8  -8   6    7.44    4.61
  -8   8   6    7.96    2.88
  -8   8   6    4.55    3.01
   8   8  -6    6.07    4.46
  -8  -8   7   21.09    5.07
  -8   8   7   21.97    3.50
  -8   8   7   21.91    5.13
   8   8  -7   18.90    3.46
  -8   8   8  114.75    3.87
  -8  -8   8  116.53    5.35
   8   8  -8  117.78    3.83
  -8   8   8  122.67    5.50
  -8   8   9   55.92    4.97
  -8  -8   9   57.44    3.75
   8   8  -9   52.96    3.60
  -8   8   9   61.46    5.32
  -8   8  10    0.51    3.66
  -8   8  10    0.70    3.40
  -8  -8  10    3.30    4.97
   8   8 -10    5.75    3.32
   8   8 -11    4.67    5.48
  -8   8  11    2.72    3.89
  -8   8  11   -1.64    4.17
  -8   8  12   27.01    4.00
  -8   8  12   31.97    4.23
   8   8 -12   32.67    4.01
  -8   8  13    1.35    5.80
  -8   8  13   -1.91    4.07
   8   8 -13   -2.08    3.95
   8   8 -14    3.14    4.41
  -8   8  14    4.21    4.38
   8   8 -14    2.49    4.53
  -8   8  14   -0.70    6.43
  -8  10   1    2.19    4.41
   8  10  -1    1.60    4.38
  -8 -10   1    1.20    4.36
  -8  10   1   -2.79    3.90
  -8  10   2   10.48    3.94
  -8 -10   2   12.12    5.86
   8  10  -2   16.34    3.84
  -8  10   2   13.66    3.97
  -8  10   3   -1.05    5.85
  -8 -10   3   -3.78    3.92
   8  10  -3   -3.19    5.42
  -8  10   3   -2.78    4.00
  -8  10   4   39.00    4.47
  -8  10   4   41.37    4.07
   8  10  -4   39.99    5.88
  -8 -10   4   36.58    4.53
  -8  10   5   25.81    4.42
  -8  10   5   27.70    4.58
   8  10  -5   38.61    6.15
  -8 -10   5   31.16    4.51
  -8  10   6   -0.25    4.45
  -8  10   6    1.74    4.30
   8  10  -6    2.35    4.30
  -8 -10   6   -1.57    4.41
  -8  10   7   -0.04    4.30
  -8  10   7    0.73    6.41
   8  10  -7   -1.62    6.02
  -8  10   8   47.47    4.69
  -8  10   8   49.52    4.43
   8  10  -8   50.14    4.35
  -8  10   9    6.81    4.43
  -8  10   9    3.31    6.35
   8  10  -9    1.57    4.17
  -7  -1   1   15.39    2.36
   7   1  -1    1.49    2.24
  -7   1   1    1.74    2.23
   7  -1  -1    2.00    2.25
  -7  -1   2 1033.94    7.54
   7   1  -2 1057.89    7.62
  -7   1   2  967.11    7.37
   7  -1  -2 1026.38    7.97
   7   1  -3  345.52    4.71
  -7   1   3  330.19    4.63
   7  -1  -3  341.06    5.22
  -7  -1   3  343.96    4.71
   7   1  -4   13.04    3.14
  -7  -1   4   14.10    3.22
  -7   1   4   14.81    2.34
   7  -1  -4   13.61    2.35
  -7  -1   5  460.83    5.97
   7   1  -5  444.60    5.48
  -7   1   5  450.61    5.84
   7  -1  -5  454.79    5.47
  -7  -1   6    9.00    3.17
   7   1  -6    8.29    2.27
  -7   1   6    7.87    2.27
   7  -1  -6    9.05    2.32
   7   1  -7    3.16    3.11
  -7  -1   7    3.16    2.20
  -7   1   7    2.62    3.10
   7  -1  -7    4.73    2.27
   7  -1  -8   22.07    2.52
   7   1  -8   21.70    3.28
  -7   1   8   20.93    2.40
  -7  -1   8   21.74    2.43
   7  -1  -9   10.42    3.23
  -7   1   9   10.68    3.08
   7   1  -9    9.95    3.18
  -7  -1   9   10.52    3.10
   7  -1 -10  447.26    6.65
  -7   1  10  434.00    6.39
  -7  -1  10  447.96    6.90
   7   1 -10  448.65    7.09
   7   1 -11   18.14    4.03
  -7  -1  11   17.35    3.97
  -7   1  11   17.57    3.90
   7   1 -12   10.24    4.76
  -7   1  12    9.83    3.77
  -7  -1  12   11.75    4.78
  -7   1  13   37.07    4.22
  -7   1  13   31.89    4.24
  -7   1  14   64.23    5.75
  -7   1  14   71.39    6.35
  -7   1  15    2.41    3.76
  -7   1  16   10.98    4.64
  -7   1  17    6.48    3.39
  -7   1  18   47.98    5.39
  -7   1  19    4.90    4.43
  -7   1  20    0.04    4.12
  -7  -3   1    1.46    2.13
   7  -3  -1    2.86    2.15
  -7   3   1    2.05    2.17
   7   3  -1    2.29    2.11
   7  -3  -2   95.32    2.93
  -7  -3   2   89.68    2.82
  -7   3   2   88.99    2.86
   7   3  -2   92.53    2.79
   7  -3  -3  281.83    4.01
  -7   3   3  282.80    3.99
  -7  -3   3  281.57    3.95
   7   3  -3  272.40    3.87
  -7  -3   4  435.81    5.20
   7  -3  -4  418.69    4.62
   7   3  -4  423.27    4.68
  -7   3   4  420.14    4.66
  -7  -3   5    9.60    2.20
   7  -3  -5    2.43    2.21
   7   3  -5    8.30    2.16
  -7   3   5    7.66    2.22
   7   3  -6   37.44    2.44
  -7  -3   6   37.81    2.49
   7  -3  -6   39.84    2.50
  -7   3   6   38.61    2.46
   7   3  -7   31.19    3.15
   7  -3  -7   32.37    2.50
  -7  -3   7   30.58    2.43
  -7   3   7   29.80    2.38
   7   3  -8  362.26    4.71
  -7  -3   8  343.86    4.66
  -7   3   8  362.02    5.02
  -7   3   9  383.14    5.16
   7   3  -9  370.59    5.45
  -7  -3   9  369.33    5.49
   7   3 -10    9.84    2.73
  -7  -3  10   10.79    3.88
  -7   3  10    9.78    2.67
  -7   3  11   70.76    3.30
   7   3 -11   74.86    3.42
  -7  -3  11   74.38    3.46
  -7   3  11   76.62    3.20
  -7  -3  12   47.93    4.29
  -7   3  12   50.62    3.98
  -7   3  12   50.19    4.10
   7   3 -12   46.48    4.15
   7   3 -13   38.21    4.92
  -7   3  13   41.11    2.91
  -7   3  13   38.87    4.04
   7   3 -14    1.43    5.32
  -7   3  14    0.81    4.42
  -7   3  14    1.93    4.25
   7   3 -14    0.73    5.31
  -7   3  15   51.05    4.61
  -7   3  15   45.28    4.69
  -7   3  16   60.93    5.63
  -7   3  16   64.64    5.48
  -7   3  17   33.46    5.27
  -7   3  17   35.76    6.50
  -7   3  18    9.01    4.76
  -7   3  19    0.25    4.47
  -7   3  20   20.10    5.57
  -7   5   1    1.03    2.64
  -7  -5   1    2.04    2.57
   7   5  -1   -0.23    2.58
  -7   5   2    7.86    2.68
  -7  -5   2    8.38    3.69
   7   5  -2    8.09    2.61
  -7  -5   3   77.88    3.98
   7   5  -3   78.28    3.00
  -7   5   3   79.10    3.05
  -7   5   4  143.54    3.38
  -7  -5   4  144.22    3.33
   7   5  -4  151.04    3.31
  -7   5   5    0.31    3.68
  -7  -5   5    2.34    3.67
   7   5  -5    2.57    2.53
  -7   5   6    7.10    2.63
   7   5  -6    9.60    2.56
  -7  -5   6    9.40    3.73
  -7   5   7   74.93    3.12
  -7   5   7   76.15    3.00
  -7  -5   7   73.65    3.09
   7   5  -7   77.64    2.97
  -7   5   8  301.99    4.85
  -7  -5   8  292.02    4.26
   7   5  -8  293.60    4.85
  -7   5   8  285.50    4.11
  -7   5   9    9.57    2.62
  -7   5   9   10.93    2.72
  -7  -5   9   10.48    2.71
   7   5  -9    9.26    3.61
  -7   5  10   19.91    2.64
  -7   5  10   20.17    3.91
  -7  -5  10   21.03    2.79
   7   5 -10   22.71    3.66
  -7  -5  11   17.40    3.23
  -7   5  11   18.05    4.60
  -7   5  11   20.29    4.36
   7   5 -11   17.20    4.35
  -7  -5  12  145.80    4.15
  -7   5  12  162.68    3.86
   7   5 -12  165.60    5.19
  -7   5  12  157.67    5.17
  -7   5  13    1.38    2.97
  -7   5  13    5.40    4.33
   7   5 -13    0.88    4.23
   7   5 -14   -1.40    5.01
  -7   5  14    1.23    3.51
  -7   5  14    0.83    5.08
   7   5 -14    0.50    5.02
  -7   5  15   40.57    3.69
   7   5 -15   33.52    5.16
   7   5 -15   38.29    5.21
  -7   5  15   37.53    3.74
  -7   5  16   53.50    6.05
   7   5 -16   40.98    5.96
   7   5 -16   46.32    6.14
  -7   5  16   60.92    5.93
  -7   5  17    3.84    4.08
  -7   5  17    4.01    4.00
  -7   5  18   11.02    4.62
  -7   5  18   15.07    6.36
  -7   7   1  175.70    3.76
   7   7  -1  182.23    3.73
  -7   7   1  182.27    3.82
  -7  -7   1  186.38    4.52
  -7   7   2   27.82    3.71
   7   7  -2   25.90    2.66
  -7   7   2   24.01    3.67
  -7  -7   2   21.69    2.62
  -7   7   3  256.67    4.45
  -7   7   3  267.13    4.50
   7   7  -3  269.54    3.64
  -7  -7   3  259.42    3.68
   7   7  -4  116.82    3.45
  -7   7   4  117.07    3.52
  -7  -7   4  111.28    3.53
  -7   7   4  111.98    4.30
  -7   7   5    1.28    3.04
  -7  -7   5    2.45    3.07
   7   7  -5    0.03    3.02
  -7   7   5    1.95    3.16
  -7   7   6  134.48    3.68
  -7   7   6  137.50    3.56
  -7  -7   6  138.09    4.77
   7   7  -6  140.21    4.61
  -7   7   7    1.92    3.00
  -7   7   7    3.96    3.11
   7   7  -7    2.01    2.95
  -7  -7   7   -0.62    3.07
  -7   7   8  107.32    3.60
  -7  -7   8  108.80    3.58
  -7   7   8  109.33    3.41
   7   7  -8  108.03    4.53
  -7   7   9  158.45    4.68
   7   7  -9  152.16    3.64
  -7   7   9  152.38    4.95
  -7  -7   9  151.93    3.81
  -7   7  10   45.61    3.32
  -7   7  10   41.55    3.14
   7   7 -10   45.46    4.27
  -7  -7  10   42.72    3.29
  -7   7  11    5.67    3.67
  -7   7  11    5.35    3.47
   7   7 -11    5.02    3.43
  -7   7  12   10.45    4.86
  -7   7  12   13.12    5.11
   7   7 -12   11.60    4.84
  -7   7  13    1.31    3.36
   7   7 -13    2.51    3.45
  -7   7  13   -1.09    3.57
   7   7 -13   -0.25    3.42
   7   7 -14   40.95    5.84
  -7   7  14   44.38    5.91
  -7   7  14   45.76    4.12
   7   7 -14   46.85    5.82
  -7   7  15    6.82    5.93
   7   7 -15    6.01    6.05
  -7   7  15    2.90    6.10
   7   7 -15    5.72    5.95
  -7   7  16   22.31    4.53
  -7   7  16   24.41    6.42
   7   7 -16   25.91    6.35
   7   7 -16   20.25    4.53
  -7   9   1    5.10    4.88
  -7  -9   1    4.03    4.82
   7   9  -1    1.19    4.85
  -7   9   1    2.45    3.50
  -7   9   2   61.09    3.73
  -7  -9   2   71.33    3.66
   7   9  -2   71.43    3.67
  -7   9   2   59.74    3.71
  -7   9   3   29.94    4.94
   7   9  -3   26.65    3.46
  -7   9   3   25.77    3.58
  -7  -9   3   23.87    3.55
  -7   9   4   -0.56    3.44
   7   9  -4    0.65    4.76
  -7   9   4    0.63    3.50
  -7  -9   4   -1.03    3.48
  -7   9   5    2.45    4.81
  -7  -9   5    4.43    3.45
   7   9  -5    3.56    3.36
  -7   9   5    6.17    3.50
  -7   9   6   43.34    3.57
  -7  -9   6   41.53    5.07
   7   9  -6   47.39    3.50
  -7   9   6   48.63    5.09
  -7   9   7    0.63    3.36
  -7   9   7    1.47    3.54
   7   9  -7    3.45    3.33
  -7  -9   7   -2.83    3.47
  -7   9   8   21.35    3.97
  -7   9   8   21.58    4.19
   7   9  -8   19.67    3.94
  -7   9   9    0.79    3.85
  -7   9   9    1.25    4.10
   7   9  -9   -1.93    3.88
  -7   9  10   34.03    4.23
  -7   9  10   34.93    3.95
   7   9 -10   36.30    5.46
  -7   9  11    1.71    4.35
  -7   9  11    2.85    4.62
   7   9 -11    1.97    4.32
  -7   9  12    0.20    4.29
   7   9 -12   -0.56    4.53
  -7   9  12    1.94    4.55
   7   9 -12    0.15    4.33
  -6   0   1    0.27    2.24
   6   0  -1    0.69    3.18
   6   0  -2  283.27    5.61
  -6   0   2  278.54    5.90
  -6   0   3   -0.64    3.24
   6   0  -3    0.77    2.29
  -6   0   4 4013.31    7.38
  -6   0   5    0.09    3.34
   6   0  -5    0.47    2.26
   6   0  -6  189.78    4.92
  -6   0   6  181.43    5.16
  -6   0   7   -0.32    3.13
   6   0  -7    1.14    2.26
  -6   0   8  341.05    6.28
   6   0  -8  348.36    6.37
   6   0  -9   -0.01    2.19
  -6   0   9    0.04    3.05
   6   0 -10   12.05    3.33
  -6   0  10    7.86    3.13
  -6   0  11    1.26    4.53
  -6   0  12  613.92    6.37
  -6   0  14   13.81    4.86
  -6   0  16   44.89    5.48
  -6   0  18    2.69    3.98
  -6   0  20   62.90    6.31
   6   2  -1  181.21    3.60
   6  -2  -1  186.48    4.30
  -6  -2   1  178.93    4.18
  -6   2   1  189.03    4.30
   6   2  -2   17.01    2.35
   6  -2  -2   15.45    2.42
  -6  -2   2   16.92    2.36
  -6   2   2   16.22    2.37
   6   2  -3  947.66    7.28
   6  -2  -3  916.48    7.19
  -6  -2   3  943.15    7.25
  -6   2   3  928.14    7.53
   6   2  -4  421.42    5.12
   6  -2  -4  407.05    5.06
  -6   2   4  405.18    4.99
  -6  -2   4  414.29    5.13
   6   2  -5  553.92    5.93
   6  -2  -5  547.38    5.82
  -6  -2   5  540.47    6.32
  -6   2   5  540.92    6.16
   6   2  -6   40.75    2.64
  -6  -2   6   40.49    2.63
  -6   2   6   42.33    2.63
   6  -2  -6   42.20    2.67
  -6  -2   7  109.06    3.37
   6   2  -7  109.97    4.01
   6  -2  -7   94.57    3.22
  -6   2   7  108.50    3.83
   6   2  -8  140.82    4.35
  -6  -2   8  147.56    4.39
   6  -2  -8  136.08    3.57
  -6   2   8  136.88    4.09
   6   2  -9  158.44    4.65
  -6   2   9  157.28    4.28
  -6  -2   9  158.68    4.65
   6   2 -10    6.33    3.07
  -6  -2  10    7.25    3.13
  -6   2  10    5.98    2.25
  -6   2  10    6.94    3.01
   6   2 -11   13.35    3.96
  -6  -2  11   13.37    4.04
  -6   2  11   14.82    3.83
  -6   2  11   14.44    3.99
  -6   2  12  210.15    5.37
   6   2 -12  196.37    7.59
  -6   2  12  181.53    4.53
  -6   2  13   39.68    4.16
  -6   2  13   41.13    4.03
  -6   2  14    1.61    4.46
  -6   2  14    2.33    5.28
  -6   2  15    4.34    5.44
  -6   2  15    4.63    5.34
  -6   2  16   10.16    5.70
  -6   2  16   10.87    5.13
  -6   2  17    0.72    4.89
  -6   2  18   21.70    5.22
  -6   2  19    0.62    4.78
  -6   2  20   12.08    4.84
  -6   4   1   13.54    2.22
   6  -4  -1   13.39    2.25
   6   4  -1   14.11    2.21
  -6  -4   1   15.15    2.20
   6  -4  -2   84.88    3.47
   6   4  -2   81.79    2.68
  -6   4   2   82.29    2.75
  -6  -4   2   81.05    2.70
  -6   4   3   34.05    3.20
   6  -4  -3   32.26    2.43
   6   4  -3   35.27    2.34
  -6  -4   3   31.60    2.36
  -6   4   4   50.00    3.28
   6   4  -4   51.19    2.48
  -6  -4   4   52.83    3.29
  -6   4   5   23.61    2.29
  -6  -4   5   25.40    2.36
   6   4  -5   27.39    3.09
  -6   4   6  540.56    5.40
  -6  -4   6  510.68    5.55
   6   4  -6  529.28    5.53
  -6  -4   7  150.87    3.30
  -6   4   7  152.87    3.82
   6   4  -7  149.60    3.23
  -6   4   8    2.31    2.63
  -6  -4   8    2.34    2.67
  -6   4   8    3.78    2.71
   6   4  -8    2.83    2.55
  -6   4   9  100.36    3.27
  -6   4   9  100.64    3.34
  -6  -4   9   93.81    3.45
   6   4  -9  101.56    3.35
  -6  -4  10  147.31    4.75
  -6   4  10  147.59    4.59
  -6   4  10  155.05    4.42
   6   4 -10  152.88    4.58
  -6   4  11    8.61    2.62
   6   4 -11    8.68    3.67
  -6   4  11    7.00    3.79
  -6  -4  11   11.17    3.83
  -6   4  12    7.16    2.69
  -6   4  12    7.32    3.62
   6   4 -12    7.19    2.60
   6   4 -13    0.49    4.33
  -6   4  13    0.25    3.09
  -6   4  13   -1.31    4.30
   6   4 -13    1.36    4.34
   6   4 -14   39.82    5.58
   6   4 -14   43.60    5.63
  -6   4  14   42.78    4.59
  -6   4  14   48.42    4.51
   6   4 -15    4.24    7.92
  -6   4  15    6.28    5.13
  -6   4  15    3.86    3.54
   6   4 -15    4.53    8.53
  -6   4  16   24.39    5.17
  -6   4  16   21.66    5.13
  -6   4  17   23.69    5.82
  -6   4  17   22.14    5.94
  -6   4  18   12.52    5.62
  -6   4  18   13.03    6.91
  -6   4  19   16.02   12.36
  -6   4  19   12.32   10.83
  -6   6   1   11.83    2.68
  -6  -6   1   10.04    3.69
   6   6  -1   12.53    3.65
  -6   6   1   11.50    3.70
  -6  -6   2  401.91    5.03
  -6   6   2  396.95    4.34
   6   6  -2  406.07    4.30
  -6   6   2  413.30    4.35
  -6   6   3  105.69    3.12
  -6   6   3  110.89    3.16
   6   6  -3  111.33    4.01
  -6  -6   3  106.42    4.13
  -6   6   4   12.58    3.78
  -6   6   4   15.32    2.61
   6   6  -4   15.86    3.65
  -6  -6   4   16.09    2.69
  -6   6   5  170.89    4.22
   6   6  -5  172.21    3.40
  -6   6   5  170.02    4.37
  -6  -6   5  171.13    3.46
  -6   6   6   79.62    3.86
  -6  -6   6   75.34    3.02
   6   6  -6   77.12    3.89
  -6   6   6   76.36    4.07
  -6  -6   7   26.41    3.81
  -6   6   7   25.71    2.83
   6   6  -7   27.50    3.66
  -6   6   7   27.15    3.66
  -6   6   8    0.71    3.73
   6   6  -8    2.70    2.51
  -6  -6   8    3.57    3.68
  -6   6   8    1.94    2.49
  -6   6   9   45.12    4.39
   6   6  -9   41.12    4.37
  -6   6   9   40.81    4.67
  -6  -6   9   40.90    3.41
  -6   6  10  138.59    5.01
  -6   6  10  140.59    4.77
  -6  -6  10  130.59    3.86
   6   6 -10  136.88    3.68
  -6   6  11   47.87    3.21
   6   6 -11   48.76    4.40
  -6   6  11   47.23    3.36
  -6   6  12   32.48    4.30
  -6   6  12   30.05    3.22
   6   6 -12   27.97    3.15
  -6   6  13   67.84    5.17
   6   6 -13   54.24    3.89
  -6   6  13   56.52    3.96
   6   6 -13   66.11    5.24
  -6   6  14   20.08    4.90
   6   6 -14   19.18    5.00
   6   6 -14   14.19    4.99
  -6   6  14   19.90    5.08
  -6   6  15   17.37    5.71
  -6   6  15   18.39    5.79
   6   6 -15   12.31    4.08
   6   6 -15   14.26    5.65
  -6   6  16    2.65    5.52
   6   6 -16    1.10    5.45
   6   6 -16   -0.15    5.47
  -6   6  16   -0.19    5.63
  -6   6  17   -2.70    6.38
   6   6 -17   -0.01    8.76
   6   6 -17    0.59    8.75
  -6   6  17   -1.48    6.29
  -6   8   1    8.12    3.07
  -6   8   1    8.41    4.29
   6   8  -1   11.34    4.24
  -6  -8   1   12.90    3.01
  -6   8   2    9.13    3.00
  -6   8   2    8.44    3.05
   6   8  -2    7.08    2.98
  -6  -8   2    7.70    3.06
  -6   8   3  290.86    4.03
   6   8  -3  313.28    4.05
  -6   8   3  306.48    4.13
  -6  -8   3  309.71    4.16
  -6   8   4   65.40    3.22
  -6  -8   4   61.86    3.27
   6   8  -4   66.61    3.20
  -6   8   4   65.82    3.35
  -6   8   5   10.81    3.02
   6   8  -5   14.98    2.95
  -6  -8   5   14.57    4.24
  -6   8   5   12.74    4.32
  -6   8   6   -0.56    2.92
  -6  -8   6    1.83    2.98
   6   8  -6    2.01    4.07
  -6   8   6    0.46    3.07
  -6  -8   7   33.12    3.15
  -6   8   7   40.76    3.24
   6   8  -7   43.15    3.05
  -6   8   7   40.30    3.10
  -6   8   8   78.34    5.02
  -6   8   8   67.75    3.93
   6   8  -8   70.25    3.68
  -6   8   9   -3.08    3.42
  -6   8   9    1.58    3.60
   6   8  -9   -0.13    4.80
  -6   8  10    0.30    3.40
  -6   8  10   -0.03    5.12
   6   8 -10    2.67    3.38
  -6   8  11   68.02    4.14
  -6   8  11   71.17    6.08
   6   8 -11   65.70    4.20
   6   8 -12   10.49    5.79
  -6   8  12   11.94    3.95
  -6   8  12   15.01    4.16
   6   8 -12   10.42    3.93
  -6   8  13    8.68    5.46
   6   8 -13    2.65    4.03
   6   8 -13    3.59    5.48
  -6   8  13    3.47    5.72
  -6   8  14    3.80    4.53
  -6   8  14    7.09    6.23
   6   8 -14    9.48    4.53
   6   8 -14   10.73    6.24
  -6  10   1   17.56    3.97
   6  10  -1   13.07    3.96
  -6  10   1   14.59    3.95
  -6  10   2    4.73    5.54
  -6  10   2    0.21    3.94
   6  10  -2    1.25    5.46
  -6  10   3   -1.23    3.94
   6  10  -3    7.97    5.37
  -6  10   3    0.38    3.98
  -6  10   4   82.27    5.65
  -6  10   4   80.20    4.27
   6  10  -4   87.63    5.61
  -6  10   5   -1.24    3.89
  -6  10   5    3.98    3.97
   6  10  -5   -2.84    5.44
  -6  10   6    1.39    3.85
  -6  10   6    3.42    5.62
   6  10  -6   -0.83    3.78
  -6  10   7    0.61    4.39
  -6  10   7   -0.77    4.57
   6  10  -7    5.49    6.09
  -6  10   8   76.17    6.20
   6  10  -8   79.46    6.18
  -6  10   8   81.45    6.52
  -6  10   9    1.86    4.20
   6  10  -9   -2.78    4.44
   6  10  -9    6.94    5.97
  -6  10   9    0.56    4.52
  -5  -1   1  280.76    4.96
   5   1  -1  286.16    5.05
  -5   1   1  293.14    5.11
   5  -1  -1  287.48    5.11
  -5   1   2  931.55    8.29
  -5  -1   2  910.86    8.23
   5   1  -2  961.74    8.41
   5  -1  -2  946.33    8.38
  -5   1   3  401.35    5.65
   5   1  -3  390.11    5.89
  -5  -1   3  398.24    5.75
   5  -1  -3  399.98    5.91
   5   1  -4  234.32    4.72
   5  -1  -4  241.47    4.74
  -5   1   4  234.82    4.63
  -5  -1   4  240.49    5.23
   5   1  -5 1084.92   10.00
   5  -1  -5 1085.14    9.69
  -5   1   5 1084.07    9.60
  -5  -1   5 1094.49    9.67
   5   1  -6  935.02    9.68
   5  -1  -6  934.07    8.92
  -5   1   6  958.11    9.19
  -5  -1   6  970.35    9.51
   5  -1  -7   22.46    2.63
   5   1  -7   19.25    3.39
  -5  -1   7   18.38    2.51
  -5   1   7   18.53    2.50
  -5  -1   8    1.07    3.05
   5  -1  -8    0.35    3.19
   5   1  -8   -0.02    3.09
  -5   1   8    0.63    3.03
  -5  -1   9    4.40    3.14
  -5   1   9    3.41    3.03
   5   1  -9    3.59    3.84
   5   1 -10  151.29    7.18
  -5  -1  10  134.20    6.89
  -5   1  10  133.19    4.79
  -5   1  10  122.48    4.80
  -5   1  11   50.05    4.59
  -5   1  11   53.76    4.54
  -5   1  12   54.00    5.63
  -5   1  12   54.31    6.14
  -5   1  13   11.51    4.38
  -5   1  14   53.59    6.03
  -5   1  15   72.06    6.38
  -5   1  16    0.36    4.22
  -5   1  17    0.49    3.66
  -5   1  18   11.95    4.88
  -5   1  19   12.31    4.33
  -5   1  20   11.87    4.28
  -5   3   1  192.13    4.26
  -5  -3   1  194.89    3.61
   5  -3  -1  193.45    3.66
   5   3  -1  199.59    3.60
   5  -3  -2  212.51    3.74
  -5   3   2  206.09    4.34
   5   3  -2  215.63    3.72
  -5  -3   2  210.52    3.73
  -5  -3   3   27.74    3.26
   5  -3  -3   25.68    2.50
  -5   3   3   28.09    2.46
   5   3  -3   27.97    2.43
  -5   3   4  211.56    4.33
  -5  -3   4  213.77    3.83
   5  -3  -4  210.70    4.40
   5   3  -4  219.78    4.41
  -5   3   5    1.98    2.18
   5   3  -5    2.81    2.97
  -5  -3   5    2.74    2.19
  -5   3   6  144.24    3.33
  -5  -3   6  152.85    4.14
   5   3  -6  151.56    3.45
  -5   3   7   47.37    2.59
  -5  -3   7   45.46    3.47
   5   3  -7   49.08    3.35
  -5  -3   8  348.72    5.12
  -5   3   8  356.01    4.65
  -5   3   8  363.11    5.33
   5   3  -8  362.14    5.55
  -5   3   9   15.54    3.09
  -5  -3   9   13.98    2.35
   5   3  -9   14.83    2.29
  -5   3   9   14.38    2.35
  -5  -3  10    7.58    3.88
   5   3 -10    7.38    3.75
  -5   3  10    7.84    2.79
  -5   3  10    6.57    3.72
  -5   3  11   37.00    2.95
  -5   3  11   38.18    4.07
   5   3 -11   38.32    4.15
  -5   3  12   15.68    3.76
   5   3 -12   14.25    4.71
   5   3 -12   14.39    4.70
  -5   3  12   15.46    2.77
   5   3 -13   20.99    6.74
   5   3 -13   21.77    6.21
  -5   3  13   20.01    2.83
  -5   3  13   25.11    3.81
  -5   3  14   31.60    4.69
  -5   3  14   36.35    4.56
  -5   3  15   34.27    4.65
  -5   3  15   33.54    4.56
  -5   3  16   63.99    5.65
  -5   3  16   63.60    5.73
  -5   3  17   28.37    9.03
  -5   3  17   28.05    9.07
  -5   3  18    0.99    6.79
  -5   3  19    4.80    5.01
  -5  -5   1   54.80    2.47
   5   5  -1   54.19    3.24
  -5   5   1   49.12    2.48
  -5   5   2   23.48    3.12
   5   5  -2   23.33    2.27
  -5  -5   2   24.06    2.25
  -5  -5   3    0.51    2.11
  -5   5   3   -0.26    2.17
   5   5  -3    1.16    2.94
  -5   5   3    0.47    2.99
  -5  -5   4  498.66    4.74
   5   5  -4  501.39    5.11
  -5   5   4  503.84    4.69
  -5   5   4  514.84    5.09
  -5   5   5    7.09    2.19
   5   5  -5    7.18    2.10
  -5   5   5    7.63    2.13
  -5  -5   5    6.22    2.15
   5   5  -6    7.18    3.62
  -5  -5   6    7.93    2.67
  -5   5   6    8.33    2.63
  -5   5   6    9.05    2.72
  -5   5   7   95.46    3.28
   5   5  -7  105.46    3.21
  -5   5   7  106.82    3.18
  -5  -5   7  104.43    4.28
  -5   5   8  548.32    5.75
   5   5  -8  546.61    6.03
  -5   5   8  509.49    5.10
  -5  -5   8  510.78    5.38
  -5   5   9   12.56    3.68
   5   5  -9   13.14    2.67
  -5  -5   9   13.66    3.82
  -5   5   9   12.91    3.86
  -5   5  10   23.00    2.69
  -5   5  10   26.33    3.84
   5   5 -10   24.17    2.69
  -5   5  11   38.84    4.45
  -5   5  11   33.88    4.62
   5   5 -11   38.38    4.49
  -5   5  12   78.63    4.59
   5   5 -12   63.56    4.77
   5   5 -12   73.82    3.61
  -5   5  12   67.34    3.54
  -5   5  13    0.82    3.04
   5   5 -13    1.95    3.00
  -5   5  13    1.91    3.09
   5   5 -13    3.28    4.20
  -5   5  14   11.06    5.17
   5   5 -14    9.85    5.06
   5   5 -14   15.06    5.01
  -5   5  14   14.01    3.57
  -5   5  15   17.19    5.12
   5   5 -15   17.27    6.11
  -5   5  15   18.58    5.03
   5   5 -15   14.71    6.05
  -5   5  16   79.46    6.06
  -5   5  16   66.37    6.14
  -5   5  17    3.73    5.71
  -5   5  17    1.56    5.58
  -5   5  18   10.98    6.28
  -5   5  18    9.16    4.51
  -5  -7   1   20.86    2.62
  -5   7   1   17.60    2.65
   5   7  -1   23.01    3.62
  -5   7   1   22.73    3.70
  -5  -7   2   77.03    2.93
  -5   7   2   76.93    2.93
  -5   7   2   82.33    3.91
   5   7  -2   77.37    2.88
  -5   7   3   82.96    2.91
   5   7  -3   78.28    3.82
  -5   7   3   79.33    3.90
  -5  -7   3   78.12    2.96
  -5   7   4   34.15    3.69
   5   7  -4   38.70    3.63
  -5   7   4   33.96    2.75
  -5  -7   4   32.78    2.72
  -5   7   5  168.44    3.30
  -5  -7   5  168.15    4.27
   5   7  -5  171.71    3.30
  -5   7   5  168.21    4.34
   5   7  -6   22.64    4.27
  -5  -7   6   21.68    4.50
  -5   7   6   20.20    3.10
  -5   7   6   18.22    3.23
  -5   7   7    5.47    4.45
  -5   7   7    6.97    3.01
   5   7  -7    5.48    2.92
  -5  -7   7    5.29    3.11
  -5   7   8    1.18    4.19
   5   7  -8    0.95    4.12
  -5   7   8    1.56    3.12
  -5   7   9   14.51    4.42
  -5   7   9   11.97    3.00
   5   7  -9   12.85    2.93
  -5   7  10   73.85    3.28
  -5   7  10   75.65    4.61
   5   7 -10   75.53    3.29
  -5   7  11   43.27    3.57
   5   7 -11   45.74    5.08
   5   7 -11   39.01    3.79
  -5   7  11   41.10    5.32
  -5   7  12   53.59    3.66
   5   7 -12   46.48    3.80
   5   7 -12   56.78    5.12
  -5   7  12   50.53    3.85
  -5   7  13  118.62    5.63
   5   7 -13   98.49    5.77
   5   7 -13  110.36    4.06
  -5   7  13  108.44    5.78
  -5   7  14    4.41    3.96
  -5   7  14    7.80    5.71
   5   7 -14    5.75    5.64
   5   7 -14    6.56    5.59
  -5   7  15   -1.06    4.49
   5   7 -15    0.89    4.44
  -5   7  15    2.27    6.39
   5   7 -15   -1.64    4.47
   5   7 -16    5.77    6.13
   5   7 -16    7.02    6.12
  -5   7  16    7.57    6.28
  -5   7  16    4.60    4.42
  -5   9   1    7.50    3.50
  -5   9   1    5.55    3.52
  -5  -9   1    3.36    3.50
   5   9  -1    2.63    4.88
   5   9  -2  101.98    3.75
  -5  -9   2  100.58    5.24
  -5   9   2   94.89    3.79
  -5   9   2  108.32    3.84
  -5   9   3   37.57    5.01
  -5   9   3   41.90    5.07
   5   9  -3   36.06    3.56
  -5   9   4    2.84    3.42
  -5   9   4   -0.73    3.54
   5   9  -4    2.22    3.38
  -5   9   5    5.29    3.42
  -5   9   5    0.81    3.56
   5   9  -5    0.40    3.40
  -5   9   6  139.17    5.18
  -5   9   6  132.65    5.35
   5   9  -6  142.26    5.12
   5   9  -7    2.40    4.67
  -5   9   7    1.21    3.54
  -5   9   7    5.12    3.34
  -5   9   8   -1.36    3.90
   5   9  -8    2.20    5.42
  -5   9   8   -0.36    4.13
   5   9  -9    9.35    3.91
   5   9  -9    8.52    4.06
  -5   9   9   12.43    4.12
  -5   9   9    7.21    5.53
   5   9 -10   29.86    4.11
  -5   9  10   31.86    5.50
   5   9 -10   30.85    3.90
  -5   9  10   26.82    4.18
  -5   9  11    7.52    6.16
   5   9 -11    4.12    6.45
   5   9 -11    6.82    4.35
  -5   9  11    4.84    4.61
  -5   9  12    0.55    6.40
  -5   9  12   -0.13    6.13
   5   9 -12   -0.75    6.37
   5   9 -12    0.84    6.10
  -5  11   1    5.90    4.32
   5  11  -1    6.61    6.47
  -5  11   1    2.35    4.98
  -5  11   2   21.59    4.36
   5  11  -2   28.20    4.34
  -5  11   2   30.66    4.44
   5  11  -3    6.54    4.84
  -5  11   3    5.00    4.87
  -5  11   3    1.73    5.01
  -5  11   4    3.45    4.84
   5  11  -4    2.52    4.76
  -5  11   4   -0.17    7.00
  -4   0   1    0.38    1.80
   4   0  -1    0.19    1.79
  -4   0   2  252.81    5.27
   4   0  -2  247.66    5.22
  -4   0   3    0.36    1.80
   4   0  -3    0.10    2.57
  -4   0   4   80.87    3.53
   4   0  -4   83.09    4.05
   4   0  -5    1.07    3.27
  -4   0   5    0.56    3.19
  -4   0   6   22.75    3.59
   4   0  -6   22.76    3.62
  -4   0   7    0.25    3.13
   4   0  -7    9.07    3.43
  -4   0   8  513.21   10.49
   4   0  -8  478.93   10.46
  -4   0   9    0.39    4.90
  -4   0   9    0.31    4.23
  -4   0  12  101.56    6.52
  -4   0  14   85.62    6.87
  -4   0  16  240.44    7.18
  -4   0  18   17.05    6.12
  -4   0  20    0.79    4.76
  -4   2   1   37.98    2.72
   4  -2  -1   32.43    2.67
  -4  -2   1   31.09    2.63
   4   2  -1   32.27    3.41
  -4   2   2  425.61    5.52
   4  -2  -2  444.19    5.63
  -4  -2   2  437.28    5.65
   4   2  -2  440.93    5.59
  -4   2   3  746.03    7.11
  -4  -2   3  782.33    7.45
   4   2  -3  764.76    7.37
   4  -2  -3  761.19    7.23
  -4   2   4  575.25    6.36
  -4  -2   4  568.95    6.98
   4  -2  -4  546.76    6.24
   4   2  -4  571.29    6.63
   4  -2  -5  515.41    6.57
  -4   2   5  527.39    6.14
  -4  -2   5  504.48    6.53
   4   2  -5  535.87    6.56
  -4   2   6  297.29    4.84
  -4  -2   6  294.64    5.76
   4   2  -6  289.69    5.17
  -4   2   7   27.29    2.53
  -4  -2   7   28.04    3.46
   4   2  -7   29.97    3.40
  -4   2   7   27.52    2.60
  -4   2   8  125.74    4.20
  -4   2   8  121.34    4.27
  -4  -2   8  116.56    4.64
   4   2  -8  126.40    4.59
  -4   2   9  342.19    5.74
  -4  -2   9  303.60    6.89
   4   2  -9  329.28    6.93
  -4   2   9  323.88    5.81
  -4   2  10  101.51    4.12
   4   2 -10   97.94    5.55
   4   2 -10   96.34    5.60
  -4   2  10  105.87    4.08
  -4   2  11  240.95    5.85
  -4   2  11  256.81    5.85
  -4   2  12  140.42    5.09
  -4   2  12  134.76    5.12
  -4   2  13    4.02    3.74
  -4   2  13    3.52    3.66
  -4   2  14  109.60    7.52
  -4   2  14   94.79    6.63
  -4   2  15    0.31    3.97
  -4   2  16   47.30    5.54
  -4   2  17   26.40    5.16
  -4   2  18    0.32    3.49
  -4   2  19    1.07    4.46
  -4   2  20   15.06    4.62
  -4   4   1  202.77    3.53
   4   4  -1  211.50    3.54
  -4  -4   1  198.80    3.50
  -4   4   2 1155.19    7.20
   4   4  -2 1182.80    7.57
  -4  -4   2 1142.59    7.52
  -4   4   3  199.70    3.46
  -4  -4   3  205.58    3.59
   4   4  -3  211.44    3.61
  -4   4   4   11.14    2.23
   4   4  -4   11.71    2.21
  -4  -4   4   11.23    2.28
  -4   4   4   10.45    2.30
   4   4  -5   26.58    2.32
  -4   4   5   26.24    2.39
  -4  -4   5   23.89    2.40
  -4   4   5   26.21    3.14
  -4   4   6  178.44    3.93
   4   4  -6  177.32    3.48
  -4  -4   6  173.20    4.13
  -4   4   6  175.64    3.45
  -4   4   7  135.27    3.10
  -4   4   7  138.72    3.20
   4   4  -7  147.42    3.92
  -4  -4   7  138.67    3.38
  -4   4   8    2.71    3.28
   4   4  -8    1.34    2.59
  -4   4   8    3.44    2.69
  -4  -4   8    2.22    2.71
  -4   4   9    8.46    3.87
  -4   4   9    6.88    2.64
   4   4  -9    8.09    2.66
  -4   4  10  500.07    6.02
  -4   4  10  450.86    6.00
   4   4 -10  491.12    6.58
  -4   4  11   39.22    3.82
   4   4 -11   35.08    3.99
  -4   4  11   34.33    3.95
   4   4 -11   38.28    3.92
  -4   4  12    0.22    3.59
   4   4 -12    3.09    3.64
   4   4 -12    1.10    3.57
  -4   4  12    3.12    3.68
   4   4 -13   16.73    4.46
  -4   4  13   14.79    4.47
   4   4 -13   16.07    5.40
  -4   4  13   17.08    4.41
  -4   4  14   53.69    4.54
  -4   4  14   50.10    4.64
   4   4 -14   46.30    6.74
   4   4 -14   41.39    5.91
  -4   4  15    3.18    5.01
  -4   4  15    1.48    5.14
  -4   4  16    8.53    3.62
  -4   4  16   10.89    4.98
  -4   4  17    1.59    5.69
  -4   4  17    3.20    6.87
  -4   4  18   29.96    7.95
  -4   4  18   31.30    8.01
  -4   4  19    1.62    6.43
   4   6  -1   48.66    2.86
  -4  -6   1   46.09    3.84
  -4   6   1   45.32    3.88
  -4   6   1   49.93    2.85
  -4  -6   2   27.73    2.74
  -4   6   2   25.56    2.72
  -4   6   2   26.96    2.78
   4   6  -2   28.96    3.73
   4   6  -3   99.96    3.07
  -4  -6   3   98.37    3.15
  -4   6   3   97.36    4.14
  -4   6   3   97.39    3.99
  -4   6   4   36.70    2.75
  -4   6   4   35.95    2.83
   4   6  -4   37.95    2.76
  -4  -6   4   37.06    2.85
  -4   6   5   86.34    3.97
   4   6  -5   85.95    3.94
  -4  -6   5   82.26    3.08
  -4   6   5   86.92    3.10
   4   6  -6  240.15    3.75
  -4  -6   6  226.13    3.81
  -4   6   6  239.04    4.51
  -4   6   6  233.61    4.62
  -4   6   7   20.94    2.73
  -4   6   7   20.59    3.67
   4   6  -7   19.97    2.67
  -4  -6   7   19.55    2.74
  -4   6   8    8.85    2.52
  -4   6   8   10.20    2.64
   4   6  -8    7.58    3.55
   4   6  -9    7.61    3.87
  -4   6   9    6.70    3.16
  -4   6   9    5.60    3.01
  -4   6  10   77.37    3.33
   4   6 -10   69.89    3.49
   4   6 -10   80.26    3.41
  -4   6  10   69.35    3.46
   4   6 -11   27.05    3.26
  -4   6  11   29.02    3.12
   4   6 -11   27.53    3.20
  -4   6  11   30.31    3.24
  -4   6  12   23.47    4.29
   4   6 -12   20.64    4.29
   4   6 -12   18.94    4.29
  -4   6  12   20.06    3.09
  -4   6  13    0.73    3.48
   4   6 -13   -0.39    3.52
  -4   6  13    1.19    3.57
   4   6 -13    1.00    4.91
   4   6 -14   57.26    5.19
  -4   6  14   57.08    3.82
  -4   6  14   70.47    5.21
   4   6 -14   65.40    5.27
  -4   6  15   -0.14    5.65
  -4   6  15    3.09    4.07
   4   6 -15    4.10    5.56
   4   6 -15    2.34    5.53
  -4   6  16    1.43    4.43
   4   6 -16   -0.60    6.28
  -4   6  16    1.31    6.44
   4   6 -16    1.59    7.23
  -4   6  17    1.49    6.25
  -4   6  17    1.60    6.30
  -4   8   1    2.84    3.03
  -4   8   1    0.81    4.28
  -4  -8   1    0.23    4.28
   4   8  -1    2.00    2.96
  -4   8   2   39.16    4.33
   4   8  -2   34.81    4.28
  -4  -8   2   34.95    4.38
  -4   8   2   35.48    4.42
  -4   8   3   14.99    4.37
   4   8  -3   15.25    3.02
  -4  -8   3   18.20    4.31
  -4   8   3   16.73    3.03
   4   8  -4  143.22    3.51
  -4   8   4  135.27    3.54
  -4   8   4  138.33    3.60
  -4   8   5    0.39    2.94
   4   8  -5    0.49    4.12
  -4   8   5    1.27    4.32
   4   8  -6   -1.21    2.93
  -4   8   6   -0.48    2.94
  -4   8   6    0.89    3.04
  -4   8   7  122.02    3.43
   4   8  -7  129.71    3.51
  -4   8   7  123.74    3.60
  -4   8   8   34.63    4.93
   4   8  -8   34.65    3.56
  -4   8   8   31.83    3.80
  -4   8   9    2.45    3.42
   4   8  -9    4.85    3.57
   4   8  -9    3.34    4.79
  -4   8   9    4.40    5.13
   4   8 -10    7.93    5.03
   4   8 -10    9.27    4.72
  -4   8  10    6.93    3.49
  -4   8  10    7.99    3.60
  -4   8  11   34.02    5.65
   4   8 -11   34.06    5.84
   4   8 -11   33.21    5.63
  -4   8  11   29.82    4.21
  -4   8  12   82.26    4.39
  -4   8  12   86.11    4.22
   4   8 -12   71.37    4.40
   4   8 -12   81.11    4.27
   4   8 -13    3.05    6.38
  -4   8  13    0.14    4.58
   4   8 -13   -0.13    6.25
  -4   8  13   -0.33    6.24
   4   8 -14    3.16    6.30
  -4   8  14    6.78    6.17
  -4   8  14    6.29    4.47
   4   8 -14    5.39    6.22
  -4  10   1   34.27    4.09
   4  10  -1   34.86    4.01
  -4  10   1   33.64    4.09
  -4  10   2    9.83    5.58
   4  10  -2    6.12    5.50
  -4  10   2    4.28    3.93
   4  10  -3   12.70    3.84
  -4  10   3   10.79    5.57
  -4  10   3   12.13    3.92
  -4  10   4   23.44    5.63
   4  10  -4   20.59    3.95
  -4  10   4   33.34    5.69
  -4  10   5    0.00    3.87
   4  10  -5   -2.72    5.41
  -4  10   5    3.28    3.97
  -4  10   6   -3.07    3.84
   4  10  -6    1.92    3.93
   4  10  -6   -0.07    3.81
  -4  10   6    1.01    4.00
  -4  10   7    1.85    6.16
   4  10  -7    5.57    4.48
   4  10  -7    0.29    4.30
  -4  10   7    4.57    6.04
  -4  10   8   52.78    4.51
   4  10  -8   54.04    6.46
   4  10  -8   58.87    4.43
  -4  10   8   50.52    4.64
   4  10  -9   16.33    4.48
  -4  10   9    8.69    6.12
   4  10  -9   11.11    4.30
  -4  10   9   16.47    4.53
   3  -1  -1   31.70    2.49
  -3  -1   1   18.74    2.86
  -3   1   1   19.65    2.27
   3   1  -1   19.42    2.86
   3  -1  -2 1211.77   11.26
  -3  -1   2 1199.22   11.50
   3   1  -2 1233.76   11.67
  -3   1   2 1192.06   11.19
   3   1  -3   38.55    3.27
  -3   1   3   37.47    3.26
  -3  -1   3   39.08    2.75
   3  -1  -3   37.26    3.28
   3   1  -4  387.03    7.24
  -3   1   4  377.31    6.78
  -3  -1   4  390.92    7.26
   3  -1  -4  374.14    6.59
   3   1  -5  204.39    6.16
   3  -1  -5  180.16    4.96
  -3  -1   5  203.28    5.76
  -3   1   5  201.99    5.12
  -3   1   6 2488.64   17.50
  -3   1   7    7.90    3.25
   3   1  -7    7.30    4.05
  -3  -1   7    6.57    4.10
  -3   1   7    6.98    3.30
  -3   1   8   25.05    3.54
  -3   1   8   25.87    4.13
  -3   1   9  241.15    6.51
  -3   1   9  255.14    6.59
  -3   1  10  172.49    6.19
  -3   1  10  185.64    6.71
  -3   1  11   98.93    8.06
  -3   1  11   93.38    7.46
  -3   1  12    3.56    4.07
  -3   1  13    7.80    4.13
  -3   1  14   52.43    6.39
  -3   1  15    7.01    3.40
  -3   1  16    6.35    4.03
  -3   1  17   21.53    4.74
  -3   1  18   29.44    4.59
  -3   1  19    5.01    4.41
  -3   1  20    0.31    3.15
   3   3  -1  389.37    4.88
  -3   3   1  372.08    4.82
  -3  -3   1  379.76    5.29
  -3   3   2  387.75    4.91
   3   3  -2  391.47    4.91
  -3  -3   2  384.68    5.39
  -3   3   3  279.86    4.82
   3   3  -3  278.41    4.32
  -3  -3   3  276.93    4.43
  -3   3   4  651.39    6.17
  -3  -3   4  640.93    6.44
  -3   3   4  661.75    6.50
   3   3  -4  669.17    6.42
  -3   3   5   46.70    3.46
  -3   3   5   45.00    2.62
  -3  -3   5   42.49    2.71
   3   3  -5   44.84    2.65
  -3  -3   6    2.87    3.13
  -3   3   6    4.20    3.01
   3   3  -6    3.08    3.02
  -3   3   6    2.44    2.26
  -3   3   7   22.89    2.35
   3   3  -7   22.87    2.41
  -3   3   7   21.93    2.42
  -3  -3   7   22.00    2.52
  -3   3   8  105.58    3.90
   3   3  -8  110.84    4.03
  -3   3   8  112.45    3.84
  -3   3   9    3.07    2.08
  -3   3   9    3.00    3.04
   3   3  -9    3.44    2.95
   3   3  -9    2.70    3.06
  -3   3  10  150.51    4.68
   3   3 -10  132.93    5.23
   3   3 -10  149.22    5.17
  -3   3  10  144.68    4.74
   3   3 -11  108.16    5.23
  -3   3  11  125.79    4.59
  -3   3  11  118.94    4.62
   3   3 -11  123.67    5.28
  -3   3  12   86.77    4.33
   3   3 -12   81.09    6.70
  -3   3  12   83.07    4.38
   3   3 -12   74.82    6.10
  -3   3  13    2.48    4.32
  -3   3  13    0.40    4.47
  -3   3  14   11.30    4.37
  -3   3  14    9.81    4.47
  -3   3  15   26.87    4.55
  -3   3  15   27.60    5.39
  -3   3  16   18.11    6.40
  -3   3  16   19.91    6.24
  -3   3  17    0.19    5.37
  -3   3  18   14.00    4.45
  -3   3  19   10.36    4.42
   3   5  -1   10.52    2.14
  -3   5   1    7.44    3.05
  -3  -5   1   10.34    2.99
  -3   5   1   10.21    2.20
  -3   5   2  127.86    3.66
   3   5  -2  128.68    3.62
  -3   5   2  121.57    2.90
  -3  -5   2  122.08    2.94
   3   5  -3   29.43    2.31
  -3  -5   3   13.18    2.23
  -3   5   3   12.39    3.10
  -3   5   3   12.85    2.20
   3   5  -4  885.03    6.21
  -3   5   4  864.65    6.30
  -3   5   4  841.46    6.28
  -3  -5   4  854.98    6.56
   3   5  -5  133.20    3.66
  -3   5   5  127.09    2.96
  -3  -5   5  120.71    3.02
  -3   5   5  121.37    2.98
  -3   5   6    5.15    2.71
   3   5  -6    5.69    3.62
  -3   5   6    7.96    3.66
  -3  -5   6    5.89    3.77
   3   5  -7    6.74    2.58
  -3   5   7    5.56    2.71
  -3   5   7    4.51    2.61
   3   5  -8   90.95    4.06
  -3   5   8   90.13    4.00
  -3   5   8   88.06    4.16
  -3   5   9   13.38    2.59
   3   5  -9   12.64    2.61
   3   5  -9    9.82    2.73
  -3   5   9   11.66    2.68
  -3   5  10    2.23    3.60
   3   5 -10    1.53    2.59
   3   5 -10    1.42    2.50
  -3   5  10    1.27    2.60
  -3   5  11   17.15    3.11
   3   5 -11   15.89    3.23
   3   5 -11   17.84    3.17
  -3   5  11   16.88    4.49
   3   5 -12   76.23    4.84
  -3   5  12   77.69    4.75
   3   5 -12   84.71    3.70
  -3   5  12   89.93    4.68
  -3   5  13   11.19    4.27
  -3   5  13   10.34    4.33
   3   5 -13    9.06    4.25
   3   5 -13    8.91    4.23
  -3   5  14   67.49    5.28
   3   5 -14   54.44    5.34
  -3   5  14   60.78    3.93
   3   5 -14   57.88    5.47
  -3   5  15    3.26    4.91
   3   5 -15    1.44    5.97
  -3   5  15    3.71    5.01
   3   5 -15    2.13    5.93
  -3   5  16   40.58    4.20
  -3   5  16   37.19    4.34
  -3   5  17    2.17    6.35
  -3   5  17    1.51    6.39
  -3   5  18    2.63    6.98
  -3   5  18    2.54    6.96
   3   7  -1  275.12    3.69
  -3   7   1  271.18    3.76
  -3  -7   1  279.59    4.57
  -3   7   1  273.72    3.78
  -3   7   2   22.34    2.71
   3   7  -2   18.95    2.64
  -3   7   2   21.08    2.63
  -3  -7   2   23.54    2.68
  -3   7   3   38.01    3.76
   3   7  -3   42.55    2.75
  -3  -7   3   39.16    2.77
  -3   7   3   39.30    2.79
   3   7  -4    7.20    2.52
  -3   7   4    7.73    2.52
  -3   7   4    7.56    2.58
   3   7  -5    4.19    3.53
  -3   7   5    6.54    3.65
  -3   7   5    6.54    2.52
  -3   7   6   39.16    3.14
  -3   7   6   36.24    4.14
   3   7  -6   34.39    3.15
  -3   7   7  137.21    3.61
  -3   7   7  139.49    3.66
   3   7  -7  148.30    3.63
  -3   7   8   38.83    3.15
  -3   7   8   34.20    3.34
   3   7  -8   36.44    4.29
  -3   7   9  189.07    3.76
   3   7  -9  188.18    3.86
  -3   7   9  179.46    3.88
   3   7  -9  174.71    5.07
  -3   7  10    2.61    2.93
   3   7 -10    2.06    2.88
   3   7 -10    1.82    4.26
  -3   7  10    3.26    3.03
  -3   7  11   30.73    3.74
   3   7 -11   32.01    3.70
  -3   7  11   38.58    4.97
   3   7 -11   36.69    3.61
   3   7 -12    5.44    4.95
  -3   7  12   10.21    3.42
   3   7 -12    5.71    3.44
  -3   7  12    9.36    3.57
  -3   7  13   14.22    4.02
   3   7 -13   10.60    5.71
   3   7 -13   13.40    4.02
  -3   7  13   13.13    5.80
  -3   7  14   24.65    5.69
   3   7 -14   23.33    5.63
  -3   7  14   26.54    5.77
   3   7 -14   26.11    5.67
  -3   7  15    2.62    4.48
   3   7 -15   -1.15    6.30
  -3   7  15    4.30    4.48
   3   7 -15    2.32    6.17
   3   9  -1    6.15    3.42
  -3   9   1    2.44    3.52
  -3   9   1    1.39    3.51
   3   9  -2  247.87    4.30
  -3   9   2  304.40    5.69
  -3   9   2  300.81    4.46
   3   9  -3   17.11    3.47
  -3   9   3   12.53    3.59
  -3   9   3   16.02    3.48
   3   9  -4    5.12    3.39
  -3   9   4   -0.93    4.86
  -3   9   4    0.78    3.53
  -3   9   5  102.15    3.81
   3   9  -5  103.20    5.06
  -3   9   5   92.62    3.89
  -3   9   6  133.55    3.92
   3   9  -6  122.26    4.00
   3   9  -6  138.96    3.90
  -3   9   6  137.23    4.07
   3   9  -7   -1.04    3.33
   3   9  -7   -1.61    4.97
  -3   9   7   -1.58    4.98
  -3   9   7    4.01    4.73
  -3   9   8   -1.61    3.89
   3   9  -8    3.17    3.88
   3   9  -8    1.01    4.06
  -3   9   8   -3.68    5.82
  -3   9   9   11.01    4.14
   3   9  -9   12.54    4.10
   3   9  -9   11.64    5.48
  -3   9   9   12.31    3.91
  -3   9  10   79.19    4.37
  -3   9  10   76.43    4.10
   3   9 -10   82.44    4.16
   3   9 -10   71.49    4.30
  -3   9  11   -0.96    4.57
  -3   9  11    2.89    4.37
   3   9 -11    3.24    4.53
   3   9 -11    7.86    6.09
  -3   9  12    6.92    4.38
  -3   9  12    5.52    6.37
   3   9 -12    8.66    4.33
   3   9 -12    8.07    4.52
   3  11  -1   13.83    4.32
   3  11  -1   16.72    4.38
  -3  11   1   15.74    4.42
  -3  11   1   12.56    6.17
  -3  11   2   40.45    6.24
   3  11  -2   41.41    6.18
  -3  11   2   41.59    4.54
   3  11  -2   40.10    4.51
  -3  11   3   18.70    4.34
   3  11  -3   14.63    4.36
   3  11  -3   20.33    6.02
  -3  11   3   19.94    4.38
   3  11  -4    5.13    6.41
  -3  11   4   -0.78    4.86
   3  11  -4    0.28    6.59
  -3  11   4   -0.06    4.36
  -2   0   2    1.18    1.96
   2   0  -2    1.16    2.74
  -2   0   3    0.12    2.56
   2   0  -3    0.24    2.60
  -2   0   4 4146.28    8.42
   2   0  -5    0.55    4.12
  -2   0   5    0.04    3.93
  -2   0   6   31.32    5.21
  -2   0   8  206.09    6.53
  -2   0  12  299.26    7.03
  -2   0  14   54.36    5.72
  -2   0  16   17.34    3.97
  -2   0  18    1.08    3.51
   2   2  -1  301.64    5.38
  -2   2   1  286.24    5.00
  -2  -2   1  289.12    5.43
  -2  -2   2  742.42    7.94
   2   2  -2  743.84    7.88
  -2   2   2  708.13    7.84
   2   2  -3    6.40    1.98
  -2   2   3    6.42    1.98
  -2   2   3    6.63    2.63
  -2  -2   3    7.58    1.93
  -2   2   4   43.24    3.59
   2   2  -4   41.51    3.62
  -2   2   4   37.91    2.78
  -2  -2   4   38.39    3.70
   2   2  -5  228.83    4.97
  -2   2   5  233.96    4.59
  -2   2   5  219.85    4.55
  -2  -2   5  221.19    5.12
  -2   2   6   32.90    3.51
   2   2  -6   31.91    2.77
  -2  -2   6   12.10    2.48
  -2   2   6   32.21    3.44
  -2   2   7  120.20    3.59
   2   2  -7  117.70    4.70
  -2   2   7  110.71    3.58
   2   2  -7  112.66    4.77
   2   2  -8  210.18    6.69
  -2   2   8  218.84    4.46
   2   2  -8  226.04    6.18
  -2   2   8  218.69    5.05
  -2   2   9   75.82    3.90
  -2   2   9   78.23    3.20
   2   2  -9   78.62    5.27
   2   2  -9   77.36    5.42
  -2   2  10  377.39    6.03
  -2   2  10  369.50    6.68
  -2   2  11  125.00    4.95
  -2   2  11  130.98    5.03
  -2   2  12   20.91    3.94
  -2   2  12   21.02    3.96
  -2   2  13   45.52    5.02
  -2   2  13   44.59    5.07
  -2   2  14    1.39    6.89
  -2   2  14    1.29    6.09
  -2   2  15    6.40    5.42
  -2   2  16   40.10    6.41
  -2   2  17    9.43    5.53
  -2   2  18   17.79    4.97
  -2   2  19   30.25    5.36
  -2   4   1   28.37    2.40
  -2  -4   1   27.18    2.40
   2   4  -1   26.00    2.37
  -2   4   1   25.53    3.26
  -2   4   2  594.30    5.80
  -2  -4   2  575.06    5.44
  -2   4   2  589.08    5.37
   2   4  -2  594.16    5.44
  -2   4   3    0.30    2.15
   2   4  -3    0.25    2.12
  -2  -4   3    0.26    3.08
  -2  -4   4    2.78    2.19
  -2   4   4    2.14    2.17
   2   4  -4    3.09    2.11
  -2   4   5    6.31    2.23
  -2  -4   5    5.78    3.10
   2   4  -5    5.31    2.99
  -2   4   6  353.00    4.94
   2   4  -6  361.29    5.11
  -2   4   7    4.87    3.06
   2   4  -7    4.33    2.93
   2   4  -8  217.00    4.23
  -2   4   8  217.67    4.78
   2   4  -8  200.30    5.08
  -2   4   8  204.38    4.84
   2   4  -9   39.53    2.98
  -2   4   9   39.41    2.90
   2   4  -9   37.07    4.09
  -2   4   9   37.18    2.96
  -2   4  10  350.79    4.83
  -2   4  10  388.17    4.86
   2   4 -10  397.49    6.26
   2   4 -10  342.55    6.15
   2   4 -11   30.65    3.94
  -2   4  11   35.06    3.80
   2   4 -11   34.00    3.90
  -2   4  11   32.86    3.88
   2   4 -12    0.62    4.28
  -2   4  12    2.43    4.25
  -2   4  12    0.32    4.38
   2   4 -12    0.59    4.31
  -2   4  13    3.93    4.38
  -2   4  13    2.46    3.02
   2   4 -13    2.10    4.26
   2   4 -13    2.74    5.24
  -2   4  14  146.27    5.21
  -2   4  14  137.42    5.17
  -2   4  15   20.33    5.11
  -2   4  15   17.54    5.15
  -2   4  16    1.05    5.67
  -2   4  16    2.00    5.69
  -2   4  17   14.36    5.67
  -2   4  17   13.62    6.98
  -2   4  18   58.26    9.40
  -2   4  18   59.22    9.43
  -2   6   1    4.10    2.66
  -2   6   1    8.63    3.73
  -2  -6   1    4.69    2.64
   2   6  -1    6.27    2.61
  -2   6   2  417.74    4.44
  -2   6   2  418.02    4.38
  -2  -6   2  414.66    4.48
   2   6  -2  413.48    5.10
  -2   6   3   15.21    3.70
  -2  -6   3   10.80    2.73
  -2   6   3   14.56    2.71
   2   6  -3   12.56    2.66
  -2   6   4   37.08    2.81
  -2   6   4   36.01    2.76
   2   6  -4   36.53    2.77
  -2   6   5    0.43    2.53
  -2   6   5    0.80    2.62
   2   6  -5    2.20    3.57
  -2   6   6  142.46    3.37
  -2   6   6  145.94    3.29
   2   6  -6  152.73    4.21
  -2   6   7   58.40    2.87
  -2   6   7   57.30    2.96
   2   6  -7   61.71    3.82
   2   6  -8   19.99    2.60
  -2   6   8   20.98    3.64
  -2   6   8   19.17    2.72
   2   6  -8   16.73    3.79
  -2   6   9   -1.46    3.04
   2   6  -9    0.90    2.96
   2   6  -9    1.52    3.11
  -2   6   9    1.64    3.10
  -2   6  10   41.83    4.49
   2   6 -10   42.16    3.20
  -2   6  10   41.10    3.19
   2   6 -10   35.06    3.33
  -2   6  11   27.70    3.09
   2   6 -11   22.89    4.38
  -2   6  11   21.57    3.17
   2   6 -11   26.01    3.14
   2   6 -12    3.71    3.54
  -2   6  12    2.31    5.11
   2   6 -12    4.85    4.95
  -2   6  12    2.96    3.55
   2   6 -13    0.46    4.92
  -2   6  13    0.82    4.88
  -2   6  13   -0.31    3.59
   2   6 -13   -1.51    4.96
  -2   6  14   72.32    5.96
  -2   6  14   64.53    6.05
   2   6 -14   63.14    6.03
   2   6 -14   57.53    5.89
  -2   6  15   48.24    5.81
  -2   6  15   38.93    5.89
   2   6 -15   36.82    5.74
   2   6 -15   41.36    5.80
  -2   6  16   10.83    6.40
   2   6 -16    8.93    7.59
   2   6 -16    7.46    7.77
  -2   6  16   13.04    6.43
   2   8  -1   18.33    3.00
  -2   8   1   11.95    3.06
  -2   8   1   16.36    3.06
   2   8  -2   22.72    3.02
  -2   8   2   18.99    4.34
  -2   8   2   23.37    3.06
   2   8  -3    3.42    2.96
  -2   8   3    2.44    3.05
  -2   8   3    4.49    2.98
   2   8  -4  108.34    3.38
  -2   8   4  104.90    3.40
  -2   8   4  104.00    3.47
   2   8  -5  104.31    3.38
  -2   8   5  102.83    3.35
  -2   8   5   95.97    3.43
   2   8  -6    7.94    2.94
  -2   8   6    7.38    2.94
   2   8  -6    7.04    3.01
  -2   8   6    7.22    4.30
   2   8  -7   11.47    2.93
   2   8  -7   11.43    3.06
  -2   8   7   14.24    4.08
  -2   8   7   14.28    4.28
   2   8  -8   91.42    3.97
   2   8  -8  100.72    3.79
  -2   8   8  101.34    3.78
  -2   8   8   94.53    3.92
   2   8  -9    3.41    4.72
   2   8  -9    2.99    3.57
  -2   8   9    2.95    3.39
  -2   8   9    3.32    3.54
  -2   8  10   -4.18    3.54
  -2   8  10    3.08    3.39
   2   8 -10    0.34    3.50
   2   8 -10   -0.19    4.70
   2   8 -11    7.06    4.11
  -2   8  11   12.30    5.58
  -2   8  11   10.15    4.11
   2   8 -11   12.02    3.93
   2   8 -12   33.76    4.17
  -2   8  12   39.66    4.20
  -2   8  12   40.85    4.09
   2   8 -12   47.86    5.63
   2   8 -13    0.45    4.48
  -2   8  13    2.21    6.38
   2   8 -13    0.90    4.41
  -2   8  13    4.00    4.38
  -2   8  14    9.26    5.02
   2   8 -14   10.21    6.99
  -2   8  14   10.67    5.06
   2   8 -14    9.56    7.05
   2  10  -1   13.40    5.54
  -2  10   1   10.91    5.60
  -2  10   1    9.31    4.01
   2  10  -2   -2.79    3.93
   2  10  -2   -1.35    5.59
  -2  10   2    0.86    3.96
  -2  10   2    1.66    3.95
   2  10  -3   -2.14    5.68
   2  10  -3    2.25    3.95
  -2  10   3    2.73    3.95
  -2  10   3    5.30    3.96
  -2  10   4   49.75    5.60
   2  10  -4   42.56    4.12
   2  10  -4   51.22    5.58
  -2  10   4   37.83    4.13
   2  10  -5    8.14    3.90
  -2  10   5   15.38    5.44
   2  10  -5    8.46    4.00
  -2  10   5   12.24    5.65
  -2  10   6    1.56    3.96
  -2  10   6   -3.75    5.47
   2  10  -6    1.01    3.81
   2  10  -6   -1.27    3.97
  -2  10   7    0.69    4.41
  -2  10   7    2.79    4.59
   2  10  -7    5.99    4.52
   2  10  -7    3.67    4.31
  -2  10   8   40.34    6.49
   2  10  -8   34.81    6.46
   2  10  -8   34.39    4.44
  -2  10   8   44.92    6.14
   2  10  -9   28.22    4.58
  -2  10   9   36.77    6.40
   2  10  -9   31.17    6.12
  -2  10   9   28.58    4.36
   1   1  -1  223.10    6.07
  -1   1   1  214.91    5.88
  -1  -1   1  215.32    6.07
  -1   1   2   50.71    3.24
  -1  -1   2   52.41    3.51
   1   1  -2   54.54    3.50
  -1   1   3  111.60    4.72
  -1  -1   3  104.36    4.83
   1   1  -3  112.44    4.92
  -1   1   4  109.16    4.63
   1   1  -4  113.30    5.52
  -1   1   6 1433.76   14.01
  -1   1   7   30.36    3.65
  -1   1   8    1.83    3.05
  -1   1   8    1.92    3.70
  -1   1   9   17.74    3.99
  -1   1   9   18.20    3.40
  -1   1  10  468.23    9.85
  -1   1  10  453.36    9.69
  -1   1  11    1.61    5.88
  -1   1  11    1.67    5.93
  -1   1  12    0.45    5.45
  -1   1  13   58.96    5.45
  -1   1  14  148.58    7.39
  -1   1  15    1.40    5.41
  -1   1  16    2.25    5.96
  -1   1  17    6.24    5.92
  -1   1  18   18.32    6.66
  -1   1  19   18.30    6.45
  -1  -3   1  249.97    4.35
  -1   3   1  251.66    4.28
   1   3  -1  256.27    4.27
   1   3  -2   12.33    2.33
  -1   3   2   12.66    2.35
  -1  -3   2   11.39    2.39
   1   3  -3   72.39    2.95
  -1  -3   3   70.61    3.73
  -1   3   3   68.68    2.86
  -1   3   4 1001.29    7.70
   1   3  -4 1007.77    8.18
  -1   3   5  454.25    5.82
   1   3  -5  453.67    5.77
   1   3  -6  100.16    4.03
   1   3  -6  106.45    3.94
  -1   3   6   99.45    3.16
   1   3  -7   47.87    3.64
   1   3  -7   52.38    2.83
  -1   3   7   47.99    2.67
   1   3  -8   41.37    3.56
   1   3  -8   45.16    3.49
  -1   3   8   46.58    3.43
   1   3  -9   48.49    4.13
   1   3  -9   43.54    4.27
  -1   3   9   43.77    4.07
   1   3 -10    5.90    3.72
  -1   3  10    5.28    3.78
   1   3 -10    5.38    3.83
  -1   3  11  113.48    4.48
   1   3 -11  112.11    5.83
  -1   3  11  108.51    4.52
   1   3 -11   96.49    5.10
   1   3 -12  174.41    9.32
  -1   3  12  191.15    5.00
   1   3 -12  160.87    9.27
  -1   3  12  179.07    5.01
  -1   3  13   23.90    4.43
  -1   3  13   21.43    4.53
  -1   3  14   42.25    3.53
  -1   3  14   47.94    4.69
  -1   3  15    2.46    6.20
  -1   3  15    2.55    4.99
  -1   3  16   21.48    6.37
  -1   3  16   21.74    6.27
  -1   3  17    0.08    5.60
  -1   3  18   11.26    5.37
  -1  -5   1    5.20    2.16
  -1   5   1    5.72    2.16
   1   5  -1    4.46    2.12
  -1   5   2   28.86    2.32
  -1  -5   2   26.18    2.35
   1   5  -2   26.16    3.14
  -1   5   3  141.73    3.08
   1   5  -3  142.71    3.08
  -1   5   4  263.19    3.68
   1   5  -4  262.12    3.77
  -1   5   5   74.94    2.66
   1   5  -5   81.57    3.38
   1   5  -6   81.19    4.05
  -1   5   6   76.89    3.10
   1   5  -6   76.27    4.18
   1   5  -7    0.79    2.57
  -1   5   7    3.06    2.62
   1   5  -7    0.60    2.67
  -1   5   8  229.13    4.74
   1   5  -8  238.88    4.04
   1   5  -8  211.26    4.05
  -1   5   9   16.42    2.75
   1   5  -9   18.54    3.81
   1   5  -9   19.86    3.65
   1   5 -10    6.68    3.56
   1   5 -10    7.06    2.64
  -1   5  10    7.24    3.68
   1   5 -11    3.63    3.09
   1   5 -11    4.53    4.26
  -1   5  11    4.89    3.11
  -1   5  11    6.03    3.03
  -1   5  12  138.84    4.88
   1   5 -12  135.20    5.21
  -1   5  12  127.01    4.93
   1   5 -12  113.63    5.06
  -1   5  13   17.44    5.10
   1   5 -13   16.09    5.12
  -1   5  13   14.59    5.20
   1   5 -13   13.08    5.04
  -1   5  14   33.74    5.12
   1   5 -14   29.41    5.21
   1   5 -14   26.34    5.09
  -1   5  14   28.79    5.20
   1   5 -15    6.79    8.78
  -1   5  15    6.90    5.78
   1   5 -15    5.47    7.96
  -1   5  15    7.51    5.77
  -1   5  16    9.81    5.67
  -1   5  16    6.99    5.71
  -1   5  17   21.09    6.38
  -1   5  17   16.40    4.45
  -1   7   1    4.59    2.57
   1   7  -1    4.10    2.57
  -1   7   2  142.75    3.23
   1   7  -2  153.12    4.15
  -1   7   3    8.52    2.62
   1   7  -3   12.07    3.58
  -1   7   4  115.39    3.13
   1   7  -4  120.73    4.01
   1   7  -5  229.32    4.55
  -1   7   5  235.79    3.68
   1   7  -5  237.07    3.65
   1   7  -6    9.63    4.40
  -1   7   6    6.35    3.11
   1   7  -6    8.41    3.01
   1   7  -7  180.78    5.05
   1   7  -7  190.17    3.82
  -1   7   7  188.62    4.97
  -1   7   8   68.78    3.37
   1   7  -8   65.95    3.27
   1   7  -8   64.41    3.44
   1   7  -9   15.25    2.98
   1   7  -9   12.44    3.15
  -1   7   9   14.56    3.11
  -1   7   9   16.33    4.22
   1   7 -10   59.96    5.08
   1   7 -10   54.08    5.23
  -1   7  10   54.37    3.83
  -1   7  10   58.40    3.75
   1   7 -11   -2.38    5.03
  -1   7  11    2.59    4.87
   1   7 -11    2.05    3.44
  -1   7  11    3.39    3.53
   1   7 -12   18.00    3.48
   1   7 -12   19.68    4.89
  -1   7  12   18.46    3.57
  -1   7  12   19.36    4.91
   1   7 -13   35.93    5.76
  -1   7  13   31.28    4.18
  -1   7  13   38.23    4.12
   1   7 -13   31.83    5.73
   1   7 -14   26.32    6.45
  -1   7  14   27.29    4.61
  -1   7  14   29.61    6.36
   1   7 -14   21.23    6.34
  -1   7  15   28.58    6.36
   1   7 -15   20.79    4.54
  -1   7  15   28.27    6.35
   1   7 -15   21.66    6.25
   1   9  -1   62.67    3.69
  -1   9   1   57.80    3.73
  -1   9   1   58.79    5.13
  -1   9   2  104.60    5.16
   1   9  -2  107.10    5.25
  -1   9   2   99.98    3.85
   1   9  -2  104.43    5.20
  -1   9   3   -0.97    3.48
   1   9  -3   -2.39    3.58
  -1   9   3   -0.18    3.51
   1   9  -3    0.71    4.91
   1   9  -4   12.27    3.44
   1   9  -4    9.35    4.97
  -1   9   4   13.83    3.45
  -1   9   4    8.30    4.97
   1   9  -5   14.84    3.45
  -1   9   5   17.24    3.43
   1   9  -5   14.68    5.00
  -1   9   5   17.49    3.53
  -1   9   6   93.81    5.24
   1   9  -6   84.71    3.86
   1   9  -6   95.43    3.69
  -1   9   6   91.38    3.74
   1   9  -7   -2.43    3.40
  -1   9   7   -2.50    4.98
   1   9  -7   -1.20    3.52
  -1   9   7    4.83    4.70
   1   9  -8    0.64    3.91
  -1   9   8    4.00    5.78
  -1   9   8    4.04    3.88
   1   9  -8    1.96    4.04
   1   9  -9   46.99    5.60
  -1   9   9   47.13    4.02
  -1   9   9   43.83    4.21
   1   9  -9   45.66    4.22
  -1   9  10   39.77    4.53
  -1   9  10   44.21    4.74
   1   9 -10   37.71    6.18
   1   9 -10   42.60    4.47
   1   9 -11    1.71    6.36
  -1   9  11    1.12    4.48
   1   9 -11   -2.01    6.12
  -1   9  11    3.75    6.13
  -1  11   1   32.58    4.44
   1  11  -1   32.47    4.43
  -1  11   1   36.84    6.21
   1  11  -1   34.65    6.23
  -1  11   2   11.07    6.20
   1  11  -2   12.47    4.33
   1  11  -2   11.59    6.23
  -1  11   2    9.69    4.38
  -1  11   3   42.22    4.52
  -1  11   3   44.68    6.15
   1  11  -3   38.06    4.42
   1  11  -3   38.58    4.51
  -1  11   4   -2.86    4.43
   1  11  -4   -0.67    4.26
   1  11  -4    0.96    4.37
  -1  11   4   -3.20    6.49
   0   0   2   16.62    4.35
   0   0   4   21.65    5.08
   0   0   5    0.43    3.94
   0   0  -5    1.08    3.86
   0   0  -6    5.78    3.94
   0   0   6    5.23    4.00
   0   0  -7    0.26    4.25
   0   0   7    1.34    4.34
   0   0   8 1271.74    8.35
   0   0  12   12.54    5.22
   0   0  14    0.14    4.35
   0   0  16   92.49    6.84
   0   0  18    0.91    5.24
   0  -2   0   30.65    2.98
   0   2   0   29.89    2.39
   0   2   1  154.63    4.34
   0  -2   1  156.38    4.07
   0   2  -1  154.68    4.03
   0  -2  -1  167.88    4.45
   0   2  -2   20.78    2.27
   0  -2  -2   22.51    2.24
   0   2   2   20.06    2.20
   0   2  -3    5.83    2.36
   0  -2  -3    6.87    2.40
   0   2   3    6.35    3.28
   0   2  -4  695.68    8.65
   0   2  -4  747.31    8.52
   0  -2  -4  742.00    7.97
   0   2   4  700.42    7.85
   0   2   5  453.65    6.45
   0   2  -5  462.78    7.43
   0  -2  -5  486.32    6.61
   0   2  -5  494.90    7.45
   0   2  -6  142.82    5.00
   0   2  -6  147.96    4.84
   0  -2  -6  148.07    3.80
   0   2   6  142.69    4.39
   0   2   7  286.48    4.94
   0  -2  -7  296.50    4.97
   0   2  -7  302.68    6.38
   0   2  -7  283.06    6.47
   0   2  -8   94.67    4.96
   0   2   8   86.78    3.28
   0   2  -8   91.15    5.10
   0  -2  -8   92.85    3.27
   0   2  -9  136.09    5.49
   0   2  -9  155.18    6.02
   0  -2  -9  152.32    4.44
   0   2   9  145.83    4.41
   0   2 -10    1.11    5.19
   0   2 -10    1.01    4.60
   0   2  10    1.59    3.72
   0   2  11    3.79    3.73
   0   2  12   52.40    4.93
   0   2  12   49.72    4.23
   0   2  13    8.20    4.41
   0   2  13    7.26    5.45
   0   2  14   36.40    5.78
   0   2  14   35.43    5.83
   0   2  15   42.94    5.92
   0   2  16    8.81    3.41
   0   2  17    2.19    3.36
   0   2  18    8.72    3.63
   0   4   0  592.07    5.44
   0  -4   0  588.32    5.49
   0   4  -1   27.90    2.39
   0   4   1   28.64    2.41
   0  -4  -1   25.68    3.25
   0   4  -2  390.02    4.61
   0   4   2  364.10    4.42
   0  -4  -2  370.40    4.44
   0   4  -3    2.83    3.07
   0   4   3    3.75    2.17
   0  -4  -3    3.50    3.06
   0   4  -4   14.57    2.29
   0   4   4   17.01    3.17
   0  -4  -4   15.82    3.12
   0   4  -5  282.44    4.70
   0   4  -5  257.37    4.17
   0  -4  -5  280.02    3.94
   0   4   5  265.27    4.51
   0   4  -6  466.89    5.65
   0   4  -6  421.05    5.18
   0  -4  -6  474.25    5.33
   0   4   6  428.41    4.78
   0   4   7   -0.27    2.14
   0   4  -7   -0.07    2.17
   0   4  -7   -0.28    2.89
   0  -4  -7    0.55    2.93
   0   4  -8   28.55    3.98
   0   4   8   27.20    2.86
   0  -4  -8   30.27    2.81
   0   4  -8   29.83    2.85
   0   4  -9    1.50    3.76
   0   4   9    1.56    2.66
   0   4  -9    1.31    2.53
   0   4  10   35.18    3.93
   0   4 -10   35.26    3.90
   0   4 -10   33.36    3.97
   0   4 -11    1.03    3.62
   0   4  11    1.34    2.60
   0   4 -11    0.87    3.53
   0   4 -12    3.89    4.28
   0   4 -12    2.82    4.24
   0   4  12    3.30    4.36
   0   4  13  108.71    4.94
   0   4 -13  100.70    5.48
   0   4 -13   87.90    5.32
   0   4  13   98.24    4.93
   0   4  14  171.10    6.07
   0   4  14  187.80    6.13
   0   4  15    8.22    5.11
   0   4  15   12.36    5.03
   0   4  16    7.97    5.74
   0   4  16    9.29    5.70
   0   4  17   -0.58    6.34
   0   4  17    1.33    6.26
   0   6   0   -0.41    2.60
   0   6  -1   94.10    3.11
   0   6   1   90.90    3.05
   0   6  -2  619.54    5.77
   0   6   2  599.54    5.04
   0   6  -3    6.25    2.64
   0   6   3    4.57    2.68
   0   6  -4    1.20    2.61
   0   6  -4    1.96    3.61
   0   6   4    2.02    2.63
   0   6  -5   82.93    3.12
   0   6  -5   91.11    3.02
   0   6   5   85.67    3.09
   0   6  -6   32.53    3.91
   0   6  -6   34.01    2.72
   0   6   6   33.24    3.84
   0   6   7  153.14    3.44
   0   6  -7  146.95    4.40
   0   6  -7  152.01    3.41
   0   6  -8   33.53    3.87
   0   6   8   31.21    2.79
   0   6  -8   33.90    3.70
   0   6   9   91.69    4.71
   0   6  -9   84.90    4.79
   0   6  -9   93.13    3.51
   0   6 -10   77.08    4.68
   0   6  10   76.60    3.47
   0   6 -10   84.00    4.58
   0   6  11   29.94    4.41
   0   6 -11   27.06    4.37
   0   6 -11   32.62    4.27
   0   6 -12   70.24    5.26
   0   6  12   76.84    5.22
   0   6  12   63.56    3.83
   0   6 -12   62.11    5.21
   0   6  13    2.34    4.92
   0   6 -13    0.38    4.87
   0   6  13    1.26    3.54
   0   6 -13   -0.11    4.83
   0   6  14   41.45    5.78
   0   6 -14   33.40    5.79
   0   6 -14   30.09    5.67
   0   6  14   30.77    4.17
   0   6  15    1.34    4.50
   0   6 -15    0.61    6.20
   0   6 -15    0.09    7.64
   0   6  15    0.25    4.54
   0   6  16    0.94    6.30
   0   6 -16    0.29    9.53
   0   6  16   -0.20    4.45
   0   6 -16    0.92    9.72
   0   8   0  165.20    3.67
   0   8  -1  106.47    3.44
   0   8  -1  110.02    3.42
   0   8   1  110.23    3.47
   0   8  -2    7.95    4.33
   0   8  -2   11.83    4.22
   0   8   2    9.67    3.04
   0   8  -3   34.39    3.19
   0   8  -3   32.71    3.13
   0   8   3   33.13    3.18
   0   8  -4   74.04    3.34
   0   8  -4   78.13    4.40
   0   8   4   73.99    3.32
   0   8   5   27.75    4.34
   0   8  -5   24.71    3.14
   0   8  -5   26.99    3.08
   0   8   6   17.41    3.14
   0   8  -6   20.61    3.06
   0   8  -6   22.60    4.16
   0   8   7   53.73    5.20
   0   8  -7   45.22    3.82
   0   8  -7   51.39    4.99
   0   8   8   55.14    5.21
   0   8  -8   55.56    3.83
   0   8  -8   56.01    3.60
   0   8   9   14.28    3.45
   0   8  -9   16.18    5.02
   0   8   9   17.73    3.59
   0   8  -9   16.60    3.41
   0   8 -10    5.27    3.88
   0   8 -10    1.71    5.80
   0   8  10    5.90    3.91
   0   8  10    3.42    4.10
   0   8 -11    1.68    3.98
   0   8 -11    0.20    5.45
   0   8  11   -2.47    5.59
   0   8  11    0.23    4.05
   0   8 -12   11.25    6.37
   0   8 -12    8.81    4.43
   0   8  12    8.67    6.29
   0   8  12    8.71    4.59
   0   8 -13    3.42    6.14
   0   8  13    2.27    6.19
   0   8  13    1.09    6.33
   0   8 -13    2.35    6.16
   0  10   0   79.43    4.18
   0  10   0   83.75    5.76
   0  10   1   -4.87    5.61
   0  10  -1    0.73    5.61
   0  10   1    7.07    3.90
   0  10  -1    3.13    5.53
   0  10   2    6.87    5.56
   0  10  -2   -0.55    3.99
   0  10   2    3.43    3.95
   0  10  -2    2.06    5.53
   0  10   3    4.98    4.03
   0  10  -3   10.71    3.98
   0  10   3    5.06    3.96
   0  10  -3    0.19    5.60
   0  10   4  122.03    4.24
   0  10   4  125.07    5.88
   0  10  -4  117.09    4.29
   0  10  -4  122.19    5.77
   0  10   5   14.38    4.05
   0  10   5   18.29    3.87
   0  10  -5   13.96    3.94
   0  10  -5   14.99    5.63
   0  10  -6    4.54    3.77
   0  10  -6   -3.92    5.69
   0  10   6    0.58    3.96
   0  10   6   -2.33    3.84
   0  10  -7    0.19    4.56
   0  10  -7   -3.48    6.13
   0  10   7    1.70    4.50
   0  10   7    1.48    4.28
   0  10  -8    8.44    4.31
   0  10  -8    4.53    6.37
   0  10   8    5.30    4.28
   0  10   8    5.99    4.52
   0  10  -9    0.04    4.79
   0  10   9    4.20    4.74
   1   1   0   15.03    3.00
  -1   1   0   16.44    2.50
   1  -1   0   16.62    2.42
  -1  -1   0   16.60    3.06
  -1  -1  -1  427.38    7.61
  -1   1  -1  407.01    8.21
   1  -1   1  403.67    8.12
   1   1   1  417.54    7.61
  -1  -1  -2  451.81    7.57
  -1   1  -2  441.51    8.52
   1  -1   2  442.40    8.37
   1   1   2  446.95    7.78
  -1  -1  -3  461.83    7.63
   1  -1   3  471.40    8.63
   1   1   3  470.05    7.69
  -1   1  -3  448.47    8.33
   1  -1   4  458.89    8.29
   1   1   4  438.64    7.00
  -1   1  -4  434.93    8.21
  -1  -1  -4  463.96    7.59
   1  -1   5   57.81    4.24
  -1   1  -5   55.75    4.31
  -1  -1  -5   58.63    3.22
   1   1   5   58.83    3.91
   1   1   6  113.28    4.44
   1  -1   6  115.01    5.52
  -1   1  -6  107.00    5.55
  -1  -1  -6  116.54    4.49
   1  -1   7    5.83    3.14
  -1   1  -7    5.20    3.16
   1   1   7    6.02    3.11
  -1  -1  -7    5.60    3.06
  -1   1  -8    1.93    3.03
  -1  -1  -8    2.32    2.97
   1   1   8    1.87    3.01
   1   1   9    4.45    3.08
  -1  -1  -9    4.84    3.01
  -1   1  -9    4.74    3.75
   1   1  10  531.69    8.66
  -1  -1 -10  560.74    8.75
   1   1  11   15.92    3.96
   1   1  12    1.61    5.13
   1   1  12    0.40    4.45
   1   1  13    9.62    4.95
   1   1  14   65.25    5.75
   1   1  15   49.86    5.42
   1   1  16   20.41    4.96
   1   1  17   15.87    4.61
   1   1  18   33.33    4.14
  -1  -3   0  514.97    6.09
   1   3   0  526.00    5.71
  -1   3   0  531.60    5.79
  -1  -3  -1  315.86    4.61
  -1   3  -1  310.99    4.63
   1   3   1  311.53    4.60
  -1   3  -2  197.21    4.56
  -1   3  -2  192.19    3.91
  -1  -3  -2  208.78    3.89
   1   3   2  200.18    4.45
  -1   3  -3   84.39    3.08
  -1   3  -3   82.96    3.10
  -1  -3  -3   83.82    3.68
   1   3   3   82.27    2.96
  -1   3  -4  272.65    4.59
   1   3   4  295.98    4.94
  -1   3  -4  286.90    4.61
  -1  -3  -4  296.45    4.88
  -1   3  -5  182.25    3.99
   1   3   5  186.23    3.71
  -1   3  -5  189.99    3.95
  -1  -3  -5  195.23    4.27
  -1   3  -6   16.29    2.45
   1   3   6   17.83    3.20
  -1  -3  -6   18.77    3.09
  -1   3  -6   18.83    3.17
  -1   3  -7  170.66    4.65
  -1   3  -7  184.58    4.57
  -1  -3  -7  183.82    4.24
   1   3   7  174.01    3.61
  -1  -3  -8  192.92    4.27
  -1   3  -8  186.79    4.61
   1   3   8  183.03    3.69
  -1   3  -8  168.70    4.06
  -1  -3  -9   94.33    4.25
   1   3   9   93.80    4.35
  -1   3  -9   99.16    4.49
  -1   3  -9   90.89    4.61
  -1   3 -10    3.37    3.65
  -1   3 -10    3.62    3.72
  -1  -3 -10    2.83    3.68
   1   3  10    3.17    2.67
  -1   3 -11    5.67    3.69
  -1   3 -11    7.39    4.46
   1   3  11    6.96    3.72
   1   3  12   70.10    3.63
  -1   3 -12   74.00    6.29
  -1   3 -12   68.01    6.21
   1   3  13   40.46    4.61
   1   3  14    1.79    5.02
   1   3  14    0.55    5.08
   1   3  15   55.66    5.51
   1   3  15   52.63    5.45
   1   3  16   25.23    7.27
   1   3  16   24.47    7.17
   1   3  17   17.00    6.57
   1   3  18    7.28    5.45
   1   5   0  329.68    4.01
  -1  -5   0  328.67    4.54
  -1   5   0  328.92    4.01
  -1  -5  -1   83.99    3.45
   1   5   1   78.10    3.40
  -1   5  -1   81.25    2.69
  -1  -5  -2   38.67    2.38
  -1   5  -2   39.19    2.41
   1   5   2   36.75    2.40
  -1   5  -2   37.57    3.15
  -1   5  -3    0.82    2.13
  -1  -5  -3   -1.54    2.96
  -1   5  -3    0.75    2.06
   1   5   3   -0.97    2.11
  -1   5  -4  420.07    4.56
  -1  -5  -4  438.08    4.86
  -1   5  -4  436.84    5.03
   1   5   4  427.20    4.88
   1   5   5    4.88    2.66
  -1   5  -5    1.25    3.76
  -1  -5  -5    3.48    2.58
  -1   5  -5    3.13    2.59
  -1  -5  -6    3.05    3.67
  -1   5  -6    3.17    3.80
   1   5   6    3.41    2.66
  -1   5  -6    3.98    2.60
  -1   5  -7    1.72    3.62
  -1   5  -7    2.04    2.66
   1   5   7    2.68    2.61
  -1  -5  -7    0.46    3.63
  -1  -5  -8  482.78    4.91
  -1   5  -8  442.89    6.00
   1   5   8  454.16    5.59
  -1   5  -8  485.79    5.91
  -1   5  -9   10.51    2.73
  -1  -5  -9   12.26    2.60
  -1   5  -9   10.97    2.62
   1   5   9   12.81    2.64
  -1   5 -10   17.50    4.33
   1   5  10   16.63    3.22
  -1   5 -10   15.85    4.48
   1   5  11    9.16    4.38
  -1   5 -11   10.67    4.25
  -1   5 -11    7.10    4.32
   1   5  12  184.31    4.10
  -1   5 -12  174.21    5.42
  -1   5 -12  194.99    5.48
  -1   5 -13   -0.50    4.89
  -1   5 -13   -0.26    4.82
   1   5  13    1.82    3.56
   1   5  14    7.36    4.98
   1   5  14    4.94    4.95
  -1   5 -14    5.24    4.93
  -1   5 -14    4.83    4.86
   1   5  15    1.51    5.68
   1   5  15   -0.10    5.69
  -1   5 -15    0.74    6.74
  -1   5 -15    0.25    8.61
   1   5  16   16.27    6.47
   1   5  16   17.58    6.42
  -1   7   0  111.33    4.00
  -1   7   0  108.53    3.05
   1   7   0  108.33    3.06
  -1   7  -1  169.42    3.38
  -1   7  -1  148.52    3.27
   1   7   1  163.09    3.29
  -1   7  -2   86.02    3.96
  -1   7  -2   88.41    3.00
   1   7   2   86.40    2.98
  -1   7  -3  159.85    4.23
  -1   7  -3  159.40    3.32
   1   7   3  158.18    4.20
   1   7   4   16.57    2.64
  -1   7  -4   18.15    2.69
  -1   7  -4   17.20    3.62
   1   7   5    4.07    3.09
  -1   7  -5    5.00    4.00
  -1   7  -5    2.64    3.04
  -1   7  -6  150.01    4.92
   1   7   6  149.13    3.72
  -1   7  -6  142.60    3.63
  -1   7  -7   39.46    3.27
   1   7   7   37.71    4.47
  -1   7  -7   42.30    3.14
  -1   7  -8   89.64    4.67
   1   7   8   89.30    3.50
  -1   7  -8   94.14    4.52
  -1   7  -9   43.61    4.45
   1   7   9   42.05    3.23
  -1   7  -9   50.60    4.26
  -1   7 -10   36.20    5.17
   1   7  10   41.80    3.71
  -1   7 -10   46.26    4.97
  -1   7 -11   25.73    4.97
   1   7  11   21.94    5.08
  -1   7 -11   26.04    4.86
  -1   7 -12   22.19    3.94
   1   7  12   19.97    4.19
  -1   7 -12   18.23    4.04
  -1   7 -13   18.78    4.04
   1   7  13   23.52    5.65
   1   7  13   19.87    4.11
  -1   7 -13   19.45    5.58
   1   7  14    2.04    6.27
  -1   7 -14    1.97    6.24
  -1   7 -14    1.76    4.35
   1   7  14    0.28    4.55
  -1   9   0   14.00    3.56
  -1   9   0   16.94    3.50
   1   9   0    9.55    4.94
   1   9   1    2.68    3.48
  -1   9  -1    3.46    3.50
  -1   9  -1    1.52    4.91
   1   9   2   68.77    3.71
  -1   9  -2   61.86    5.16
  -1   9  -2   63.15    3.71
   1   9   3   30.09    3.61
  -1   9  -3   27.96    3.67
  -1   9  -3   29.74    3.57
   1   9   4   -2.27    4.94
  -1   9  -4   -2.82    3.53
  -1   9  -4    0.30    4.82
  -1   9  -5    0.01    3.55
   1   9   5    0.86    3.53
  -1   9  -5    4.43    3.38
  -1   9  -6   40.97    5.14
   1   9   6   42.49    3.60
  -1   9  -6   42.60    4.91
  -1   9  -7    0.34    4.14
   1   9   7    4.45    5.74
  -1   9  -7    2.60    5.52
  -1   9  -8   24.31    4.14
   1   9   8   27.38    4.08
  -1   9  -8   26.78    3.96
  -1   9  -9   -0.39    5.66
   1   9   9    1.83    3.83
   1   9   9    0.00    4.01
  -1   9  -9   -3.94    5.44
  -1   9 -10   63.54    6.32
  -1   9 -10   56.65    4.71
   1   9  10   66.92    4.55
   1   9  10   64.58    6.54
  -1   9 -11    4.92    4.47
  -1   9 -11    5.84    4.89
   1   9  11   12.39    6.47
   1   9  11    4.03    4.44
  -1  11   0    2.73    4.31
   1  11   0    1.97    6.13
  -1  11   0   -4.05    6.14
   1  11   0    1.91    4.31
  -1  11  -1    8.63    4.29
  -1  11  -1    2.64    4.42
   1  11   1    1.49    4.37
   1  11   1    4.65    4.37
  -1  11  -2    6.24    4.29
  -1  11  -2   -2.32    6.22
   1  11   2    4.31    4.33
   1  11   2    3.24    4.30
  -1  11  -3   26.47    4.51
   1  11   3   31.51    4.41
  -1  11  -3   34.48    4.34
   1  11   3   29.27    6.11
  -1  11  -4    9.69    4.77
   1  11   4   10.27    4.90
   2   0   0   22.29    3.34
  -2   0  -1    0.67    1.88
   2   0   1    0.29    1.87
  -2   0  -2   70.08    3.59
   2   0   2   66.98    3.99
  -2   0  -3    0.95    3.55
   2   0   3    1.11    2.83
   2   0   4 2138.38   10.44
   2   0   5    0.03    4.12
  -2   0  -5    0.61    4.08
   2   0   6   17.83    3.38
  -2   0  -6   19.04    3.33
  -2   0  -7   -0.01    3.00
   2   0   7    0.17    3.05
  -2   0  -8  544.81    8.35
   2   0   8  538.66    8.41
  -2   0  -9    0.05    3.56
   2   0   9   -0.32    2.92
  -2   0 -10    6.82    3.77
   2   0  10    6.19    3.79
   2   0  11   -0.14    4.50
  -2   0 -11   -0.51    4.45
  -2   0 -12  272.75    4.35
  -2   0 -14    1.63    4.72
  -2   0 -16   53.17    6.00
  -2   0 -18    7.93    3.41
  -2   2   0 1414.96   10.74
   2   2   0 1437.29   10.75
   2  -2   0 1460.01   10.87
  -2  -2   0 1443.40   10.66
  -2   2  -1  265.70    5.18
   2  -2   1  258.97    5.16
   2   2   1  269.09    4.69
  -2  -2  -1  274.30    4.68
  -2   2  -2   15.32    2.58
   2  -2   2   16.06    2.54
   2   2   2   16.31    2.48
  -2  -2  -2   15.23    2.50
  -2   2  -3   74.30    3.25
   2  -2   3   74.68    3.24
   2   2   3   73.95    3.09
  -2  -2  -3   76.29    3.06
  -2   2  -4  718.99    7.83
   2  -2   4  736.11    8.17
   2   2   4  744.93    7.20
  -2  -2  -4  714.39    7.02
   2  -2   5  777.77    8.45
  -2  -2  -5  758.01    7.16
   2   2   5  761.59    7.52
  -2   2  -5  723.95    7.93
   2  -2   6  120.68    3.72
  -2  -2  -6  112.10    3.31
   2   2   6  118.13    4.05
  -2   2  -6  115.71    4.38
  -2  -2  -7  213.64    4.12
  -2   2  -7  208.19    5.22
   2   2   7  213.17    4.69
   2   2   8  284.04    4.65
  -2  -2  -8  310.22    5.30
  -2   2  -8  271.80    5.36
   2   2   9   28.41    2.93
  -2   2  -9   25.20    4.05
  -2  -2  -9   29.67    3.90
  -2   2 -10   46.83    4.23
   2   2  10   46.89    4.08
  -2   2 -10   43.29    4.30
  -2  -2 -10   45.87    3.08
  -2   2 -11   18.79    4.72
   2   2  11   18.95    3.84
  -2   2 -11   18.25    4.67
  -2  -2 -11   19.18    3.79
  -2  -2 -12  114.71    5.23
   2   2  12  107.81    5.22
   2   2  13   65.37    5.00
   2   2  14   54.10    5.66
   2   2  14   49.79    5.55
   2   2  15    2.54    7.02
   2   2  15    2.10    6.99
   2   2  16   16.90    6.80
   2   2  17    1.08    5.79
   2   2  18    1.37    5.53
  -2   4   0    9.07    2.27
  -2  -4   0   11.81    3.11
  -2   4   0    9.49    2.23
   2   4   0    7.78    2.23
   2   4   1   36.25    2.45
  -2   4  -1   35.11    2.47
  -2   4  -1   38.53    3.27
  -2  -4  -1   35.53    3.25
   2   4   2  646.98    5.53
  -2   4  -2  636.61    5.68
  -2   4  -2  646.68    5.72
  -2  -4  -2  633.40    5.45
  -2   4  -3  186.60    4.14
   2   4   3  179.58    4.02
  -2   4  -3  172.50    3.50
  -2  -4  -3  178.67    3.36
  -2   4  -4    6.61    2.21
   2   4   4    6.00    2.15
  -2  -4  -4    3.82    2.10
  -2   4  -4    4.18    2.14
  -2   4  -5   26.73    2.40
   2   4   5   26.92    2.37
  -2   4  -5   28.27    3.13
  -2  -4  -5   27.60    2.30
  -2   4  -6  191.23    3.71
   2   4   6  194.65    4.07
  -2   4  -6  202.20    4.25
  -2  -4  -6  196.30    3.44
  -2   4  -7   46.35    4.12
  -2  -4  -7   47.68    3.91
   2   4   7   46.53    3.00
  -2   4  -7   49.19    3.98
  -2  -4  -8   11.65    3.66
  -2   4  -8   10.63    3.71
   2   4   8   12.68    2.67
  -2   4  -8   10.58    2.76
  -2   4  -9  132.33    4.44
   2   4   9  125.53    4.37
  -2   4  -9  119.71    3.68
  -2  -4  -9  135.57    4.32
  -2  -4 -10  123.72    4.28
  -2   4 -10  118.08    4.55
   2   4  10  111.61    3.38
  -2   4 -10  125.51    4.49
  -2   4 -11   17.86    4.44
  -2   4 -11   18.58    4.39
   2   4  11   19.06    4.46
  -2  -4 -11   19.40    4.38
   2   4  12    8.98    3.09
  -2   4 -12    6.36    4.24
  -2   4 -12    6.87    4.22
  -2   4 -13    1.47    6.09
   2   4  13   -0.81    5.14
  -2   4 -13    1.93    4.96
  -2   4 -14   14.91    7.82
  -2   4 -14   11.78    7.01
   2   4  14   13.47    3.62
   2   4  15   -1.56    5.76
   2   4  15    1.16    5.69
   2   4  16    0.84    6.39
   2   4  16    2.33    6.27
   2   4  17    5.20    8.69
   2   4  17    4.67    7.01
  -2  -6   0    4.78    3.73
  -2   6   0    7.59    2.64
  -2   6   0    6.20    2.63
   2   6   0    7.19    2.63
   2   6   1  263.72    3.85
  -2  -6  -1  268.43    3.80
  -2   6  -1  261.15    4.67
  -2   6  -1  257.42    3.82
   2   6   2  110.86    4.13
  -2   6  -2  107.15    4.19
  -2  -6  -2  105.65    3.10
  -2   6  -2  106.33    3.16
   2   6   3  168.41    3.45
  -2   6  -3  163.46    3.48
  -2  -6  -3  171.14    3.36
  -2   6  -3  165.13    3.41
  -2   6  -4    1.09    3.68
   2   6   4    1.57    2.60
  -2  -6  -4    0.72    2.51
  -2   6  -4    0.04    2.56
  -2   6  -5  151.84    3.48
   2   6   5  156.78    3.41
  -2  -6  -5  161.34    4.21
  -2   6  -5  157.47    4.28
  -2  -6  -6  249.57    4.54
  -2   6  -6  227.41    3.88
   2   6   6  254.42    4.66
  -2   6  -6  258.79    4.68
  -2   6  -7   62.24    2.93
  -2   6  -7   58.78    2.98
   2   6   7   61.08    3.93
  -2  -6  -7   65.34    3.84
  -2   6  -8    3.95    4.40
  -2   6  -8    3.64    4.21
  -2  -6  -8    3.29    4.24
   2   6   8    2.42    4.36
  -2   6  -9   29.30    4.47
  -2  -6  -9   33.70    3.11
  -2   6  -9   30.97    3.15
   2   6   9   32.05    4.43
  -2   6 -10   35.18    4.27
   2   6  10   32.80    3.20
  -2   6 -10   29.40    3.16
  -2   6 -11    6.15    3.49
   2   6  11    4.26    5.07
  -2   6 -11    5.11    4.96
  -2   6 -12    1.60    3.40
   2   6  12    2.10    4.95
  -2   6 -12    1.97    4.81
  -2   6 -13   11.76    4.07
  -2   6 -13   12.03    3.94
   2   6  13   15.20    4.14
   2   6  14   40.71    5.86
  -2   6 -14   41.60    5.78
   2   6  14   39.48    4.20
  -2   6 -14   34.68    5.69
   2   6  15   10.81    4.53
   2   6  15   10.56    6.35
  -2   6 -15    8.96    7.64
  -2   6 -15    8.15    6.22
   2   8   0  128.67    3.51
  -2   8   0  120.53    3.52
  -2   8   0  126.56    3.53
  -2   8  -1    2.26    3.11
   2   8   1    5.08    3.02
  -2   8  -1    3.91    4.27
   2   8   2   75.58    3.34
  -2   8  -2   77.09    4.58
  -2   8  -2   75.86    3.35
   2   8   3  281.78    4.06
  -2   8  -3  273.21    5.15
  -2   8  -3  274.44    4.04
  -2   8  -4   47.34    4.44
   2   8   4   49.73    4.37
  -2   8  -4   49.27    4.31
  -2   8  -5    2.00    3.04
  -2   8  -5    1.19    2.91
   2   8   5    0.55    3.02
  -2   8  -6    2.08    4.67
   2   8   6    0.24    3.58
  -2   8  -6   -2.13    3.50
  -2   8  -7   54.91    5.19
   2   8   7   54.30    5.19
  -2   8  -7   54.33    3.68
  -2   8  -8   40.62    3.67
   2   8   8   40.44    3.67
  -2   8  -8   43.23    4.89
  -2   8  -9   25.07    3.62
   2   8   9   27.63    3.59
  -2   8  -9   25.65    5.31
  -2   8 -10   -0.97    4.05
   2   8  10   -2.45    4.07
  -2   8 -10   -0.36    5.50
   2   8  11   62.70    4.23
  -2   8 -11   67.26    4.19
  -2   8 -11   62.49    5.77
  -2   8 -12   78.58    4.68
   2   8  12   69.38    4.75
  -2   8 -12   69.91    6.50
   2  10   0   79.50    4.16
  -2  10   0   72.65    4.25
  -2  10   0   79.18    4.19
  -2  10  -1    3.47    3.97
   2  10   1    0.11    3.94
  -2  10  -1   -2.94    3.99
  -2  10  -2   26.03    4.04
   2  10   2   27.73    5.57
  -2  10  -2   23.06    4.00
  -2  10  -3    1.56    4.00
   2  10   3    3.15    5.60
  -2  10  -3    0.75    3.92
  -2  10  -4   52.65    5.70
   2  10   4   52.90    4.05
  -2  10  -4   51.40    4.03
  -2  10  -5   -2.44    5.64
   2  10   5    1.04    3.95
  -2  10  -5    8.12    5.38
  -2  10  -6    4.58    4.50
   2  10   6    4.66    4.48
  -2  10  -6    4.99    6.16
  -2  10  -7    2.03    6.35
   2  10   7    0.78    6.29
  -2  10  -7    2.20    6.03
  -2  10  -8   67.42    5.30
   2  10   8   75.47    7.27
  -2  10  -8   73.94    5.08
   3  -1   0    4.77    1.92
  -3  -1   0    4.53    1.88
  -3   1   0    4.53    2.64
   3   1   0    5.65    2.58
   3   1   1  223.43    4.72
  -3  -1  -1  233.33    4.74
  -3   1  -1  222.50    4.99
   3  -1   1  221.93    4.88
   3   1   2 1047.41    9.59
  -3  -1  -2 1050.63    9.68
  -3   1  -2 1017.67    9.95
   3  -1   2 1064.74   10.12
   3   1   3  465.16    6.62
  -3  -1  -3  486.96    6.38
  -3   1  -3  453.49    7.00
   3  -1   3  463.33    7.03
  -3  -1  -4  145.72    3.85
   3   1   4  136.35    3.78
  -3   1  -4  134.38    4.63
   3  -1   4  138.69    4.06
   3   1   5   18.84    2.44
  -3  -1  -5   22.36    3.22
  -3   1  -5   19.64    2.57
   3  -1   5   19.87    2.48
   3  -1   6  206.62    5.14
   3   1   6  199.29    4.80
  -3   1  -6  188.26    4.51
  -3  -1  -6  190.40    4.17
   3  -1   7   68.54    3.83
  -3  -1  -7   71.80    3.68
  -3   1  -7   66.39    3.86
   3   1   7   67.42    3.69
   3  -1   8   14.09    3.15
  -3  -1  -8   12.44    3.05
  -3   1  -8   12.35    3.11
   3   1   8   10.69    2.27
  -3   1  -9   41.32    4.20
   3  -1   9   44.88    4.21
   3   1   9   44.61    4.17
  -3  -1  -9   42.84    4.05
   3  -1  10  116.98    5.08
   3   1  10  115.93    4.80
  -3  -1 -10  118.76    4.75
  -3   1 -10  114.88    5.02
   3  -1  11   59.21    5.25
  -3  -1 -11   61.42    4.25
  -3   1 -11   55.64    4.49
   3   1  11   59.92    5.03
  -3  -1 -12   19.23    4.51
   3   1  12   19.54    4.54
  -3   1 -12   18.86    6.42
  -3  -1 -13    3.51    5.22
   3   1  13    3.69    5.22
   3   1  14   51.87    9.69
   3   1  14   54.34    9.75
   3   1  15    1.68    4.97
   3   1  16    0.97    4.98
   3   1  17    2.76    4.61
   3   3   0  664.28    6.45
  -3   3   0  639.61    6.09
  -3  -3   0  662.08    6.09
  -3   3  -1  240.72    4.13
   3   3   1  244.82    4.01
  -3  -3  -1  244.82    4.56
  -3   3  -2   88.04    3.08
   3   3   2   97.89    3.72
  -3  -3  -2   89.68    3.66
  -3   3  -3  773.04    7.21
   3   3   3  799.26    6.46
  -3  -3  -3  819.71    6.53
  -3   3  -4  132.47    4.13
   3   3   4  129.09    3.88
  -3  -3  -4  130.71    3.83
  -3  -3  -5   47.58    2.52
   3   3   5   43.68    2.57
  -3   3  -5   44.93    2.72
  -3  -3  -6   30.62    3.15
   3   3   6   28.51    3.20
  -3   3  -6   28.23    2.48
  -3  -3  -7   33.20    2.39
   3   3   7   32.70    3.21
  -3   3  -7   33.25    3.38
  -3  -3  -8  208.64    4.84
  -3   3  -8  191.21    4.33
   3   3   8  194.22    3.94
   3   3   9    6.33    3.75
  -3   3  -9    3.90    2.58
  -3   3  -9    6.64    3.70
  -3  -3  -9    7.60    3.67
  -3   3 -10    1.96    3.53
   3   3  10    0.43    3.63
  -3   3 -10    0.69    2.59
  -3  -3 -10    0.21    2.55
   3   3  11   45.34    3.46
  -3  -3 -11   49.25    3.44
  -3   3 -11   45.19    4.75
  -3   3 -11   48.52    4.72
  -3   3 -12   64.90    4.94
   3   3  12   65.57    3.57
  -3  -3 -12   70.00    4.71
  -3   3 -12   74.19    5.86
   3   3  13   14.56    4.85
  -3   3 -13   16.61    5.35
  -3  -3 -13   18.33    4.27
  -3   3 -13   14.45    5.26
   3   3  14   16.32    5.12
   3   3  15   22.12    5.88
   3   3  15   21.11    5.87
   3   3  16   40.36    7.51
   3   3  16   36.44    6.23
   3   3  17    5.14    5.03
   3   5   0  594.47    4.98
  -3   5   0  613.28    5.10
  -3  -5   0  609.01    5.38
  -3   5   0  597.15    5.08
  -3   5  -1   14.53    2.24
   3   5   1   16.41    3.04
  -3   5  -1   13.84    2.21
  -3  -5  -1   15.16    2.21
  -3   5  -2    8.95    2.21
   3   5   2    9.15    2.15
  -3   5  -2    7.82    3.02
  -3  -5  -2    7.71    3.01
  -3   5  -3  115.48    2.93
   3   5   3  123.35    2.93
  -3   5  -3  123.28    3.61
  -3  -5  -3  126.76    3.53
  -3   5  -4  174.54    3.69
   3   5   4  183.15    3.60
  -3   5  -4  187.33    3.65
  -3  -5  -4  191.66    3.60
  -3   5  -5    6.82    2.75
   3   5   5   11.68    2.66
  -3   5  -5    7.44    3.70
  -3  -5  -5   11.20    3.67
  -3   5  -6   26.29    2.84
   3   5   6   26.95    3.81
  -3  -5  -6   23.02    3.71
  -3   5  -6   28.86    3.76
  -3   5  -7   13.99    3.84
  -3  -5  -7   10.12    2.59
   3   5   7   12.12    3.79
  -3   5  -7   12.02    2.62
  -3  -5  -8  455.41    5.43
  -3   5  -8  424.92    5.00
   3   5   8  405.12    4.59
  -3   5  -8  401.25    5.74
  -3   5  -9    4.59    4.20
   3   5   9    2.59    4.36
  -3  -5  -9    3.61    4.29
  -3   5  -9    4.07    3.11
  -3  -5 -10   56.62    3.32
   3   5  10   52.92    3.39
  -3   5 -10   57.26    4.62
  -3   5 -10   57.78    3.33
  -3   5 -11   10.20    4.22
  -3  -5 -11   11.39    4.19
  -3   5 -11    8.39    4.22
   3   5  11    8.47    4.30
   3   5  12   86.88    5.39
  -3  -5 -12   70.06    3.89
  -3   5 -12   88.19    5.41
  -3   5 -12   77.89    5.31
   3   5  13    1.33    4.97
  -3   5 -13    2.20    4.78
  -3   5 -13   -0.63    4.85
  -3   5 -14   -0.48    5.57
   3   5  14   -1.22    5.70
  -3   5 -14    0.42    5.53
  -3   5 -15   -0.13    7.61
   3   5  15   -1.31    6.45
  -3   5 -15    0.42    8.78
   3   7   0    5.15    3.63
  -3   7   0    6.52    3.68
  -3   7   0    9.01    2.58
  -3  -7   0    4.41    2.60
  -3  -7  -1   80.52    2.91
  -3   7  -1   76.03    2.94
   3   7   1   82.07    3.88
  -3   7  -1   83.28    3.89
  -3  -7  -2   91.28    2.91
  -3   7  -2   83.96    2.98
   3   7   2   88.21    2.97
  -3   7  -2   88.88    3.92
  -3   7  -3   30.40    2.74
  -3  -7  -3   30.12    2.63
   3   7   3   30.56    2.70
  -3   7  -3   36.03    3.64
  -3   7  -4   35.02    4.50
  -3  -7  -4   34.43    3.13
   3   7   4   33.80    3.22
  -3   7  -4   37.10    3.15
  -3  -7  -5   73.43    4.46
  -3   7  -5   64.19    4.64
   3   7   5   71.38    3.36
  -3   7  -5   78.65    4.47
  -3   7  -6   11.09    4.39
   3   7   6    9.80    3.09
  -3  -7  -6   10.88    3.00
  -3   7  -6   10.53    3.03
  -3   7  -7   46.61    3.26
  -3   7  -7   50.97    4.33
   3   7   7   50.61    4.46
  -3  -7  -7   53.75    3.20
  -3   7  -8    9.62    3.10
  -3   7  -8   13.40    2.97
   3   7   8   12.99    3.08
  -3  -7  -8   11.99    4.13
  -3   7  -9    5.66    3.57
  -3  -7  -9    8.93    3.45
  -3   7  -9    8.22    4.85
   3   7   9    7.92    3.61
  -3   7 -10   20.01    4.79
   3   7  10   16.16    3.60
  -3   7 -10   17.56    4.97
  -3   7 -11    0.85    5.50
   3   7  11    0.86    4.05
  -3   7 -11   -0.35    5.60
  -3   7 -12   26.42    3.99
  -3   7 -12   21.40    5.62
   3   7  12   28.83    5.72
  -3   7 -13   36.73    4.60
   3   7  13   44.34    6.55
  -3   7 -13   43.31    6.42
  -3   9   0   16.45    3.56
   3   9   0   10.84    3.52
  -3   9   0   17.45    4.95
  -3   9  -1   19.02    5.00
   3   9   1   15.19    3.60
  -3   9  -1   15.69    3.55
  -3   9  -2   90.53    3.90
   3   9   2   92.46    3.77
  -3   9  -2   89.00    3.79
  -3   9  -3   45.59    3.71
   3   9   3   47.49    3.68
  -3   9  -3   50.71    3.63
  -3   9  -4    1.14    3.50
   3   9   4    1.46    4.88
  -3   9  -4   -1.98    4.81
  -3   9  -5   -0.63    3.52
   3   9   5   -0.83    3.52
  -3   9  -5    2.03    3.37
  -3   9  -6  112.15    6.10
   3   9   6  115.36    4.42
  -3   9  -6  122.34    4.37
  -3   9  -7    9.72    4.04
   3   9   7   12.30    4.06
  -3   9  -7   13.20    3.91
  -3   9  -8   -0.18    5.65
   3   9   8   -2.64    4.04
  -3   9  -8    6.94    5.44
  -3   9  -9    0.20    4.48
   3   9   9   -1.63    4.52
  -3   9  -9   -0.99    4.35
   3   9  10   24.43    4.51
  -3   9 -10   22.79    4.41
  -3   9 -10   19.89    6.35
  -3  11   0    4.87    4.36
   3  11   0    7.78    4.28
  -3  11   0    4.24    4.34
  -3  11  -1    8.20    4.36
   3  11   1    8.23    4.34
  -3  11  -1    6.65    4.34
  -3  11  -2   33.64    6.70
   3  11   2   36.45    4.97
  -3  11  -2   35.88    4.99
  -4   0   0   32.49    3.09
   4   0   0   47.24    2.74
  -4   0  -1    0.86    1.79
   4   0   1   -0.34    1.85
  -4   0  -2  106.94    4.27
   4   0   2  103.37    4.29
  -4   0  -3   -0.47    2.22
   4   0   3    0.03    2.22
  -4   0  -4  811.07    8.22
   4   0   4  752.39    7.80
  -4   0  -5   -0.26    2.17
   4   0   5    0.27    3.08
  -4   0  -6  377.71    5.52
   4   0   6  374.68    5.58
   4   0   7   -0.20    2.13
  -4   0  -7    0.42    2.11
  -4   0  -8  309.47    5.56
   4   0   8  310.44    6.04
  -4   0  -9   -0.92    3.68
   4   0   9    0.21    3.68
  -4   0 -10    9.01    3.75
   4   0  10    8.03    3.73
  -4   0 -11    0.10    3.57
   4   0  11    0.51    3.58
   4   0  12  170.72    6.02
  -4   0 -12  169.63    6.07
   4   0  13    0.31    5.20
  -4   0 -13   -0.02    5.20
   4   0  14   34.73    4.81
   4   0  16   53.32    4.52
  -4   2   0  212.31    4.18
   4  -2   0  210.87    4.14
  -4  -2   0  219.27    4.09
   4   2   0  215.56    4.08
   4  -2   1  333.18    5.41
  -4  -2  -1  335.45    4.78
   4   2   1  339.36    5.27
  -4   2  -1  341.44    5.02
   4  -2   2  213.29    4.13
  -4  -2  -2  221.33    4.03
   4   2   2  214.89    4.55
  -4   2  -2  211.95    4.74
   4  -2   3   95.18    3.87
  -4  -2  -3   91.07    3.02
  -4   2  -3   93.07    3.95
   4   2   3   98.53    3.79
   4  -2   4  208.79    4.08
  -4  -2  -4  216.90    3.89
  -4   2  -4  202.11    4.13
   4   2   4  213.84    4.48
   4   2   5    4.05    2.14
   4  -2   5    2.08    3.06
  -4  -2  -5    3.10    2.99
  -4   2  -5    3.20    2.24
   4   2   6  225.91    4.53
  -4  -2  -6  225.56    3.95
   4  -2   6  232.07    4.84
  -4   2  -6  219.32    4.82
  -4  -2  -7   37.97    2.47
   4  -2   7   40.01    3.40
   4   2   7   37.36    3.29
  -4   2  -7   36.51    3.40
   4  -2   8  223.53    4.60
   4   2   8  229.52    4.31
  -4   2  -8  205.42    4.51
  -4  -2  -8  235.60    5.05
   4  -2   9  161.59    4.20
   4   2   9  157.54    3.86
  -4   2  -9  157.99    5.01
  -4  -2  -9  163.80    4.69
  -4   2 -10   72.50    4.34
   4  -2  10   75.07    4.37
   4   2  10   74.10    4.19
  -4  -2 -10   70.03    3.21
  -4   2 -11   80.17    5.08
  -4  -2 -11   81.33    3.69
   4   2  11   82.92    4.85
   4   2  12   57.07    4.80
  -4   2 -12   43.68    4.74
  -4  -2 -12   59.21    4.70
  -4   2 -12   55.10    4.84
  -4  -2 -13   44.20    4.55
  -4   2 -13   36.35    5.67
  -4   2 -13   42.73    6.56
   4   2  13   41.55    5.02
  -4  -2 -14    3.11    4.98
   4   2  14    3.94    4.98
   4   2  15   15.99    5.82
   4   2  16   38.34    4.39
   4   2  17   14.08    4.45
  -4   4   0   32.71    2.40
   4   4   0   32.81    3.21
  -4  -4   0   31.66    2.38
  -4   4  -1   38.41    3.30
   4   4   1   40.27    2.45
  -4  -4  -1   39.96    2.43
  -4   4  -2  418.52    5.15
   4   4   2  413.78    4.42
  -4  -4  -2  445.68    4.99
  -4   4  -3   26.17    2.43
  -4  -4  -3   29.27    2.32
   4   4   3   27.14    2.33
  -4   4  -4   10.42    2.27
  -4  -4  -4   10.09    2.12
   4   4   4    9.64    3.07
  -4  -4  -5    0.96    2.02
   4   4   5    2.94    2.11
  -4   4  -5   -0.90    3.07
  -4  -4  -6  857.58    6.84
   4   4   6  799.05    6.18
  -4   4  -6  779.44    6.70
  -4  -4  -7   45.16    2.86
   4   4   7   46.39    3.90
  -4   4  -7   42.98    4.03
  -4  -4  -8   -0.38    3.61
  -4   4  -8    1.89    2.63
   4   4   8    2.04    2.59
  -4   4  -9    1.39    3.63
  -4  -4  -9    0.52    2.52
  -4   4  -9    0.79    2.51
   4   4   9    0.60    2.58
   4   4  10  115.29    3.77
  -4   4 -10  121.26    4.96
  -4  -4 -10  129.98    4.86
  -4   4 -10  114.77    4.98
   4   4  11   27.60    4.48
  -4   4 -11   32.77    4.36
  -4  -4 -11   30.44    3.21
  -4   4 -11   28.67    4.38
   4   4  12    8.92    5.11
  -4   4 -12    8.85    4.91
  -4  -4 -12    8.85    5.04
  -4   4 -12    9.58    4.97
   4   4  13   15.79    3.59
  -4   4 -13   16.64    6.04
  -4   4 -13   13.13    4.95
  -4  -4 -13   14.49    5.06
  -4   4 -14   50.06    7.24
   4   4  14   49.38    4.39
  -4   4 -14   53.80    7.39
   4   4  15    5.58    6.41
   4   4  16    3.83    6.25
   4   4  16   -0.26    6.28
  -4   6   0   34.75    2.86
   4   6   0   37.08    2.80
  -4  -6   0   36.24    2.79
  -4   6   0   38.65    2.85
  -4   6  -1   10.95    2.71
   4   6   1    2.60    2.61
  -4  -6  -1    3.92    2.56
  -4   6  -1    1.74    3.70
  -4   6  -2  392.01    4.44
   4   6   2  419.41    5.09
  -4  -6  -2  408.87    4.27
  -4   6  -2  415.76    4.43
  -4   6  -3   69.85    3.00
   4   6   3   71.04    2.98
  -4  -6  -3   75.28    2.92
  -4   6  -3   72.70    2.94
  -4   6  -4    4.60    3.70
   4   6   4    2.07    2.57
  -4  -6  -4    1.85    3.57
  -4   6  -4    4.11    3.65
  -4   6  -5    2.13    2.57
  -4  -6  -5    0.41    2.50
   4   6   5    0.41    2.56
  -4   6  -5    0.17    3.57
  -4   6  -6   96.30    4.14
  -4   6  -6  109.23    4.05
  -4  -6  -6  100.75    3.01
   4   6   6  103.45    4.08
  -4   6  -7    5.00    4.43
  -4  -6  -7    3.88    4.23
  -4   6  -7    5.55    3.03
   4   6   7    5.25    3.08
  -4   6  -8   47.79    4.35
   4   6   8   42.01    3.27
  -4   6  -8   42.60    4.48
  -4  -6  -8   48.22    3.15
  -4  -6  -9    1.78    2.92
  -4   6  -9   -1.03    2.93
   4   6   9   -0.50    2.98
  -4   6  -9    4.46    4.23
  -4  -6 -10   53.80    3.72
   4   6  10   52.02    5.21
  -4   6 -10   50.16    5.21
  -4   6 -10   52.03    5.14
  -4   6 -11  103.75    4.00
  -4  -6 -11  104.91    3.98
  -4   6 -11   93.95    5.34
   4   6  11   99.27    4.04
   4   6  12   20.92    4.14
  -4   6 -12   20.26    4.00
  -4   6 -12   16.48    3.99
  -4  -6 -12   16.66    4.10
   4   6  13   12.18    4.06
  -4   6 -13   12.75    5.57
  -4   6 -13   10.84    5.53
   4   6  14   28.04    6.49
  -4   6 -14   23.80    4.53
  -4   6 -14   25.38    4.54
  -4   8   0   48.58    3.22
   4   8   0   48.42    4.38
  -4  -8   0   52.84    3.18
  -4   8   0   54.35    3.24
  -4   8  -1   10.59    3.09
   4   8   1   14.09    4.23
  -4  -8  -1    8.76    2.99
  -4   8  -1    8.37    3.06
  -4   8  -2    2.53    3.00
   4   8   2    2.16    4.21
  -4  -8  -2   -0.30    2.98
  -4   8  -2    1.86    4.20
  -4   8  -3   12.02    3.03
   4   8   3   10.43    3.03
  -4  -8  -3   14.08    2.98
  -4   8  -3    9.92    3.08
  -4   8  -4  128.61    3.57
   4   8   4  133.59    4.60
  -4  -8  -4  131.96    3.46
  -4   8  -4  137.71    3.59
  -4   8  -5   -0.24    3.50
  -4   8  -5    0.75    5.09
   4   8   5    1.81    3.52
  -4  -8  -5    1.71    3.46
  -4   8  -6   10.66    5.01
  -4  -8  -6   12.38    4.85
   4   8   6   10.47    3.55
  -4   8  -6    8.62    3.48
  -4   8  -7   47.63    5.15
  -4   8  -7   51.48    3.61
   4   8   7   51.80    3.73
  -4  -8  -7   50.87    4.98
  -4   8  -8   97.25    4.50
  -4   8  -8  112.26    5.52
  -4  -8  -8  114.22    5.55
   4   8   8  103.59    5.66
  -4   8  -9   39.81    5.64
   4   8   9   35.67    4.15
  -4   8  -9   35.95    4.15
  -4   8 -10   19.70    5.52
   4   8  10   19.66    4.05
  -4   8 -10   17.68    4.07
  -4   8 -11   18.75    6.24
   4   8  11   17.42    4.55
  -4   8 -11   15.99    6.33
  -4  10   0   69.04    5.73
   4  10   0   58.48    4.12
  -4  10   0   66.46    4.11
  -4  10  -1   21.41    5.61
   4  10   1   20.53    3.93
  -4  10  -1   23.00    5.58
  -4  10  -2   -1.47    3.95
   4  10   2   -0.31    3.91
  -4  10  -2    0.47    5.56
  -4  10  -3    2.86    5.62
   4  10   3   -0.43    3.98
  -4  10  -3    1.05    5.53
  -4  10  -4   61.10    6.14
   4  10   4   56.76    4.09
  -4  10  -4   66.39    4.62
  -4  10  -5    7.56    6.36
   4  10   5    3.40    4.49
  -4  10  -5    6.73    4.38
  -4  10  -6    8.05    4.41
  -4  10  -6    4.58    6.15
   4  10   6   10.59    6.24
   4  10   7    1.16    4.95
  -5  -1   0   67.79    2.69
   5   1   0   68.61    2.73
  -5   1   0   64.92    2.74
   5  -1   0   67.33    2.75
   5   1   1 1076.91    8.35
  -5   1  -1 1038.78    8.72
   5  -1   1 1059.61    8.51
  -5  -1  -1 1126.05    8.46
   5   1   2 1185.18    8.87
  -5   1  -2 1163.67    9.23
   5  -1   2 1182.36    9.28
  -5  -1  -2 1223.45    8.71
   5   1   3    2.43    3.09
  -5   1  -3    4.15    2.28
  -5  -1  -3    4.00    3.07
   5  -1   3    4.68    2.32
   5   1   4    2.75    2.16
  -5   1  -4    2.42    2.21
  -5  -1  -4    1.86    2.14
   5  -1   4    2.71    3.09
   5   1   5  363.73    4.92
  -5   1  -5  376.37    5.69
  -5  -1  -5  402.12    5.47
   5  -1   5  382.60    5.23
  -5   1  -6  627.34    7.04
   5   1   6  632.05    6.71
  -5  -1  -6  642.29    6.71
   5  -1   6  637.34    6.96
  -5   1  -7  115.31    4.03
   5   1   7  111.57    3.88
  -5  -1  -7  116.31    3.90
   5  -1   7  117.64    4.01
   5  -1   8   16.15    3.81
  -5   1  -8   15.28    2.77
  -5  -1  -8   16.82    2.77
   5   1   8   16.77    3.86
   5  -1   9    9.66    3.70
  -5   1  -9    8.15    2.67
  -5  -1  -9    8.46    2.65
   5   1   9    8.38    2.72
  -5  -1 -10  158.60    4.77
   5  -1  10  162.73    4.95
   5   1  10  158.61    4.82
  -5   1 -10  159.49    4.96
   5  -1  11   -0.14    4.27
  -5   1 -11    0.08    4.27
   5   1  11    1.41    4.34
  -5  -1 -11   -0.32    4.26
   5  -1  12    0.24    5.21
  -5   1 -12    0.66    4.16
  -5  -1 -12    0.05    4.22
   5   1  12    0.63    4.28
  -5   1 -13    9.61    6.13
  -5  -1 -13    9.90    5.05
   5  -1  13    9.04    5.14
   5   1  13   10.35    5.05
  -5  -1 -14   54.30    5.50
   5   1  14   54.12    5.45
   5   1  15    1.27    8.89
   5   1  16    1.63    6.01
  -5   3   0  825.21    6.54
  -5  -3   0  900.58    6.89
   5  -3   0  883.02    6.69
   5   3   0  898.47    6.56
  -5   3  -1  802.71    6.90
  -5  -3  -1  834.16    6.58
   5  -3   1  802.04    6.44
   5   3   1  806.28    6.60
  -5  -3  -2  233.16    3.72
   5  -3   2  233.68    4.42
   5   3   2  233.35    4.33
  -5   3  -2  226.15    3.90
  -5  -3  -3  224.05    3.63
   5  -3   3  215.15    4.32
   5   3   3  222.91    4.26
  -5   3  -3  212.25    3.79
  -5  -3  -4   43.63    3.20
   5  -3   4   42.56    2.53
  -5   3  -4   41.30    2.56
   5   3   4   44.09    2.50
  -5  -3  -5    1.17    2.08
   5  -3   5    1.00    2.16
  -5   3  -5    1.85    2.15
   5   3   5    1.34    2.07
   5   3   6   20.72    3.80
   5  -3   6   21.30    3.87
  -5   3  -6   18.86    2.84
  -5  -3  -6   21.54    2.74
   5   3   7  156.98    3.60
   5  -3   7  163.56    3.83
  -5   3  -7  157.32    3.86
  -5  -3  -7  167.12    4.49
   5   3   8  281.23    5.07
   5  -3   8  290.36    5.39
  -5   3  -8  254.65    5.31
  -5  -3  -8  284.46    5.07
   5   3   9   44.78    3.90
   5  -3   9   46.25    3.93
  -5  -3  -9   45.13    3.85
  -5   3  -9   41.78    2.99
   5   3  10  108.84    3.78
  -5  -3 -10  113.67    3.76
  -5   3 -10  103.92    4.96
  -5  -3 -11   16.80    3.13
  -5   3 -11   15.64    4.37
   5   3  11   16.84    3.18
  -5   3 -12   81.30    5.18
  -5   3 -12   75.29    5.96
   5   3  12   80.78    5.49
  -5  -3 -12   82.70    5.05
  -5   3 -13    7.08    5.93
  -5  -3 -13    8.81    4.98
  -5   3 -13    8.51    4.95
   5   3  13    7.36    3.60
  -5  -3 -14   10.05    5.72
  -5   3 -14    8.74    7.01
   5   3  14   10.40    5.77
  -5   3 -14    8.80    6.88
   5   3  15   16.63    5.70
   5   3  16   36.81    6.50
  -5   5   0  104.32    2.82
  -5  -5   0  104.35    2.77
   5   5   0  106.84    3.48
  -5   5  -1   99.69    2.77
  -5  -5  -1  101.43    2.75
   5   5   1   97.44    2.72
  -5   5  -2   11.70    2.73
  -5  -5  -2   13.56    2.66
   5   5   2   13.95    2.69
  -5   5  -3   27.67    2.82
  -5  -5  -3   29.61    2.74
   5   5   3   29.19    2.84
  -5   5  -4  227.72    3.90
  -5  -5  -4  239.83    3.74
   5   5   4  236.67    3.76
  -5  -5  -5   23.63    2.67
   5   5   5   24.08    3.75
  -5   5  -5   22.03    2.79
  -5  -5  -6    9.38    2.53
   5   5   6    7.72    2.63
  -5   5  -6    7.29    3.74
  -5  -5  -7   12.63    2.60
  -5   5  -7    8.35    2.56
   5   5   7   11.45    2.60
  -5   5  -7   12.33    2.71
  -5   5  -8   78.83    4.64
  -5   5  -8   76.40    3.55
   5   5   8   78.07    3.49
  -5  -5  -8   81.08    4.57
  -5   5  -9    0.43    2.99
  -5  -5  -9    2.93    3.02
  -5   5  -9    2.02    3.06
   5   5   9    4.23    4.28
   5   5  10   25.69    3.19
  -5  -5 -10   27.89    4.25
  -5   5 -10   23.80    3.09
  -5   5 -10   25.20    3.13
  -5  -5 -11    1.64    3.48
   5   5  11    3.73    3.58
  -5   5 -11    2.19    3.41
  -5   5 -11    1.72    4.84
   5   5  12   62.37    3.89
  -5  -5 -12   71.85    5.18
  -5   5 -12   61.88    5.15
  -5   5 -12   66.75    5.20
  -5   5 -13   20.54    5.63
   5   5  13   20.75    5.80
  -5   5 -13   16.77    5.58
  -5  -5 -13   18.28    4.12
  -5   5 -14    3.36    6.23
   5   5  14    2.81    4.59
  -5   5 -14    4.80    6.30
  -5   7   0   36.56    3.71
  -5  -7   0   37.54    3.69
   5   7   0   34.46    2.68
  -5   7   0   36.26    2.76
  -5   7  -1  262.10    4.53
  -5   7  -1  249.26    3.67
  -5  -7  -1  243.93    3.60
   5   7   1  249.37    3.60
  -5   7  -2    5.60    4.03
  -5   7  -2    5.01    2.61
  -5  -7  -2    3.73    2.55
   5   7   2    6.92    3.99
  -5   7  -3  469.70    5.77
  -5   7  -3  446.14    5.77
  -5  -7  -3  446.93    4.57
   5   7   3  461.13    4.71
  -5   7  -4   63.93    3.37
  -5   7  -4   69.74    3.33
  -5  -7  -4   73.43    4.39
   5   7   4   70.15    4.54
  -5   7  -5   49.17    3.31
  -5  -7  -5   53.22    4.35
  -5   7  -5   52.71    4.44
   5   7   5   53.53    4.49
  -5   7  -6   67.26    3.41
  -5  -7  -6   72.92    3.23
  -5   7  -6   67.57    3.27
   5   7   6   72.07    4.52
  -5   7  -7   36.68    3.62
   5   7   7   33.92    3.70
  -5  -7  -7   38.49    5.05
  -5   7  -7   33.78    5.20
  -5  -7  -8   16.20    3.51
  -5   7  -8   14.30    3.51
   5   7   8   13.29    5.05
  -5   7  -8   14.65    5.09
  -5  -7  -9   76.64    5.10
   5   7   9   73.26    5.16
  -5   7  -9   72.15    3.73
  -5   7  -9   70.56    5.23
  -5   7 -10   14.76    5.59
  -5  -7 -10   13.61    5.66
  -5   7 -10   10.05    4.13
   5   7  10   11.29    5.76
  -5   7 -11    0.84    5.50
  -5  -7 -11    0.68    5.56
  -5   7 -11    1.70    3.93
   5   7  11    2.18    5.68
   5   7  12    4.68    4.61
  -5   7 -12    5.50    4.39
  -5   7 -12    6.94    4.37
  -5   9   0   11.92    4.90
  -5   9   0   11.53    4.91
   5   9   0    4.26    3.53
  -5  -9   0    8.14    3.49
  -5   9  -1    3.92    4.88
  -5   9  -1    2.25    3.49
   5   9   1   -1.98    3.47
  -5  -9  -1    0.59    3.45
  -5   9  -2  175.95    5.35
  -5   9  -2  174.15    5.41
   5   9   2  170.33    4.04
  -5  -9  -2  163.11    3.97
  -5   9  -3   32.36    4.93
  -5   9  -3   23.42    3.58
   5   9   3   24.31    3.53
  -5  -9  -3   25.24    3.50
  -5   9  -4    6.40    5.34
  -5   9  -4    7.12    3.44
   5   9   4    0.41    3.50
  -5  -9  -4    4.85    3.39
  -5   9  -5   42.34    4.18
  -5   9  -5   46.72    4.13
  -5  -9  -5   45.13    5.61
   5   9   5   42.16    4.20
  -5   9  -6   38.30    5.80
  -5  -9  -6   39.99    4.01
  -5   9  -6   41.09    4.05
   5   9   6   46.73    4.10
  -5   9  -7    0.77    6.05
  -5   9  -7    0.09    3.84
   5   9   7    0.38    3.91
  -5  -9  -7    1.86    3.82
  -5   9  -8   -0.27    6.19
   5   9   8    4.44    4.42
  -5   9  -8    1.68    6.31
  -5   9  -9    4.79    6.42
   5   9   9    1.32    6.71
  -5   9  -9   -0.18    5.02
  -5  11   0    6.00    4.88
   5  11   0    0.16    4.86
  -5  11   0   -0.77    6.89
  -6   0   0  468.47    5.63
   6   0   0  465.91    5.62
  -6   0  -1    1.01    2.20
   6   0   1   -0.04    2.24
  -6   0  -2   68.33    2.91
   6   0   2   70.05    2.90
  -6   0  -3   -0.09    2.20
   6   0   3    0.05    2.18
  -6   0  -4 1089.66    8.08
   6   0   4 1052.29    8.01
  -6   0  -5   -0.40    2.10
   6   0   5    0.38    2.13
  -6   0  -6    8.27    3.01
   6   0   6    7.45    2.22
   6   0   7   -1.13    2.64
  -6   0  -7    0.11    3.67
   6   0   8   18.57    2.78
  -6   0  -8   20.18    3.78
  -6   0  -9   -0.88    3.61
   6   0   9   -1.37    2.62
  -6   0 -10   59.64    4.08
   6   0  10   57.44    4.08
  -6   0 -11    1.13    3.01
   6   0  11    0.04    4.27
   6   0  12   95.80    4.95
  -6   0 -12   93.37    4.95
   6   0  13   -0.09    4.94
  -6   0 -13    0.93    4.88
   6   0  14    1.40    6.99
  -6   0 -14    2.96    5.98
   6   0  16   32.50    6.42
   6  -2   0   15.42    2.35
   6   2   0   14.02    2.31
  -6  -2   0   16.69    2.31
  -6   2   0   15.29    3.25
   6  -2   1  141.79    4.03
   6   2   1  144.72    3.93
  -6  -2  -1  144.18    3.29
  -6   2  -1  140.71    4.07
   6  -2   2  335.86    4.55
   6   2   2  350.21    4.44
  -6  -2  -2  358.15    4.48
  -6   2  -2  328.63    4.57
   6  -2   3   19.61    3.18
   6   2   3   17.19    2.29
  -6  -2  -3   17.41    3.12
  -6   2  -3   17.01    3.23
   6  -2   4  215.48    4.39
   6   2   4  210.76    4.22
  -6  -2  -4  223.00    4.28
  -6   2  -4  201.07    3.81
   6  -2   5   15.65    2.27
   6   2   5   13.67    3.07
  -6  -2  -5   13.12    2.19
  -6   2  -5   13.77    3.12
   6  -2   6   33.00    2.88
   6   2   6   32.84    3.58
  -6  -2  -6   32.66    2.38
  -6   2  -6   31.01    2.49
   6  -2   7   40.77    2.99
  -6  -2  -7   40.95    2.90
   6   2   7   39.48    2.91
  -6   2  -7   39.09    3.97
   6  -2   8   36.00    2.88
  -6  -2  -8   37.79    3.83
   6   2   8   34.65    3.88
  -6   2  -8   34.45    3.93
  -6  -2  -9   37.14    3.82
   6  -2   9   35.26    3.83
  -6   2  -9   33.48    2.89
   6   2   9   32.02    2.83
   6  -2  10   23.15    4.48
  -6   2 -10   21.51    3.28
   6   2  10   23.46    4.44
  -6  -2 -10   24.43    4.38
  -6   2 -11  145.21    4.28
   6  -2  11  168.63    5.44
   6   2  11  161.78    5.30
  -6  -2 -11  163.22    5.21
   6  -2  12   26.98    5.23
  -6  -2 -12   27.02    5.13
   6   2  12   28.50    5.28
  -6   2 -12   23.66    5.12
  -6  -2 -13   27.49    5.08
  -6   2 -13   25.99    5.09
   6   2  13   27.53    3.72
  -6   2 -14   18.15    8.05
  -6  -2 -14   19.02    5.79
  -6   2 -14   16.97    7.02
   6   2  14   19.11    5.84
   6   2  15   13.64    7.76
  -6  -2 -15   12.66    7.59
   6   2  16   21.08    8.32
  -6   4   0   48.24    2.51
   6  -4   0   49.74    2.53
   6   4   0   48.25    2.46
  -6  -4   0   48.45    2.43
   6  -4   1  140.98    3.80
  -6   4  -1  136.18    3.80
   6   4   1  137.88    3.00
  -6  -4  -1  137.19    2.95
   6  -4   2 1166.58    7.48
   6   4   2 1123.41    6.62
  -6  -4  -2 1130.27    6.71
  -6   4  -2 1105.57    7.37
   6  -4   3    0.02    3.02
   6   4   3    1.39    2.10
  -6  -4  -3    1.66    2.07
  -6   4  -3    2.89    2.16
   6  -4   4    3.62    2.60
  -6  -4  -4    2.09    2.57
   6   4   4    1.31    2.60
  -6   4  -4    0.93    3.80
   6  -4   5    1.76    2.60
  -6  -4  -5    1.82    2.56
  -6   4  -5    2.89    3.80
   6   4   5    1.74    3.69
   6  -4   6  311.01    5.11
  -6  -4  -6  294.68    4.08
  -6   4  -6  280.52    4.34
   6   4   6  293.40    4.12
   6   4   7    5.29    2.58
  -6  -4  -7    4.71    2.58
  -6   4  -7    4.15    3.72
   6   4   8   29.05    4.12
  -6  -4  -8   32.06    4.04
  -6   4  -8   23.28    2.81
   6   4   9  119.34    3.73
  -6  -4  -9  129.93    3.71
  -6   4  -9  117.10    4.93
  -6  -4 -10  245.27    4.32
   6   4  10  243.71    4.34
  -6   4 -10  215.50    4.47
  -6   4 -11   21.05    3.63
   6   4  11   20.39    3.73
  -6   4 -11   20.61    5.00
  -6  -4 -11   21.29    3.65
  -6   4 -12   10.75    4.84
   6   4  12   10.00    5.04
  -6   4 -12    9.29    4.87
  -6  -4 -12    9.03    3.51
  -6  -4 -13    1.63    4.00
  -6   4 -13    2.30    5.57
  -6   4 -13    1.30    3.94
   6   4  13    4.34    5.67
  -6   4 -14   40.15    6.51
  -6   4 -14   44.44    6.53
  -6  -4 -14   39.11    4.65
   6   4  14   40.93    4.78
   6   4  15   -1.33    6.76
  -6   4 -15    0.01    8.53
  -6   4 -15    0.57    8.66
  -6   6   0   16.22    2.70
  -6  -6   0   17.47    2.61
   6   6   0   14.41    3.72
  -6   6   0   14.91    2.68
  -6   6  -1    0.37    2.63
  -6  -6  -1    1.26    2.54
   6   6   1    1.80    3.65
  -6   6  -1    2.33    2.59
  -6   6  -2  227.43    4.56
  -6  -6  -2  237.76    3.62
   6   6   2  232.39    3.66
  -6   6  -2  242.31    3.71
  -6   6  -3    6.42    2.66
  -6   6  -3    6.69    2.60
   6   6   3    5.88    3.62
  -6  -6  -3    5.43    3.57
  -6   6  -4    7.93    2.59
  -6   6  -4    7.77    2.56
  -6  -6  -4    8.94    2.55
   6   6   4   10.26    3.64
  -6  -6  -5    3.62    2.99
  -6   6  -5    0.51    4.28
   6   6   5    1.14    4.30
  -6   6  -5   -0.23    3.14
  -6   6  -6   47.54    4.45
   6   6   6   47.64    3.26
  -6   6  -6   49.77    4.56
  -6  -6  -6   47.94    3.25
  -6  -6  -7   37.23    4.31
   6   6   7   38.10    4.37
  -6   6  -7   36.03    3.19
  -6   6  -7   29.89    4.45
  -6   6  -8   40.40    3.14
  -6  -6  -8   38.16    3.16
  -6   6  -8   39.89    4.44
   6   6   8   39.76    3.22
  -6  -6  -9   17.11    3.53
  -6   6  -9   15.25    3.56
  -6   6  -9   15.57    3.56
   6   6   9   17.66    3.62
   6   6  10  102.33    4.00
  -6  -6 -10  118.92    5.30
  -6   6 -10  107.47    4.03
  -6   6 -10   90.38    4.00
   6   6  11   32.10    4.20
  -6   6 -11   28.57    4.07
  -6   6 -11   29.60    4.06
  -6  -6 -11   34.10    4.18
  -6  -6 -12    5.13    3.91
   6   6  12    2.66    6.07
  -6   6 -12    4.21    3.87
  -6   6 -12    2.65    3.95
   6   6  13    1.35    6.41
  -6   6 -13    3.45    6.18
  -6   6 -13    0.94    4.34
  -6  -6 -13    3.98    4.42
  -6  -8   0  103.62    4.47
  -6   8   0   99.37    3.38
  -6   8   0  103.32    3.40
   6   8   0  104.66    3.38
  -6  -8  -1    1.55    4.16
  -6   8  -1    2.62    3.02
  -6   8  -1    3.52    2.97
   6   8   1    2.49    2.93
  -6  -8  -2   34.80    4.24
  -6   8  -2   33.98    3.16
  -6   8  -2   33.95    3.12
   6   8   2   35.76    3.09
  -6  -8  -3    3.20    4.49
  -6   8  -3    2.07    2.96
  -6   8  -3    0.69    2.94
   6   8   3    2.95    4.61
  -6   8  -4  141.00    5.45
  -6   8  -4  154.15    5.35
   6   8   4  145.41    4.06
  -6  -8  -4  149.38    3.97
  -6   8  -5   27.71    3.69
  -6   8  -5   24.93    3.57
   6   8   5   32.75    3.60
  -6  -8  -5   28.70    3.54
  -6   8  -6   51.62    4.98
  -6  -8  -6   49.89    4.93
   6   8   6   44.41    3.62
  -6   8  -6   42.05    3.72
  -6  -8  -7   -2.18    5.59
  -6   8  -7    4.84    5.58
   6   8   7    3.37    4.04
  -6   8  -7    4.28    4.07
  -6  -8  -8   21.50    3.95
   6   8   8   18.80    4.03
  -6   8  -8   20.67    3.95
  -6   8  -8   22.00    5.75
  -6   8  -9    0.47    4.39
  -6  -8  -9   -2.99    6.25
  -6   8  -9    0.35    6.39
   6   8   9    3.95    4.54
  -6   8 -10    1.24    6.16
  -6  -8 -10    2.09    6.18
  -6   8 -10    5.50    6.26
   6   8  10    1.69    6.33
  -6  10   0   53.73    4.16
  -6  10   0   55.22    5.69
  -6 -10   0   50.25    4.09
   6  10   0   56.55    5.67
  -6  10  -1   19.06    3.96
  -6  10  -1   18.06    5.59
  -6 -10  -1   12.93    3.95
   6  10   1   14.06    5.57
  -6  10  -2    4.15    4.50
  -6  10  -2    7.40    5.87
  -6 -10  -2    6.67    4.36
   6  10   2    9.66    5.88
  -6  10  -3    3.84    6.36
  -6 -10  -3    6.78    4.32
  -6  10  -3    1.05    4.45
   6  10   3    6.82    6.29
  -6  10  -4   88.43    6.47
  -6 -10  -4   84.86    4.50
  -6  10  -4   97.37    6.34
   6  10   4   83.99    4.68
  -6  10  -5    5.62    4.46
  -6  10  -5    6.62    4.38
   6  10   5    5.70    4.41
  -7  -1   0   23.18    2.41
   7   1   0   23.54    2.38
  -7   1   0   23.46    2.45
   7  -1   0   25.18    3.32
  -7  -1  -1   94.01    2.94
   7   1   1   99.29    2.99
  -7   1  -1   95.96    3.05
   7  -1   1   93.50    3.01
  -7  -1  -2  343.74    4.46
   7   1   2  335.56    4.44
  -7   1  -2  321.12    4.47
   7  -1   2  346.15    5.09
   7   1   3    2.52    2.13
  -7   1  -3    0.44    2.19
   7  -1   3    1.61    3.13
  -7  -1  -3    1.27    2.99
  -7   1  -4    2.60    2.14
   7   1   4    1.49    2.10
   7  -1   4    2.00    3.04
  -7  -1  -4    1.98    2.10
  -7   1  -5  121.07    3.89
   7   1   5  120.48    3.78
  -7  -1  -5  126.28    3.15
   7  -1   5  125.34    3.88
  -7   1  -6  663.52    6.34
   7   1   6  673.30    6.23
  -7  -1  -6  710.52    6.82
   7  -1   6  678.63    6.96
  -7   1  -7   43.32    2.97
   7   1   7   50.93    3.96
  -7  -1  -7   45.84    3.92
   7  -1   7   47.94    3.96
  -7   1  -8    8.93    3.70
  -7  -1  -8    9.42    3.73
   7   1   8   10.03    2.68
   7  -1   8   10.03    3.70
   7  -1   9    1.67    3.61
  -7   1  -9    1.04    2.59
  -7  -1  -9    2.21    2.52
   7   1   9    2.66    2.59
   7  -1  10  222.15    5.60
  -7  -1 -10  224.09    5.52
   7   1  10  227.89    5.63
  -7   1 -10  211.88    5.53
   7  -1  11   14.80    4.35
  -7  -1 -11   15.69    4.28
   7   1  11   16.01    4.46
  -7   1 -11   12.41    3.11
   7  -1  12    3.55    4.96
  -7   1 -12    1.14    4.94
   7   1  12    2.66    5.05
  -7  -1 -12    1.82    4.95
   7  -1  13   39.32    5.23
  -7   1 -13   37.03    5.11
  -7  -1 -13   37.52    5.16
   7   1  13   37.67    5.15
  -7   1 -14  104.59    7.69
  -7  -1 -14  103.21    6.36
   7  -1  14  112.73    7.80
   7   1  14  105.65    6.35
   7   1  15    4.36    7.59
  -7  -1 -15    3.77    6.32
   7  -3   0  145.76    3.18
  -7  -3   0  145.31    3.11
  -7   3   0  146.99    3.21
   7   3   0  149.93    3.14
   7   3   1   10.60    3.03
   7  -3   1   12.37    3.07
  -7  -3  -1   12.50    3.02
  -7   3  -1   10.48    2.30
   7   3   2    5.51    2.13
   7  -3   2    4.85    2.99
  -7  -3  -2    5.96    2.94
  -7   3  -2    6.03    2.25
   7   3   3   86.89    2.73
   7  -3   3   83.38    2.77
  -7  -3  -3   87.73    2.73
  -7   3  -3   86.80    3.57
   7   3   4  267.33    3.76
   7  -3   4  277.64    4.47
  -7  -3  -4  255.97    3.66
  -7   3  -4  272.06    4.56
   7  -3   5  457.43    5.03
   7   3   5  466.70    4.90
  -7  -3  -5  474.09    4.90
  -7   3  -5  475.32    5.92
  -7  -3  -6   73.47    3.93
   7  -3   6   77.01    4.08
   7   3   6   71.52    4.04
  -7   3  -6   69.13    4.10
  -7  -3  -7   22.52    2.71
   7  -3   7   22.55    3.75
   7   3   7   20.14    3.73
  -7   3  -7   19.04    2.75
   7  -3   8   32.71    2.78
   7   3   8   32.39    2.77
  -7   3  -8   33.58    3.85
  -7  -3  -8   32.95    2.75
   7  -3   9   67.59    3.50
   7   3   9   67.51    4.65
  -7   3  -9   60.00    4.63
  -7  -3  -9   65.53    3.42
   7  -3  10   13.14    4.27
  -7   3 -10   11.90    4.28
   7   3  10    8.47    4.34
  -7  -3 -10   12.78    4.30
  -7   3 -11   55.58    5.29
   7  -3  11   56.41    3.92
   7   3  11   57.86    3.92
  -7  -3 -11   61.34    5.21
  -7   3 -12   61.61    5.25
  -7  -3 -12   68.43    5.20
   7   3  12   68.75    5.37
   7   3  13    1.64    4.07
  -7  -3 -13    3.47    5.58
  -7   3 -13    0.27    5.58
  -7  -3 -14   16.65    4.57
   7   3  14   18.51    4.62
  -7   3 -14   15.99    6.33
  -7   3 -14   17.48    6.40
  -7  -3 -15    2.83    6.26
  -7   3 -15    4.64    9.60
  -7   3 -15    3.74    8.76
   7   3  15    4.54    6.18
  -7   5   0  410.30    4.45
  -7  -5   0  430.05    5.10
   7   5   0  403.53    4.31
  -7   5  -1    9.29    2.69
  -7  -5  -1    9.96    2.62
   7   5   1    9.63    2.63
  -7  -5  -2   -0.68    2.57
   7   5   2    2.61    3.67
  -7   5  -2    4.16    3.73
  -7  -5  -3   22.00    2.70
   7   5   3   22.84    2.71
  -7   5  -3   23.23    3.80
  -7  -5  -4  296.43    4.69
   7   5   4  273.91    3.87
  -7   5  -4  274.03    4.86
  -7  -5  -5   25.61    2.63
  -7   5  -5   21.96    2.78
   7   5   5   22.78    2.68
  -7  -5  -6   27.50    4.33
  -7   5  -6   24.42    3.28
   7   5   6   25.72    3.19
   7   5   7   18.07    4.38
  -7  -5  -7   17.38    3.08
  -7   5  -7   14.58    3.22
   7   5   8   95.59    4.63
  -7  -5  -8   92.75    3.42
  -7   5  -8   87.64    4.70
  -7  -5  -9   16.39    5.07
   7   5   9   20.71    5.09
  -7   5  -9   19.46    5.03
   7   5  10   -0.64    3.57
  -7   5 -10   -1.12    4.91
  -7   5 -10    0.55    4.85
  -7  -5 -10   -0.57    3.48
  -7   5 -11    2.01    5.19
   7   5  11    0.18    5.41
  -7   5 -11    1.32    3.98
  -7  -5 -11    1.89    4.02
   7   5  12   77.93    6.03
  -7  -5 -12   74.41    4.32
  -7   5 -12   63.29    5.81
  -7   5 -12   68.61    4.38
  -7   5 -13   12.19    6.24
   7   5  13   12.86    4.60
  -7   5 -13   11.17    6.29
  -7  -5 -13   10.72    4.55
  -7   7   0  107.94    3.51
   7   7   0  115.52    4.64
  -7   7   0  116.32    4.70
  -7  -7   0  112.12    3.49
  -7   7  -1   13.91    3.13
  -7   7  -1   18.81    3.10
   7   7   1   15.07    4.32
  -7  -7  -1   20.21    3.06
  -7   7  -2  154.07    3.73
  -7   7  -2  157.80    3.69
   7   7   2  158.39    3.62
  -7  -7  -2  163.08    3.62
  -7   7  -3   16.15    4.37
  -7   7  -3   21.60    4.31
   7   7   3   16.81    3.09
  -7  -7  -3   19.64    4.23
   7   7   4   57.36    3.24
  -7   7  -4   58.90    3.24
  -7  -7  -4   51.20    3.14
  -7   7  -4   49.68    3.29
  -7   7  -5  207.13    3.88
  -7  -7  -5  210.69    3.77
   7   7   5  204.55    3.81
  -7   7  -5  191.12    3.88
  -7   7  -6   75.85    3.76
  -7  -7  -6   67.53    3.76
   7   7   6   74.29    3.83
  -7   7  -6   67.86    3.91
  -7  -7  -7   27.69    4.99
  -7   7  -7   30.79    5.00
   7   7   7   29.24    3.64
  -7   7  -7   29.31    5.13
  -7   7  -8   24.76    4.94
  -7  -7  -8   23.85    3.52
  -7   7  -8   21.06    3.60
   7   7   8   24.72    5.00
   7   7   9   29.86    5.83
  -7  -7  -9   33.89    4.08
  -7   7  -9   32.35    5.66
  -7   7  -9   29.48    5.78
   7   7  10    6.47    4.04
  -7   7 -10    9.02    3.90
  -7   7 -10    7.18    3.95
  -7  -7 -10    8.19    3.96
   7   7  11   17.23    6.44
  -7  -7 -11   15.22    4.48
  -7   7 -11   17.98    4.39
  -7   7 -11   17.87    4.45
  -7   9   0   29.42    4.93
  -7  -9   0   25.28    3.50
   7   9   0   26.52    3.50
  -7   9   0   28.17    4.96
  -7   9  -1   10.42    3.53
  -7  -9  -1    9.85    3.43
  -7   9  -1   14.71    4.88
   7   9   1    9.68    3.47
  -7   9  -2   64.03    3.67
  -7  -9  -2   61.54    3.58
  -7   9  -2   62.97    5.42
   7   9   2   66.07    3.67
  -7   9  -3    3.80    4.01
  -7  -9  -3    5.84    3.85
  -7   9  -3    4.08    3.95
   7   9   3    3.01    3.97
  -7   9  -4    8.90    4.04
  -7  -9  -4   10.80    5.43
  -7   9  -4    4.63    5.60
   7   9   4    7.13    3.95
  -7  -9  -5    8.73    3.88
  -7   9  -5    7.68    3.96
   7   9   5   13.04    3.95
  -7   9  -5    8.36    5.67
  -7  -9  -6   51.09    4.50
   7   9   6   51.09    4.63
  -7   9  -6   49.93    4.55
  -7   9  -6   47.30    4.69
  -7  -9  -7   16.98    4.38
   7   9   7   18.30    4.51
  -7   9  -7   16.10    4.53
  -7   9  -7   19.43    6.21
  -8   0   0 3270.46   13.45
   8   0   0 3194.86   13.41
  -8   0  -1    0.46    2.16
   8   0   1   -0.47    2.25
  -8   0  -2   18.19    3.17
   8   0   2   18.19    2.33
  -8   0  -3   -1.01    3.01
   8   0   3   -0.02    2.15
  -8   0  -4   86.06    2.83
   8   0   4   82.38    2.84
  -8   0  -5    0.33    2.91
   8   0   5   -0.47    2.12
  -8   0  -6   16.85    2.74
   8   0   6   19.62    3.85
   8   0   7   -0.05    2.62
  -8   0  -7    0.69    3.63
   8   0   8  551.51    6.42
  -8   0  -8  531.28    5.70
  -8   0  -9   -0.06    4.29
   8   0   9    0.71    3.09
  -8   0 -10    0.85    2.99
   8   0  10   -0.95    3.04
  -8   0 -11   -1.10    2.91
   8   0  11   -0.49    4.19
  -8   0 -12   30.76    3.70
   8   0  12   33.10    3.76
   8   0  13    0.44    5.60
  -8   0 -13    0.49    5.55
   8   0  14    3.77    6.78
  -8   0 -14    3.69    5.51
  -8   0 -15   -0.21    7.56
   8   0  15   -0.29    6.19
   8   2   0  456.41    4.67
  -8   2   0  459.55    4.87
  -8  -2   0  464.69    4.70
   8  -2   0  470.68    4.90
   8   2   1  513.84    5.38
  -8   2  -1  464.85    4.87
  -8  -2  -1  498.73    5.28
   8  -2   1  496.29    5.00
   8   2   2  126.96    3.01
  -8   2  -2  120.21    3.06
  -8  -2  -2  123.20    2.95
   8  -2   2  122.31    3.09
   8  -2   3  122.52    3.06
   8   2   3  116.67    3.65
  -8   2  -3  115.12    3.76
  -8  -2  -3  118.76    2.95
   8  -2   4  370.33    4.45
   8   2   4  334.78    4.09
  -8   2  -4  345.10    4.41
  -8  -2  -4  354.25    4.19
   8  -2   5   57.53    4.01
   8   2   5   52.89    2.98
  -8   2  -5   52.27    3.04
  -8  -2  -5   50.26    2.95
   8  -2   6   16.15    3.77
   8   2   6   13.37    2.66
  -8   2  -6   11.66    3.79
  -8  -2  -6   13.94    2.67
   8  -2   7   40.34    3.86
  -8   2  -7   39.22    3.86
   8   2   7   36.07    2.84
  -8  -2  -7   40.84    2.82
   8  -2   8   50.01    3.91
  -8   2  -8   50.85    3.90
  -8  -2  -8   53.42    3.85
   8   2   8   47.44    2.89
   8  -2   9   32.81    4.47
  -8  -2  -9   30.45    3.22
  -8   2  -9   30.52    3.28
   8   2   9   33.40    4.48
  -8  -2 -10   66.46    3.44
   8  -2  10   71.75    4.63
  -8   2 -10   63.18    3.50
   8   2  10   71.18    4.67
  -8   2 -11    2.30    4.90
   8  -2  11    2.50    4.97
   8   2  11    2.74    3.59
  -8  -2 -11    1.81    4.94
   8  -2  12   36.69    5.16
   8   2  12   33.19    3.76
  -8  -2 -12   33.62    5.07
  -8   2 -12   33.81    5.02
   8  -2  13    4.26    5.70
  -8  -2 -13    3.93    3.97
  -8   2 -13    4.20    5.49
   8   2  13    4.36    5.75
  -8  -2 -14   31.42    6.45
  -8   2 -14   26.40    6.39
   8   2  14   31.03    6.49
  -8   2 -15   15.48    9.92
  -8  -2 -15   15.38    7.11
  -8   2 -15   15.79    8.61
  -8  -4   0   57.39    2.44
   8  -4   0   57.35    2.51
  -8   4   0   55.69    2.52
   8   4   0   56.92    2.46
  -8  -4  -1    1.59    2.04
   8  -4   1    3.53    2.96
  -8   4  -1    2.39    2.99
   8   4   1    3.22    2.92
  -8  -4  -2  327.32    4.07
   8  -4   2  336.04    4.98
  -8   4  -2  313.31    4.23
   8   4   2  330.19    4.11
   8   4   3   -0.22    2.60
  -8  -4  -3    2.14    2.55
   8  -4   3    4.01    2.56
  -8   4  -3   -0.38    2.68
   8   4   4    5.93    2.62
  -8  -4  -4    6.51    2.56
   8  -4   4    6.32    2.62
  -8   4  -4    4.57    3.81
  -8  -4  -5  257.38    3.81
   8   4   5  266.60    3.91
   8  -4   5  276.18    4.07
  -8   4  -5  237.79    4.01
   8   4   6  216.72    4.53
   8  -4   6  231.21    4.67
  -8   4  -6  210.65    4.71
  -8  -4  -6  217.63    4.49
   8   4   7    7.52    3.08
   8  -4   7    6.93    3.06
  -8   4  -7    7.53    3.10
  -8  -4  -7    5.52    3.04
   8   4   8    1.79    4.27
   8  -4   8    1.68    4.24
  -8   4  -8    3.98    4.26
  -8  -4  -8    2.15    2.98
   8   4   9   -0.13    4.26
  -8   4  -9    4.14    4.17
  -8  -4  -9    0.26    2.94
   8  -4   9    2.13    4.18
   8   4  10   52.43    5.28
  -8  -4 -10   54.80    3.69
  -8   4 -10   49.93    5.11
  -8   4 -11    5.26    4.80
   8   4  11    5.89    3.54
  -8  -4 -11    4.55    3.46
  -8  -4 -12   -1.23    4.03
  -8   4 -12    1.91    5.51
   8   4  12    0.92    5.70
  -8   4 -13   46.72    6.44
  -8   4 -13   38.48    6.40
   8   4  13   41.01    4.77
  -8  -4 -13   44.64    4.67
  -8   4 -14   58.03    7.22
  -8  -4 -14   68.84    7.26
  -8   4 -14   62.95    7.32
   8   4  14   58.37    5.36
  -8   6   0   -1.36    3.64
  -8  -6   0    1.45    2.53
   8   6   0   -2.81    3.63
  -8  -6  -1  156.39    3.25
   8   6   1  162.05    4.15
  -8   6  -1  152.48    4.24
  -8  -6  -2   36.44    3.63
   8   6   2   35.41    2.68
  -8   6  -2   32.57    2.70
  -8  -6  -3    9.12    3.00
   8   6   3    9.30    4.35
  -8   6  -3   12.85    3.12
  -8  -6  -4    3.25    2.94
   8   6   4    4.62    3.04
  -8   6  -4    2.59    3.06
  -8  -6  -5   75.56    3.31
  -8   6  -5   71.01    3.44
   8   6   5   80.72    3.35
  -8  -6  -6  177.18    4.80
  -8   6  -6  165.58    4.97
   8   6   6  158.62    3.71
   8   6   7   27.81    3.68
  -8  -6  -7   27.51    3.63
  -8   6  -7   26.85    5.17
  -8  -6  -8   25.45    4.95
   8   6   8   18.28    5.07
  -8   6  -8   26.34    4.88
  -8   6  -8   22.47    5.09
   8   6   9   10.62    3.53
  -8   6  -9   10.79    3.42
  -8   6  -9    9.55    3.51
  -8  -6  -9   11.38    3.47
   8   6  10   68.68    5.90
  -8   6 -10   66.97    5.81
  -8   6 -10   57.38    4.17
  -8  -6 -10   67.34    4.27
   8   6  11    1.92    6.45
  -8  -6 -11   -1.72    6.31
  -8   6 -11    2.29    4.37
  -8   6 -11    3.47    6.20
  -8  -6 -12    1.61    6.22
   8   6  12    4.98    6.80
  -8   6 -12    6.53    6.12
  -8   6 -12    4.81    4.34
  -8   8   0   98.79    4.50
  -8   8   0   98.79    4.49
  -8  -8   0  100.37    4.44
   8   8   0  100.85    4.44
  -8   8  -1    9.83    3.61
  -8   8  -1    7.97    4.99
  -8  -8  -1   13.43    3.50
   8   8   1   15.51    4.88
  -8   8  -2   35.87    3.71
  -8   8  -2   45.86    5.03
  -8  -8  -2   39.94    5.02
   8   8   2   40.34    3.59
  -8  -8  -3   12.96    3.42
  -8   8  -3   12.11    3.47
   8   8   3    9.49    3.56
  -8   8  -3   13.22    3.58
  -8  -8  -4   42.27    4.88
  -8   8  -4   36.72    5.01
   8   8   4   39.60    4.97
  -8   8  -4   31.41    5.10
  -8  -8  -5   20.62    5.18
   8   8   5   22.94    5.38
  -8   8  -5   19.62    5.32
  -8   8  -5   18.73    3.53
  -8   8  -6    1.76    3.98
  -8  -8  -6    1.48    5.52
   8   8   6    2.58    4.02
  -8   8  -6    3.33    4.05
  -8  -8  -7    5.42    5.52
  -8   8  -7   10.26    3.95
  -8   8  -7    3.90    4.10
   8   8   7    6.00    5.65
  -8   8  -8   44.02    4.57
  -8   8  -8   42.22    6.49
  -8  -8  -8   48.32    4.53
   8   8   8   46.26    6.45
   8   8   9    0.18    4.44
  -8  -8  -9   -1.86    4.32
  -8   8  -9   -2.01    4.35
  -8   8  -9    1.57    6.25
  -8  10   0   51.16    6.38
   8  10   0   47.71    4.49
  -8 -10   0   45.50    4.42
  -8  10   0   46.54    4.56
  -8  10  -1   -0.75    4.45
   8  10   1    5.24    4.32
  -8  10  -1   -2.85    4.42
  -8 -10  -1    4.41    6.14
  -8  10  -2    1.19    6.25
   8  10   2    0.41    4.39
  -8 -10  -2    5.80    4.25
  -8  10  -2    4.05    4.36
  -8 -10  -3    9.11    4.28
   8  10   3    5.81    4.39
  -8  10  -3    6.86    4.37
  -8  10  -3    9.94    6.24
  -9  -1   0   10.85    2.22
   9   1   0   11.53    2.19
  -9   1   0   11.43    2.26
   9  -1   0    9.48    2.27
  -9  -1  -1   30.43    3.20
   9   1   1   30.28    3.15
  -9   1  -1   28.65    2.37
   9  -1   1   30.14    2.41
  -9  -1  -2  272.14    4.35
  -9   1  -2  255.41    3.89
   9   1   2  268.49    4.35
   9  -1   2  267.61    3.87
  -9   1  -3  201.80    3.51
   9   1   3  200.90    3.47
   9  -1   3  211.14    3.56
  -9  -1  -3  204.84    3.46
  -9   1  -4  104.10    4.27
   9   1   4  102.50    3.27
   9  -1   4  107.39    3.37
  -9  -1  -4  105.66    4.13
  -9   1  -5    3.82    2.65
   9   1   5    4.28    2.62
   9  -1   5    6.52    2.69
  -9  -1  -5    1.74    2.61
  -9   1  -6   91.57    3.25
   9   1   6   96.42    4.18
  -9  -1  -6   98.64    4.09
   9  -1   6   94.50    3.26
  -9   1  -7   43.75    3.90
   9   1   7   42.49    3.89
  -9  -1  -7   43.97    2.80
   9  -1   7   42.35    3.84
  -9   1  -8   34.66    3.30
  -9  -1  -8   36.76    3.28
   9   1   8   38.44    4.53
   9  -1   8   38.83    4.49
  -9   1  -9  111.86    3.74
  -9  -1  -9  115.38    3.71
   9   1   9  117.18    3.83
   9  -1   9  119.41    4.89
   9  -1  10  136.54    4.99
  -9  -1 -10  135.67    4.88
   9   1  10  133.58    3.95
  -9   1 -10  130.24    4.88
   9  -1  11   32.98    5.10
  -9  -1 -11   33.04    3.63
  -9   1 -11   32.88    5.02
   9   1  11   35.48    5.18
   9  -1  12   -1.67    5.28
  -9  -1 -12   -0.84    4.82
  -9   1 -12    0.82    4.82
   9   1  12    0.86    3.49
   9  -1  13   -0.27    5.56
  -9   1 -13    0.41    5.46
  -9  -1 -13   -0.33    5.53
   9   1  13    0.46    5.63
   9  -1  14   55.93    6.64
  -9   1 -14   64.12    6.50
  -9  -1 -14   67.18    6.60
   9   1  14   72.11    6.60
   9  -3   0  235.14    3.56
   9   3   0  238.50    3.47
  -9  -3   0  234.17    3.44
  -9   3   0  225.24    3.57
   9  -3   1   41.92    2.44
   9   3   1   41.62    2.38
  -9  -3  -1   40.00    3.17
  -9   3  -1   38.84    2.43
   9  -3   2    0.31    2.64
   9   3   2   -1.32    3.70
  -9  -3  -2    2.31    2.54
  -9   3  -2    2.27    3.37
   9  -3   3   11.33    2.69
   9   3   3   11.84    2.62
  -9  -3  -3   10.88    2.58
  -9   3  -3   12.44    2.74
   9  -3   4   98.78    3.20
   9   3   4  102.05    3.14
  -9  -3  -4   97.67    3.09
  -9   3  -4   90.39    3.19
   9  -3   5  126.80    3.35
   9   3   5  125.29    4.20
  -9  -3  -5  129.40    3.24
  -9   3  -5  115.35    3.39
   9  -3   6    1.31    2.56
  -9  -3  -6    1.88    2.56
   9   3   6    0.41    2.54
  -9   3  -6    0.48    2.59
   9  -3   7  186.50    4.03
  -9  -3  -7  193.19    5.01
   9   3   7  179.17    3.94
  -9   3  -7  179.52    5.15
  -9  -3  -8   44.50    4.44
   9  -3   8   45.33    4.46
   9   3   8   40.46    3.26
  -9   3  -8   39.83    3.28
  -9  -3  -9   34.72    4.33
   9  -3   9   30.58    3.24
  -9   3  -9   34.84    4.30
   9   3   9   31.91    3.17
   9  -3  10   11.73    5.00
  -9   3 -10   12.80    4.92
   9   3  10   10.71    3.58
  -9  -3 -10    9.21    3.50
  -9   3 -11    1.45    3.40
   9  -3  11   -0.29    4.87
   9   3  11    0.71    3.49
  -9  -3 -11   -0.23    3.47
  -9   3 -12   38.51    5.78
   9  -3  12   39.32    5.84
  -9  -3 -12   38.16    4.16
   9   3  12   44.01    5.90
  -9  -3 -13   13.31    6.33
   9   3  13   16.41    4.61
  -9   3 -13   12.90    6.27
  -9  -3 -14    7.22    6.95
   9  -5   0  649.39    5.17
  -9   5   0  639.35    5.81
   9   5   0  665.35    5.06
  -9  -5   0  661.92    5.02
  -9   5  -1   -1.55    3.72
   9  -5   1   -0.52    2.60
   9   5   1    2.14    2.55
  -9  -5  -1    0.47    2.53
   9  -5   2    3.60    2.60
  -9   5  -2    4.76    2.64
  -9  -5  -2    4.47    2.47
   9   5   2    3.13    3.63
   9   5   3   18.72    2.60
   9  -5   3   17.48    2.62
  -9   5  -3   17.28    2.73
  -9  -5  -3   16.32    2.54
   9   5   4  355.03    4.11
   9  -5   4  377.56    5.33
  -9   5  -4  340.85    4.33
  -9  -5  -4  357.50    4.05
   9   5   5    2.33    3.08
   9  -5   5    5.13    4.31
  -9  -5  -5    9.16    3.02
  -9   5  -5    5.04    3.14
   9   5   6   83.28    3.38
   9  -5   6   84.06    3.43
  -9  -5  -6   85.98    3.36
  -9   5  -6   77.58    3.47
   9   5   7    2.93    3.00
  -9  -5  -7    3.99    2.97
  -9   5  -7    4.96    2.99
  -9  -5  -8  101.76    3.94
  -9   5  -8   96.38    4.04
   9   5   8  104.62    5.36
   9   5   9    3.17    5.02
  -9  -5  -9    3.93    3.48
  -9   5  -9    3.80    4.88
  -9  -5 -10    4.09    3.92
   9   5  10    2.34    4.08
  -9   5 -10    2.39    3.96
  -9  -5 -11    4.61    3.90
   9   5  11    0.42    5.71
  -9   5 -11   -0.40    5.47
  -9   5 -11    0.22    3.90
  -9   5 -12   65.71    6.46
   9   5  12   69.40    4.82
  -9   5 -12   73.23    6.49
  -9  -5 -12   65.36    4.73
  -9  -7   0   38.60    3.12
   9   7   0   38.85    4.34
  -9   7   0   41.44    4.37
  -9  -7  -1   27.02    3.06
   9   7   1   26.13    4.25
  -9   7  -1   26.08    4.35
  -9  -7  -2   90.49    4.44
   9   7   2   84.41    3.31
  -9   7  -2   89.73    4.55
  -9  -7  -3   -0.68    2.93
   9   7   3    0.83    2.97
  -9   7  -3   -0.37    3.02
  -9  -7  -4   13.64    3.52
  -9   7  -4   13.73    5.11
   9   7   4   16.48    3.57
  -9  -7  -5   57.40    3.65
  -9   7  -5   55.72    3.67
  -9   7  -5   49.36    3.80
   9   7   5   58.04    5.09
   9   7   6   10.80    5.02
  -9  -7  -6   11.72    3.44
  -9   7  -6    9.53    4.89
  -9   7  -6   12.42    5.02
   9   7   7   29.09    4.10
  -9   7  -7   28.73    4.07
  -9   7  -7   24.26    5.90
  -9  -7  -7   28.32    5.63
   9   7   8   34.30    4.13
  -9   7  -8   39.51    4.04
  -9  -7  -8   31.07    4.00
  -9   7  -8   29.57    5.83
   9   7   9   43.16    4.64
  -9  -7  -9   41.23    4.56
  -9   7  -9   41.78    4.55
  -9   7  -9   39.74    6.45
  -9   7 -10   11.09    6.18
   9   7  10   14.22    5.13
  -9  -7 -10   12.98    6.64
  -9   7 -10   12.18    4.42
  -9   9   0   13.89    4.01
  -9   9   0   17.09    4.00
  -9  -9   0    8.98    5.59
   9   9   0   16.11    3.94
  -9   9  -1    0.34    4.03
  -9  -9  -1   -1.21    5.52
   9   9   1   -1.49    3.95
  -9   9  -1    1.10    5.65
  -9   9  -2   50.90    4.12
  -9  -9  -2   51.13    4.02
   9   9   2   44.06    4.09
  -9   9  -2   39.86    4.21
  -9   9  -3    5.43    5.57
  -9  -9  -3    9.74    3.80
   9   9   3    7.40    3.97
  -9   9  -3    6.39    3.99
  -9  -9  -4    3.88    4.30
  -9   9  -4    0.77    4.41
   9   9   4    4.23    6.30
  -9   9  -4    5.15    4.48
  -9   9  -5    2.17    4.35
  -9   9  -5    2.87    4.46
   9   9   5   -2.25    4.42
  -9  -9  -5    2.38    6.02
  -9   9  -6   32.88    4.41
  -9  -9  -6   35.69    6.54
  -9   9  -6   33.59    6.83
   9   9   6   39.12    5.05
 -10   0   0  112.17    3.61
  10   0   0  109.03    3.60
 -10   0  -1   -0.88    2.97
  10   0   1    0.06    2.11
 -10   0  -2    2.44    2.13
  10   0   2    2.62    2.16
 -10   0  -3   -1.36    3.68
  10   0   3    0.58    2.61
 -10   0  -4  763.81    6.64
  10   0   4  773.25    6.72
 -10   0  -5    0.23    3.66
  10   0   5    0.81    3.68
 -10   0  -6   98.33    3.21
  10   0   6  100.31    3.24
  10   0   7   -1.16    3.65
 -10   0  -7    1.81    3.60
  10   0   8  439.04    5.33
 -10   0  -8  437.80    5.28
 -10   0  -9    0.89    2.93
  10   0   9    1.06    4.28
 -10   0 -10    2.50    3.47
  10   0  10    0.91    3.57
 -10   0 -11    0.21    3.42
  10   0  11    1.36    4.89
 -10   0 -12  117.51    6.14
  10   0  12  120.72    6.22
  10   0  13   -1.41    6.31
 -10   0 -13    1.25    4.33
 -10   0 -14    5.59    6.92
  10   2   0  745.00    5.51
 -10   2   0  721.29    5.56
 -10  -2   0  744.08    5.88
  10  -2   0  736.64    5.61
  10   2   1  153.36    3.10
 -10   2  -1  150.59    3.81
 -10  -2  -1  154.76    3.06
  10  -2   1  145.09    3.12
  10   2   2   25.00    3.77
 -10   2  -2   24.09    2.81
 -10  -2  -2   24.32    2.72
  10  -2   2   25.49    2.84
  10   2   3   42.16    2.83
 -10   2  -3   39.81    2.92
 -10  -2  -3   42.89    2.84
  10  -2   3   44.91    3.93
  10   2   4  131.94    3.31
 -10   2  -4  124.88    4.28
 -10  -2  -4  128.85    3.28
  10  -2   4  126.42    3.36
  10  -2   5  186.34    4.52
 -10   2  -5  170.76    3.64
  10   2   5  170.51    3.56
 -10  -2  -5  184.33    4.40
  10  -2   6  100.15    3.22
 -10   2  -6   98.85    3.22
  10   2   6   94.80    4.03
 -10  -2  -6   98.88    4.04
  10  -2   7   32.32    4.42
 -10   2  -7   31.26    3.18
 -10  -2  -7   29.72    3.21
  10   2   7   29.82    3.25
  10  -2   8  162.94    3.93
 -10   2  -8  159.56    5.01
 -10  -2  -8  164.65    4.91
  10   2   8  154.13    3.87
  10  -2   9    3.26    3.01
 -10   2  -9    2.87    4.16
 -10  -2  -9    2.30    2.99
  10   2   9    2.52    4.24
 -10   2 -10    6.12    3.49
  10  -2  10    8.81    4.94
 -10  -2 -10    7.41    3.52
  10   2  10    8.72    3.58
 -10   2 -11    1.41    4.78
 -10  -2 -11    1.04    3.47
  10  -2  11    1.24    5.21
  10   2  11    0.76    5.37
  10  -2  12   34.92    4.17
  10   2  12   34.88    5.91
 -10   2 -12   35.62    5.70
 -10  -2 -12   36.79    5.68
  10  -2  13   46.44    6.53
 -10  -2 -13   40.96    4.67
 -10   2 -13   40.48    4.62
  10   2  13   51.12    6.63
  10   4   0    2.30    2.55
  10  -4   0    1.42    2.64
 -10  -4   0   -0.33    2.57
 -10   4   0    0.78    2.66
  10   4   1   24.74    2.69
  10  -4   1   30.21    3.79
 -10  -4  -1   28.93    3.70
 -10   4  -1   27.41    3.83
  10   4   2  273.36    4.63
  10  -4   2  280.01    3.92
 -10  -4  -2  275.95    4.60
 -10   4  -2  255.55    3.89
  10  -4   3  106.21    4.09
  10   4   3   96.16    3.05
 -10  -4  -3  103.51    3.98
 -10   4  -3   94.94    3.19
  10  -4   4    2.48    3.58
  10   4   4    4.35    2.54
 -10  -4  -4    3.04    2.50
 -10   4  -4    3.47    2.66
 -10  -4  -5   13.25    3.05
  10  -4   5   13.52    4.36
  10   4   5   11.77    3.10
 -10   4  -5   12.18    4.44
 -10  -4  -6   99.67    3.47
  10  -4   6   96.91    3.55
  10   4   6   99.56    4.65
 -10   4  -6   94.60    4.77
 -10  -4  -7    0.76    2.92
  10  -4   7   -0.09    2.95
  10   4   7    2.23    2.97
 -10   4  -7    0.86    4.27
  10  -4   8    9.50    5.01
  10   4   8    9.60    3.59
 -10   4  -8    6.77    5.08
 -10  -4  -8   10.31    4.98
  10  -4   9   12.75    3.50
  10   4   9   11.06    3.53
 -10   4  -9    9.58    4.91
 -10  -4  -9   10.64    3.51
  10  -4  10  133.56    4.67
 -10   4 -10  125.14    6.09
  10   4  10  133.55    6.19
 -10  -4 -10  128.12    4.59
 -10   4 -11    0.22    3.90
 -10  -4 -11    2.11    5.58
  10   4  11    1.79    4.04
 -10   4 -12    4.31    6.16
 -10  -4 -12    1.25    4.43
  10   4  12    2.00    4.52
 -10  -6   0    4.24    2.98
 -10   6   0    5.15    3.08
  10   6   0    4.24    4.26
 -10  -6  -1   89.43    4.49
 -10   6  -1   88.01    3.48
  10   6   1   88.19    4.56
  10   6   2   71.07    3.31
 -10  -6  -2   72.87    3.25
 -10   6  -2   67.73    4.59
  10   6   3   71.29    4.50
 -10  -6  -3   72.34    3.24
 -10   6  -3   67.06    3.37
  10   6   4    1.50    2.99
 -10  -6  -4    1.85    2.94
 -10   6  -4    3.29    4.33
  10   6   5   15.99    3.61
 -10  -6  -5   13.79    3.53
 -10   6  -5   11.25    5.20
  10   6   6  153.14    4.16
 -10  -6  -6  167.31    5.37
 -10   6  -6  147.38    4.26
  10   6   7   23.18    4.97
 -10  -6  -7   17.16    3.51
 -10   6  -7   24.07    5.05
  10   6   8    2.24    4.04
 -10  -6  -8    2.41    3.94
 -10   6  -8   -1.63    5.70
 -10  -6  -9    4.17    5.52
  10   6   9    2.50    4.02
 -10   6  -9    0.26    3.93
  10   6  10   25.50    4.64
 -10   6 -10   33.23    6.30
 -10   6 -10   29.30    6.33
 -10  -6 -10   34.24    6.37
 -10  -8   0   92.37    3.77
 -10   8   0   98.38    3.82
  10   8   0   88.89    3.70
 -10   8   0   87.83    3.81
 -10  -8  -1   47.13    3.60
 -10   8  -1   48.43    3.63
  10   8   1   49.85    3.61
 -10   8  -1   48.24    5.05
 -10   8  -2    2.10    4.84
  10   8   2    1.89    3.43
 -10   8  -2    5.43    4.88
 -10  -8  -2    1.66    4.80
 -10   8  -3  104.65    4.33
 -10   8  -3   90.50    4.35
 -10  -8  -3  101.50    4.27
  10   8   3   99.77    4.30
 -10   8  -4   51.32    5.77
 -10  -8  -4   52.46    4.09
 -10   8  -4   56.58    4.18
  10   8   4   50.49    4.18
  10   8   5   14.82    5.67
 -10  -8  -5   13.71    3.93
 -10   8  -5   18.49    4.08
 -10   8  -5   20.02    5.58
  10   8   6    6.12    6.31
 -10   8  -6   -1.05    4.42
 -10  -8  -6    1.46    4.40
 -10   8  -6   -5.05    6.50
  10   8   7   18.38    6.33
 -10  -8  -7   16.38    4.41
 -10   8  -7   17.58    6.19
 -10   8  -7   15.91    4.57
 -10  10   0   57.93    4.52
 -10 -10   0   60.23    4.45
  10  10   0   61.54    4.52
 -10  10   0   58.67    4.58
 -10  10  -1    5.92    6.47
 -10 -10  -1    1.09    4.82
  10  10   1   -0.31    4.87
 -10  10  -1   -0.79    6.60
 -11  -1   0    4.20    2.12
 -11   1   0    3.73    2.13
  11   1   0    6.24    2.13
  11  -1   0    4.37    2.17
 -11  -1  -1   82.12    2.62
 -11   1  -1   79.19    2.69
  11   1   1   82.77    2.69
  11  -1   1   82.92    3.45
 -11  -1  -2  394.07    5.18
 -11   1  -2  397.72    4.56
  11   1   2  386.69    4.43
  11  -1   2  394.40    4.54
 -11   1  -3   72.35    3.99
  11   1   3   69.14    3.04
  11  -1   3   71.13    3.05
 -11  -1  -3   69.03    2.97
 -11   1  -4   66.75    3.99
  11   1   4   64.75    3.01
  11  -1   4   67.38    4.04
 -11  -1  -4   64.43    2.93
 -11   1  -5   59.78    2.96
  11   1   5   59.37    2.93
  11  -1   5   60.25    3.94
 -11  -1  -5   58.61    2.91
 -11   1  -6   61.96    4.28
  11   1   6   59.88    2.94
 -11  -1  -6   58.24    2.91
  11  -1   6   61.52    4.30
 -11   1  -7   41.94    4.46
  11   1   7   41.99    3.24
 -11  -1  -7   38.01    3.23
  11  -1   7   40.19    4.47
 -11   1  -8    4.02    4.22
 -11  -1  -8    3.47    4.21
  11   1   8    3.66    3.04
  11  -1   8    5.37    4.19
 -11   1  -9    2.88    4.91
 -11  -1  -9    0.81    4.96
  11   1   9    0.75    3.54
  11  -1   9    1.94    4.98
  11  -1  10   26.77    3.65
 -11  -1 -10   26.81    4.96
  11   1  10   30.56    5.15
 -11   1 -10   25.47    5.00
  11  -1  11    6.20    4.03
 -11  -1 -11    8.36    3.95
 -11   1 -11    6.50    5.59
  11   1  11    7.96    5.79
  11  -1  12    8.72    6.36
 -11  -1 -12    6.82    3.94
 -11   1 -12    6.00    5.92
  11   1  12    7.65    4.54
 -11  -1 -13    6.76    6.09
  11  -1  13    3.26    4.41
 -11   1 -13    4.72    4.33
  11   1  13    4.48    6.23
  11  -3   0  113.61    4.24
  11   3   0  117.30    3.18
 -11  -3   0  114.02    4.08
 -11   3   0  107.84    4.17
  11  -3   1    5.26    2.67
  11   3   1    4.97    2.59
 -11  -3  -1    5.36    3.64
 -11   3  -1    3.57    2.63
  11  -3   2    4.73    2.61
  11   3   2    4.17    2.57
 -11  -3  -2    3.30    2.53
 -11   3  -2    1.66    3.70
  11  -3   3  282.33    3.98
  11   3   3  282.15    3.90
 -11  -3  -3  279.36    3.87
 -11   3  -3  269.65    4.84
  11  -3   4  187.69    3.57
  11   3   4  170.70    3.45
 -11  -3  -4  181.54    3.47
 -11   3  -4  177.56    4.46
  11  -3   5   22.70    4.41
  11   3   5   20.09    3.17
 -11  -3  -5   21.52    3.14
 -11   3  -5   24.69    3.20
  11  -3   6   39.60    3.23
 -11  -3  -6   33.28    3.16
  11   3   6   35.58    3.18
 -11   3  -6   36.43    4.48
  11  -3   7   19.93    3.12
 -11  -3  -7   21.40    3.08
 -11   3  -7   21.19    4.32
  11   3   7   18.16    3.07
  11  -3   8  139.05    5.48
 -11  -3  -8  134.66    5.42
 -11   3  -8  122.83    4.14
  11   3   8  128.59    5.43
 -11  -3  -9    1.19    3.46
  11  -3   9   -0.06    4.95
 -11   3  -9    2.10    4.88
  11   3   9   -0.33    5.02
 -11  -3 -10   15.29    4.08
  11  -3  10   16.66    5.68
 -11   3 -10   17.47    5.63
  11   3  10   18.73    4.15
 -11   3 -11   58.78    4.27
  11  -3  11   67.42    5.93
  11   3  11   65.80    4.33
 -11  -3 -11   62.40    4.25
 -11   3 -12   52.98    4.66
  11  -3  12   61.40    6.49
 -11  -3 -12   55.69    4.68
  11   3  12   57.08    4.77
  11   5   0  413.01    4.24
 -11  -5   0  405.43    4.86
  11  -5   0  409.08    4.28
 -11   5   0  391.19    4.31
 -11  -5  -1    3.71    2.46
  11   5   1    3.82    2.56
  11  -5   1    4.54    2.56
 -11   5  -1    4.64    2.60
 -11  -5  -2   17.03    3.05
  11   5   2   14.64    4.37
  11  -5   2   17.78    3.12
 -11   5  -2   19.64    4.45
 -11  -5  -3   31.47    3.10
  11   5   3   32.09    3.15
  11  -5   3   33.35    3.16
 -11   5  -3   33.11    3.25
 -11  -5  -4   85.12    3.34
  11   5   4   89.54    3.38
  11  -5   4   93.85    4.53
 -11   5  -4   79.00    3.50
  11   5   5    0.42    3.02
  11  -5   5    1.57    2.97
 -11   5  -5    3.10    3.03
 -11  -5  -5    2.01    2.95
  11   5   6    1.28    3.53
  11  -5   6    0.59    3.46
 -11   5  -6    0.34    3.62
 -11  -5  -6   -1.55    4.87
  11  -5   7    6.68    3.47
  11   5   7    6.25    5.00
 -11   5  -7    2.63    5.03
 -11  -5  -7    3.93    4.94
  11  -5   8  111.63    4.49
  11   5   8  113.19    4.48
 -11   5  -8  112.94    6.03
 -11  -5  -8  108.33    4.43
  11   5   9    7.59    4.05
 -11   5  -9    4.01    5.59
 -11  -5  -9    6.28    4.00
 -11  -5 -10    7.79    4.50
  11   5  10   11.81    4.55
 -11   5 -10   11.08    6.24
 -11  -5 -11    9.79    5.03
 -11   5 -11   10.14    6.55
  11   5  11   11.50    7.13
 -11  -7   0   23.53    3.02
 -11   7   0   20.79    4.27
  11   7   0   22.87    3.02
  11   7   1  113.59    3.84
 -11  -7  -1  108.38    3.88
 -11   7  -1  103.94    3.92
  11   7   2   13.11    3.54
 -11  -7  -2   10.28    3.42
 -11   7  -2    8.80    3.63
  11   7   3   36.93    5.06
 -11  -7  -3   45.37    4.92
 -11   7  -3   43.17    5.18
  11   7   4   47.64    3.62
 -11  -7  -4   50.14    4.87
 -11   7  -4   47.04    3.69
  11   7   5    6.53    4.03
 -11  -7  -5    8.33    5.52
 -11   7  -5    2.20    4.15
  11   7   6   16.40    4.03
 -11  -7  -6   15.01    3.95
 -11   7  -6   18.64    4.06
 -11  -7  -7   17.05    6.28
  11   7   7   13.92    4.56
 -11   7  -7   13.59    6.51
 -11  -7  -8    5.62    4.43
  11   7   8    5.60    6.39
 -11   7  -8   11.56    6.17
 -11   7  -8    3.08    4.52
 -11   9   0    2.50    3.95
 -11  -9   0   -1.25    3.86
  11   9   0    5.59    5.49
 -11   9   0    6.36    5.60
 -11   9  -1    0.12    3.90
 -11  -9  -1    2.06    4.32
 -11   9  -1   -0.07    3.94
  11   9   1    5.02    3.85
 -11   9  -2   64.66    6.39
 -11  -9  -2   57.08    4.49
 -11   9  -2   62.29    4.67
  11   9   2   67.08    6.37
 -11  -9  -3    6.72    4.26
 -11   9  -3    4.36    4.38
 -11   9  -3    5.98    4.45
  11   9   3    3.04    6.26
  11   9   4    1.79    4.95
 -11  -9  -4    6.67    6.33
 -11   9  -4   -0.50    4.95
 -11   9  -4   -0.04    6.72
 -12   0   0  208.29    3.71
  12   0   0  205.22    3.67
 -12   0  -1   -0.49    2.63
  12   0   1    0.85    2.60
 -12   0  -2   14.19    3.73
  12   0   2   11.93    2.71
 -12   0  -3    1.26    2.58
  12   0   3   -0.23    2.64
 -12   0  -4  190.41    4.43
  12   0   4  187.51    4.45
 -12   0  -5   -1.40    3.57
  12   0   5    0.42    3.61
 -12   0  -6    5.08    4.25
  12   0   6    3.45    4.28
  12   0   7   -1.59    3.06
 -12   0  -7    1.30    2.94
  12   0   8  179.62    5.77
 -12   0  -8  162.75    5.62
 -12   0  -9    0.23    4.89
  12   0   9   -0.21    5.00
 -12   0 -10   -1.72    3.99
  12   0  10    1.13    4.00
 -12   0 -11   -0.39    5.52
  12   0  11    0.04    3.96
  12   0  12  179.47    7.09
 -12   0 -12  160.80    5.17
  12   2   0   43.42    3.82
 -12   2   0   44.99    3.90
 -12  -2   0   41.76    2.86
  12  -2   0   43.24    2.87
  12   2   1  146.95    4.19
 -12   2  -1  143.14    3.41
 -12  -2  -1  148.87    4.20
  12  -2   1  146.46    3.39
  12   2   2   81.31    2.97
 -12   2  -2   81.08    3.97
 -12  -2  -2   81.03    2.98
  12  -2   2   84.03    3.03
 -12   2  -3  160.32    3.46
  12   2   3  162.27    3.39
 -12  -2  -3  166.15    3.40
  12  -2   3  154.33    3.40
 -12   2  -4   48.42    2.83
  12   2   4   46.96    2.82
 -12  -2  -4   48.93    2.77
  12  -2   4   50.49    2.88
 -12   2  -5    9.08    4.34
  12   2   5    8.20    3.09
 -12  -2  -5    9.76    4.30
  12  -2   5    7.36    4.35
  12  -2   6    8.21    4.31
 -12   2  -6    8.37    3.06
  12   2   6    9.06    3.06
 -12  -2  -6    8.71    3.08
  12  -2   7   73.44    4.55
 -12   2  -7   75.23    4.57
 -12  -2  -7   76.18    3.35
  12   2   7   70.58    3.39
  12  -2   8  130.50    4.15
 -12   2  -8  129.70    5.48
 -12  -2  -8  127.90    4.10
  12   2   8  137.73    5.56
  12  -2   9   26.90    3.58
 -12   2  -9   25.22    3.59
 -12  -2  -9   22.47    3.59
  12   2   9   27.48    5.04
 -12   2 -10    7.75    3.96
  12  -2  10    8.41    5.66
 -12  -2 -10    8.69    3.99
  12   2  10    8.04    4.10
  12  -2  11    3.11    4.48
 -12  -2 -11    2.03    4.47
  12   2  11    5.45    4.55
 -12   2 -11    4.71    4.37
  12  -2  12   28.79    6.34
  12   2  12   30.96    4.59
 -12   2 -12   27.12    6.26
 -12  -2 -12   28.24    6.23
  12  -4   0   57.66    2.88
  12   4   0   55.48    2.80
 -12  -4   0   53.17    3.73
 -12   4   0   52.01    3.87
  12  -4   1    1.57    3.61
  12   4   1    3.13    2.52
 -12  -4  -1    0.80    3.52
 -12   4  -1    1.25    3.68
  12  -4   2   53.38    2.81
  12   4   2   52.40    2.80
 -12  -4  -2   55.23    3.72
 -12   4  -2   53.98    2.87
  12  -4   3    4.53    4.27
  12   4   3    0.36    2.99
 -12  -4  -3    0.32    2.99
 -12   4  -3    1.48    3.08
  12  -4   4   39.77    4.45
 -12  -4  -4   42.34    4.35
  12   4   4   37.02    4.40
 -12   4  -4   39.30    4.51
  12  -4   5   24.00    3.15
 -12  -4  -5   25.51    3.07
  12   4   5   27.30    4.37
 -12   4  -5   26.21    3.21
  12  -4   6  444.48    6.41
 -12  -4  -6  414.20    5.05
  12   4   6  403.41    5.00
 -12   4  -6  395.43    5.25
 -12  -4  -7   26.96    5.04
  12  -4   7   25.14    5.04
  12   4   7   26.98    3.62
 -12   4  -7   26.07    3.63
 -12  -4  -8   -1.60    3.46
  12  -4   8   -0.60    4.83
 -12   4  -8   -1.16    3.46
  12   4   8    0.71    3.48
  12  -4   9    1.86    3.94
 -12   4  -9   -0.11    5.56
  12   4   9    1.48    4.02
 -12  -4  -9   -0.44    3.98
  12  -4  10   31.97    6.38
 -12   4 -10   22.10    4.55
  12   4  10   29.20    4.66
 -12  -4 -10   24.26    4.54
 -12   4 -11    3.89    6.04
  12  -4  11   -0.31    4.37
  12   4  11    0.93    6.79
 -12  -4 -11    3.04    4.33
  12   6   0    7.52    2.98
  12  -6   0    8.66    3.03
 -12   6   0    9.64    3.06
 -12  -6   0    9.01    4.14
  12   6   1   11.50    3.00
  12  -6   1   10.48    3.04
 -12   6  -1   10.16    3.07
 -12  -6  -1    9.74    2.98
  12   6   2  130.78    3.47
  12  -6   2  136.48    4.69
 -12   6  -2  123.88    3.59
 -12  -6  -2  128.16    3.40
  12   6   3   64.04    3.78
  12  -6   3   66.53    3.79
 -12   6  -3   66.02    5.26
 -12  -6  -3   62.60    5.06
  12   6   4    1.09    4.98
  12  -6   4    0.82    3.52
 -12  -6  -4   -0.01    3.45
 -12   6  -4    3.92    3.57
  12   6   5    7.39    3.50
  12  -6   5    8.91    3.48
 -12  -6  -5    7.36    3.44
 -12   6  -5    3.88    3.62
  12   6   6   23.00    4.07
 -12  -6  -6   29.86    4.00
 -12   6  -6   24.09    5.83
  12   6   7   36.32    5.73
 -12  -6  -7   41.18    5.58
 -12   6  -7   31.58    4.18
  12   6   8    0.01    4.55
 -12  -6  -8    0.92    6.24
 -12   6  -8    5.09    6.32
 -12  -6  -9    7.35    4.45
  12   6   9    9.77    4.47
 -12   6  -9    7.23    6.64
  12   8   0   50.79    5.29
 -12  -8   0   42.06    5.68
 -12   8   0   39.10    4.13
  12   8   1   65.23    5.72
 -12  -8  -1   53.16    4.09
 -12   8  -1   57.22    4.25
  12   8   2    5.89    3.94
 -12  -8  -2    1.21    3.84
 -12   8  -2    1.72    4.02
  12   8   3   13.02    4.00
 -12  -8  -3   12.44    3.88
 -12   8  -3   12.44    4.06
 -12   8  -3    8.12    3.93
 -12  -8  -4   63.20    4.51
  12   8   4   61.93    6.44
 -12   8  -4   73.78    6.38
 -12   8  -4   59.12    6.59
 -12  -8  -5    7.99    4.35
  12   8   5    8.62    4.43
 -12   8  -5    5.65    6.22
 -12   8  -5    5.79    4.53
 -13  -1   0    2.17    2.57
 -13   1   0    2.11    2.60
  13   1   0    3.43    3.65
  13  -1   0    1.02    2.64
 -13  -1  -1  170.38    4.31
 -13   1  -1  168.38    3.47
  13   1   1  173.40    3.44
  13  -1   1  170.75    4.38
 -13  -1  -2  689.16    5.98
 -13   1  -2  667.31    5.42
  13   1   2  676.02    5.99
  13  -1   2  699.52    6.15
 -13   1  -3    0.51    3.58
  13   1   3    2.17    2.53
  13  -1   3    0.88    3.67
 -13  -1  -3   -1.33    3.58
 -13   1  -4    4.93    3.08
  13   1   4    6.12    4.35
  13  -1   4    6.41    3.13
 -13  -1  -4    5.84    3.04
 -13   1  -5   12.78    4.35
  13   1   5   10.87    3.11
 -13  -1  -5   13.28    4.31
  13  -1   5   11.09    4.37
 -13   1  -6  177.51    4.88
  13   1   6  176.68    4.96
 -13  -1  -6  168.54    3.79
  13  -1   6  180.46    4.97
 -13   1  -7   50.83    3.80
  13   1   7   50.53    3.83
 -13  -1  -7   51.77    5.13
  13  -1   7   50.61    3.75
 -13   1  -8    1.91    3.48
 -13  -1  -8    3.92    4.92
  13   1   8   -0.14    5.05
  13  -1   8    1.90    4.96
 -13  -1  -9    7.45    4.02
  13   1   9    8.22    5.80
 -13   1  -9    7.99    3.98
  13  -1   9    8.70    5.72
  13  -1  10   44.91    5.80
 -13  -1 -10   38.17    4.14
  13   1  10   41.98    4.25
 -13   1 -10   41.08    5.69
  13  -1  11   -0.26    6.29
 -13  -1 -11    1.22    6.22
 -13   1 -11    2.58    4.34
  13   1  11   -0.34    6.38
  13  -3   0  240.59    4.56
  13   3   0  219.20    3.56
 -13   3   0  226.34    4.49
 -13  -3   0  245.29    4.45
  13  -3   1  245.28    3.80
  13   3   1  232.49    3.60
 -13   3  -1  236.79    3.72
 -13  -3  -1  257.48    3.64
  13  -3   2   35.08    3.78
  13   3   2   32.86    2.71
 -13   3  -2   32.39    2.78
 -13  -3  -2   33.54    2.69
  13  -3   3    1.90    4.33
  13   3   3    4.33    4.29
 -13   3  -3    2.68    3.14
 -13  -3  -3    1.12    3.05
  13  -3   4   74.10    4.56
  13   3   4   68.29    3.35
 -13   3  -4   75.82    4.55
 -13  -3  -4   79.43    4.46
  13  -3   5    1.29    2.99
 -13   3  -5    1.73    2.99
  13   3   5    1.54    2.97
 -13  -3  -5   -1.17    4.20
  13  -3   6   21.06    3.61
 -13   3  -6   19.15    3.63
 -13  -3  -6   18.08    3.58
  13   3   6   19.47    5.04
  13  -3   7   81.96    3.85
 -13   3  -7   79.33    3.83
 -13  -3  -7   69.41    3.75
  13   3   7   75.05    3.86
  13  -3   8  142.51    4.19
 -13  -3  -8  148.86    4.12
 -13   3  -8  141.64    4.15
  13   3   8  160.17    5.91
  13  -3   9   63.20    4.20
 -13  -3  -9   58.54    4.24
 -13   3  -9   56.16    4.18
  13   3   9   64.36    5.90
 -13  -3 -10   21.08    6.35
 -13   3 -10   16.28    4.43
  13  -3  10   21.91    4.56
  13   3  10   17.37    6.56
 -13   3 -11    4.28    4.90
  13   3  11    9.43    5.04
 -13  -3 -11    8.10    4.93
  13  -5   0   94.80    4.61
  13   5   0   91.22    3.41
 -13  -5   0   90.47    4.47
 -13   5   0   90.56    4.66
  13  -5   1  118.04    3.53
 -13  -5  -1  122.76    4.55
  13   5   1  103.57    3.43
 -13   5  -1  109.46    3.54
 -13  -5  -2   70.07    3.24
  13  -5   2   73.78    3.32
  13   5   2   76.96    4.47
 -13   5  -2   69.05    3.42
 -13  -5  -3   -2.54    4.10
  13  -5   3   -0.31    2.95
  13   5   3    0.60    3.00
 -13   5  -3    1.20    4.29
 -13  -5  -4  163.01    4.07
  13  -5   4  162.04    4.17
  13   5   4  154.47    4.09
 -13   5  -4  157.94    5.58
 -13  -5  -5    5.72    4.87
  13  -5   5    5.69    3.53
  13   5   5    2.33    3.53
 -13   5  -5    1.83    3.60
  13  -5   6   12.93    3.52
  13   5   6   11.93    3.51
 -13   5  -6   14.41    5.43
 -13  -5  -6   14.71    5.27
  13  -5   7    6.23    5.61
  13   5   7    2.21    4.05
 -13   5  -7    1.55    4.11
 -13  -5  -7    2.29    5.60
  13  -5   8   76.16    4.76
  13   5   8   68.29    4.70
 -13   5  -8   67.76    4.75
 -13  -5  -8   80.42    6.15
  13  -5   9   19.22    4.46
 -13   5  -9   16.95    4.45
  13   5   9   21.50    6.33
 -13  -5  -9   22.12    4.47
  13   7   0   67.80    3.68
 -13  -7   0   73.15    3.63
 -13   7   0   71.08    5.16
  13   7   1   16.31    3.51
 -13  -7  -1   17.43    3.45
 -13   7  -1   19.80    5.04
  13   7   2   18.20    3.50
 -13  -7  -2   22.23    3.40
 -13   7  -2   19.14    5.03
  13   7   3   47.99    5.74
 -13  -7  -3   46.04    4.05
 -13   7  -3   41.63    4.25
  13   7   4   16.41    4.06
 -13  -7  -4   20.54    3.95
 -13   7  -4   19.02    5.77
  13   7   5   49.24    6.45
 -13  -7  -5   46.45    4.52
 -13   7  -5   43.85    4.79
  13   7   6   29.50    6.35
 -13  -7  -6   19.29    6.21
 -13   7  -6   23.84    4.56
  13   9   0   10.39    6.13
 -13   9   0    8.60    4.37
 -13   9   0    4.08    4.45
 -13  -9   0    4.82    6.10
  13   9   1   13.44    6.17
 -13   9  -1   11.89    4.43
 -13   9  -1   12.91    4.46
 -13  -9  -1   13.72    4.31
 -14   0   0   41.96    2.82
  14   0   0   43.12    2.81
 -14   0  -1   -1.04    2.55
  14   0   1   -3.03    3.64
 -14   0  -2    1.30    2.53
  14   0   2    2.71    3.58
 -14   0  -3   -3.08    3.07
  14   0   3   -0.79    3.09
 -14   0  -4   32.88    3.16
  14   0   4   39.26    4.42
 -14   0  -5   -0.72    4.23
  14   0   5    1.73    3.01
  14   0   6   35.06    3.71
 -14   0  -6   30.71    5.10
  14   0   7    0.29    5.02
 -14   0  -7   -0.99    4.92
 -14   0  -8  182.05    4.32
  14   0   8  192.97    4.46
 -14   0  -9   -1.21    3.93
  14   0   9   -1.23    4.01
 -14   0 -10   -2.43    4.45
  14   0  10   -0.48    4.51
 -14   0 -11   -2.87    7.00
  14   0  11   -2.07    5.00
 -14   2   0    7.55    2.61
  14   2   0    7.26    2.56
 -14  -2   0    6.24    2.58
  14  -2   0    8.71    3.67
 -14   2  -1   65.91    2.90
  14   2   1   71.97    2.93
 -14  -2  -1   72.74    3.81
  14  -2   1   72.31    2.96
 -14   2  -2   48.69    4.16
  14   2   2   51.58    3.31
 -14  -2  -2   48.91    3.23
  14  -2   2   49.98    3.32
 -14   2  -3  161.30    3.86
  14   2   3  164.67    4.86
 -14  -2  -3  167.40    3.73
  14  -2   3  166.75    3.79
 -14   2  -4  150.54    3.74
  14   2   4  151.22    4.83
 -14  -2  -4  143.82    3.63
  14  -2   4  145.73    3.73
  14  -2   5   17.86    3.06
 -14   2  -5   16.95    3.08
  14   2   5   17.24    3.06
 -14  -2  -5   15.68    3.04
  14  -2   6   27.05    5.12
 -14   2  -6   28.21    3.62
 -14  -2  -6   27.65    3.61
  14   2   6   26.07    5.15
  14  -2   7   12.99    3.53
 -14   2  -7   13.79    4.97
 -14  -2  -7   16.92    4.93
  14   2   7   14.87    3.51
  14  -2   8    6.03    4.02
 -14   2  -8    3.53    5.64
 -14  -2  -8    5.27    5.66
  14   2   8    1.13    5.74
 -14   2  -9   13.18    5.56
  14  -2   9   13.25    4.02
 -14  -2  -9    9.85    5.63
  14   2   9   15.53    5.70
  14  -2  10   10.69    4.48
 -14  -2 -10   11.39    4.45
  14   2  10   14.69    6.39
 -14   2 -10    9.22    4.41
  14  -4   0   40.10    3.29
  14   4   0   38.75    4.38
 -14  -4   0   41.40    3.13
 -14   4   0   36.55    4.50
  14  -4   1  236.25    5.14
  14   4   1  201.92    3.82
 -14  -4  -1  227.39    4.92
 -14   4  -1  216.81    5.12
  14  -4   2  395.26    4.62
  14   4   2  386.45    4.48
 -14  -4  -2  389.15    4.38
 -14   4  -2  377.51    4.58
  14  -4   3   -1.91    3.05
 -14  -4  -3    5.36    2.93
  14   4   3    4.97    4.23
 -14   4  -3    0.61    3.08
  14  -4   4    1.01    3.53
 -14  -4  -4   -1.77    3.48
  14   4   4   -0.73    3.51
 -14   4  -4   -2.61    3.63
  14  -4   5    7.79    4.93
 -14  -4  -5   11.16    4.87
  14   4   5    5.83    3.53
 -14   4  -5    4.88    3.55
  14  -4   6   42.80    3.63
 -14  -4  -6   40.82    3.59
 -14   4  -6   32.95    3.68
  14   4   6   39.31    3.60
 -14  -4  -7    0.63    3.95
  14  -4   7    1.59    3.97
 -14   4  -7   -1.90    4.02
  14   4   7   -0.68    5.67
 -14  -4  -8   -3.43    5.93
  14  -4   8    1.81    4.43
 -14   4  -8    0.12    5.95
  14   4   8    0.38    4.59
  14  -4   9   24.33    6.38
 -14   4  -9   27.50    6.22
  14   4   9   25.32    4.61
 -14  -4  -9   25.84    6.32
 -14  -6   0   -1.15    3.44
  14   6   0    2.43    3.45
  14  -6   0    2.34    3.50
 -14   6   0    1.84    3.53
  14   6   1   50.11    3.60
  14  -6   1   42.71    3.68
 -14   6  -1   42.49    3.74
 -14  -6  -1   45.69    4.97
  14   6   2   27.53    3.51
  14  -6   2   24.26    3.50
 -14   6  -2   23.89    3.65
 -14  -6  -2   22.69    3.48
  14   6   3   34.33    5.00
  14  -6   3   40.25    4.88
 -14   6  -3   27.74    5.10
 -14  -6  -3   35.05    4.82
  14  -6   4   31.33    5.65
  14   6   4   23.84    4.13
 -14   6  -4   27.16    4.16
 -14  -6  -4   29.13    5.52
  14  -6   5   18.57    4.03
  14   6   5   17.14    4.03
 -14   6  -5   18.71    4.07
 -14  -6  -5   17.71    3.92
  14  -6   6   61.52    4.64
  14   6   6   65.37    4.71
 -14   6  -6   56.12    4.78
 -14  -6  -6   67.40    4.58
  14   6   7    7.28    4.47
 -14   6  -7    9.83    6.27
 -14  -6  -7    7.09    6.16
  14   8   0   52.47    4.07
 -14  -8   0   50.57    5.59
 -14   8   0   52.08    4.12
  14   8   1   16.80    4.49
 -14  -8  -1   14.64    4.38
 -14   8  -1   14.46    6.46
  14   8   2    0.41    4.43
 -14  -8  -2    4.35    4.29
 -14   8  -2    3.73    6.39
  14   8   3    8.12    6.19
 -14  -8  -3    3.78    6.05
 -14   8  -3    0.97    4.50
 -15  -1   0   11.38    3.60
 -15   1   0   10.63    2.61
  15   1   0   10.01    3.60
  15  -1   0   11.37    3.68
 -15  -1  -1    8.38    3.08
 -15   1  -1    7.17    3.14
  15   1   1    7.86    3.97
  15  -1   1    8.27    2.59
 -15   1  -2  285.70    4.23
  15   1   2  289.37    5.22
  15  -1   2  281.83    4.25
 -15  -1  -2  280.13    4.11
 -15   1  -3   57.00    3.32
  15   1   3   57.54    3.27
  15  -1   3   58.13    3.31
 -15  -1  -3   57.47    3.23
 -15   1  -4    7.82    3.01
  15   1   4    8.60    4.24
  15  -1   4    7.11    4.25
 -15  -1  -4    5.50    3.01
 -15   1  -5   24.84    4.99
  15   1   5   18.60    3.58
 -15  -1  -5   18.69    5.01
  15  -1   5   17.03    3.63
 -15   1  -6  177.92    4.24
  15   1   6  236.93    5.71
 -15  -1  -6  217.77    4.36
  15  -1   6  230.12    4.51
 -15   1  -7    0.69    4.00
 -15  -1  -7    1.76    4.01
  15   1   7    2.89    5.36
  15  -1   7   -1.74    5.35
 -15  -1  -8    3.87    5.61
  15   1   8    3.87    4.05
  15  -1   8    6.92    4.02
 -15   1  -8    6.84    5.60
  15  -1   9   27.76    4.66
 -15  -1  -9   28.75    4.53
  15   1   9   30.01    4.67
 -15   1  -9   30.34    6.35
  15  -1  10   63.14    5.34
 -15  -1 -10   65.55    7.16
 -15   1 -10   63.56    7.15
  15  -3   0   29.55    3.12
  15   3   0   28.80    4.28
 -15   3   0   23.95    4.42
 -15  -3   0   25.94    3.06
  15  -3   1   10.89    3.11
  15   3   1   16.42    4.26
 -15   3  -1    9.20    3.13
 -15  -3  -1   12.22    3.05
  15  -3   2    1.80    3.02
 -15   3  -2    0.11    3.02
  15   3   2    2.16    2.99
 -15  -3  -2   -1.02    4.20
  15  -3   3   18.26    3.02
 -15   3  -3   17.88    4.28
  15   3   3   15.36    2.99
 -15  -3  -3   14.40    3.04
  15  -3   4   80.45    3.87
 -15   3  -4   74.24    3.85
  15   3   4   77.08    3.87
 -15  -3  -4   83.62    3.74
  15  -3   5   60.68    5.20
 -15   3  -5   60.46    3.77
 -15  -3  -5   60.46    3.70
  15   3   5   64.88    3.73
  15  -3   6    7.58    5.37
 -15   3  -6    5.37    5.34
 -15  -3  -6    8.27    3.47
  15   3   6   10.81    4.10
  15  -3   7    3.67    5.68
 -15   3  -7    5.04    5.65
 -15  -3  -7    6.34    5.59
  15   3   7    6.27    5.69
  15  -3   8   13.84    4.55
 -15   3  -8   12.83    6.33
 -15  -3  -8   19.06    6.31
  15   3   8   17.56    4.56
  15  -3   9   11.84    6.30
 -15   3  -9   12.86    6.17
 -15  -3  -9   19.18    6.21
  15   3   9   10.22    6.39
  15  -5   0  274.89    5.10
 -15  -5   0  273.41    4.95
  15   5   0  273.58    3.99
 -15   5   0  257.09    5.08
  15  -5   1    5.39    3.58
 -15  -5  -1    6.30    4.86
  15   5   1    9.68    3.50
 -15   5  -1    7.54    5.06
  15  -5   2    5.42    4.98
 -15  -5  -2    2.30    4.86
  15   5   2    5.05    3.52
 -15   5  -2    5.88    3.57
 -15  -5  -3    2.34    3.40
  15  -5   3    5.37    3.51
  15   5   3    3.72    4.93
 -15   5  -3    3.68    3.57
 -15  -5  -4  157.63    4.42
  15  -5   4  149.28    4.56
  15   5   4  163.47    4.58
 -15   5  -4  163.99    4.70
 -15  -5  -5   15.50    4.02
  15  -5   5   24.25    5.61
  15   5   5   15.50    4.08
 -15   5  -5   16.54    4.14
 -15  -5  -6    0.68    4.42
  15  -5   6   -0.63    4.51
  15   5   6   -3.98    4.59
 -15   5  -6    0.52    4.51
  15  -5   7   -1.32    4.41
 -15   5  -7    1.13    4.40
  15   5   7    7.76    6.25
 -15  -5  -7    1.24    4.37
  15   7   0    8.89    4.03
  15  -7   0   15.18    4.04
 -15   7   0   13.04    5.75
 -15  -7   0   15.15    3.91
  15   7   1   30.73    4.05
  15  -7   1   35.52    4.10
 -15  -7  -1   31.28    3.97
 -15   7  -1   31.97    4.11
  15   7   2   17.54    5.56
 -15  -7  -2   19.57    3.89
 -15   7  -2   19.01    5.72
  15   7   3    6.87    4.47
 -15  -7  -3   -0.41    4.40
 -15   7  -3    6.98    6.48
  15   7   4    9.81    6.30
 -15  -7  -4   10.85    4.35
 -15   7  -4   12.94    4.54
 -16   0   0  124.42    3.53
  16   0   0  118.17    3.58
 -16   0  -1    2.49    2.99
  16   0   1   -1.04    4.31
 -16   0  -2    0.95    4.25
  16   0   2    6.69    4.25
 -16   0  -3    0.31    3.00
  16   0   3    1.75    2.98
 -16   0  -4  401.16    5.03
  16   0   4  396.08    5.06
 -16   0  -5   -0.89    4.91
  16   0   5   -1.61    3.50
  16   0   6   16.82    3.52
 -16   0  -6   10.67    5.32
 -16   0  -7   -0.94    5.60
  16   0   7    2.07    4.03
 -16   0  -8   22.97    4.50
  16   0   8   24.23    4.63
 -16   0  -9   -2.97    6.15
  16   0   9    4.20    6.21
 -16   2   0  249.50    4.05
  16   2   0  262.71    4.10
 -16  -2   0  262.49    5.03
  16  -2   0  267.49    4.14
 -16   2  -1   80.88    3.39
  16   2   1   84.32    3.37
 -16  -2  -1   85.14    3.38
  16  -2   1   90.15    4.60
 -16   2  -2   44.84    4.39
  16   2   2   43.94    3.23
 -16  -2  -2   43.98    4.30
  16  -2   2   49.57    4.38
 -16   2  -3   47.19    3.79
  16   2   3   45.30    4.72
 -16  -2  -3   49.64    5.07
  16  -2   3   48.10    4.79
 -16   2  -4   10.48    5.06
  16   2   4   11.62    3.52
 -16  -2  -4   12.05    4.92
  16  -2   4   11.54    3.58
  16  -2   5   50.40    5.12
 -16   2  -5   47.56    3.73
 -16  -2  -5   47.42    3.66
  16   2   5   49.67    3.63
  16  -2   6   42.93    5.85
 -16   2  -6   41.04    4.14
 -16  -2  -6   41.38    4.15
  16   2   6   42.61    4.15
  16  -2   7   17.50    5.72
 -16   2  -7   13.88    5.63
 -16  -2  -7   15.96    3.99
  16   2   7   16.06    5.69
  16  -2   8   39.94    4.60
 -16   2  -8   36.74    4.50
 -16  -2  -8   35.37    4.48
  16   2   8   38.97    4.62
  16  -4   0   25.77    3.16
  16   4   0   24.93    3.00
 -16  -4   0   25.77    4.22
 -16   4   0   30.18    4.28
  16  -4   1   -0.29    5.05
  16   4   1    0.39    3.52
 -16  -4  -1    3.09    3.40
 -16   4  -1   -4.85    5.11
  16  -4   2  112.02    3.98
 -16  -4  -2  114.29    3.86
  16   4   2  111.99    3.89
 -16   4  -2  111.76    4.02
  16  -4   3    2.20    3.53
 -16  -4  -3    3.13    4.84
  16   4   3    6.27    4.88
 -16   4  -3    1.40    3.55
  16  -4   4    2.74    4.06
 -16  -4  -4    5.88    3.95
 -16   4  -4    5.26    4.07
  16   4   4    8.24    4.02
  16  -4   5   45.06    4.13
 -16  -4  -5   47.40    4.10
 -16   4  -5   46.96    4.14
  16   4   5   50.02    4.17
  16  -4   6   47.52    6.45
 -16  -4  -6   44.58    4.57
 -16   4  -6   40.08    4.61
  16   4   6   47.83    4.65
 -16  -4  -7    5.47    6.15
  16  -4   7   -0.49    6.27
 -16   4  -7    0.72    4.40
  16   4   7    2.37    4.50
 -16  -6   0   -0.22    3.38
  16  -6   0   -1.60    3.48
  16   6   0    2.26    3.40
 -16   6   0   -1.13    3.52
 -16  -6  -1   21.48    3.91
  16  -6   1   19.90    5.74
  16   6   1   15.69    4.07
 -16   6  -1   17.63    4.11
 -16  -6  -2   52.61    4.05
  16  -6   2   58.18    4.20
  16   6   2   62.58    5.75
 -16   6  -2   48.72    4.28
  16  -6   3    3.37    3.91
  16   6   3    2.69    3.99
 -16   6  -3    1.56    4.04
 -16  -6  -3    5.51    3.84
  16  -6   4    8.10    4.46
  16   6   4   10.78    6.28
 -16   6  -4    8.16    6.43
 -16  -6  -4    7.32    4.40
  16  -6   5   -2.08    6.65
  16   6   5    2.25    4.40
 -16   6  -5    1.60    6.78
 -16  -6  -5    3.94    4.90
  16   8   0   45.95    4.55
 -16  -8   0   43.31    6.61
 -16   8   0   43.73    4.52
 -17  -1   0   11.39    3.05
 -17   1   0   13.34    3.05
  17   1   0   13.54    4.24
  17  -1   0   12.00    3.10
 -17   1  -1    4.11    4.26
  17   1   1    6.31    4.22
  17  -1   1    6.88    3.05
 -17  -1  -1    6.01    2.97
 -17   1  -2   74.54    4.85
  17   1   2   74.42    4.83
  17  -1   2   75.57    3.85
 -17  -1  -2   69.06    4.82
 -17   1  -3   11.69    3.58
  17   1   3    9.52    3.55
  17  -1   3   11.98    3.57
 -17  -1  -3   13.13    4.95
 -17   1  -4    3.50    4.91
  17   1   4    3.22    4.87
 -17  -1  -4    1.00    4.87
  17  -1   4   -0.31    4.92
 -17   1  -5   20.62    4.09
  17   1   5   24.32    4.13
 -17  -1  -5   21.44    4.05
  17  -1   5   21.55    4.11
 -17   1  -6   78.59    4.24
 -17  -1  -6   80.39    5.80
  17   1   6   81.33    4.30
  17  -1   6   79.61    4.31
 -17  -1  -7    7.54    6.30
  17   1   7   14.94    6.40
  17  -1   7    6.96    6.40
 -17   1  -7    8.76    4.47
  17  -1   8    1.47    5.05
 -17  -1  -8    2.92    6.59
  17   1   8    5.50    5.01
 -17   1  -8   -0.34    6.54
  17  -3   0   66.43    3.25
 -17   3   0   68.28    3.26
  17   3   0   71.73    3.25
 -17  -3   0   68.02    3.22
  17  -3   1    7.54    3.55
 -17   3  -1    6.67    3.58
  17   3   1    7.96    3.54
 -17  -3  -1   10.88    3.45
  17  -3   2    3.87    3.50
 -17   3  -2    4.52    3.54
  17   3   2    6.14    3.47
 -17  -3  -2    4.59    4.90
  17  -3   3   15.19    3.59
 -17   3  -3   19.23    5.02
  17   3   3   17.53    4.95
 -17  -3  -3   17.10    3.49
  17  -3   4   66.85    5.91
 -17   3  -4   63.10    4.24
 -17  -3  -4   60.52    4.24
  17   3   4   62.95    4.20
  17  -3   5   12.57    3.98
 -17   3  -5   10.01    4.02
 -17  -3  -5    8.04    3.94
  17   3   5    4.67    4.00
  17  -3   6    7.65    4.58
 -17   3  -6   10.81    4.49
 -17  -3  -6   12.34    6.29
  17   3   6   11.79    4.53
  17  -3   7   16.27    4.48
 -17   3  -7   10.13    6.18
 -17  -3  -7   11.49    4.46
  17   3   7   14.94    6.27
  17  -5   0  115.57    3.95
 -17  -5   0  122.66    5.15
  17   5   0  119.17    3.86
 -17   5   0  111.72    3.96
  17  -5   1    5.10    5.81
 -17  -5  -1   13.03    5.57
  17   5   1   12.39    4.00
 -17   5  -1    6.84    4.15
  17  -5   2    4.59    5.67
 -17  -5  -2    7.09    5.48
  17   5   2    2.45    3.97
 -17   5  -2    2.82    4.09
  17  -5   3    7.05    5.65
 -17  -5  -3    6.26    3.91
  17   5   3    4.05    3.95
 -17   5  -3    5.65    4.08
 -17  -5  -4  109.49    6.44
  17  -5   4  118.78    6.58
  17   5   4   99.61    4.84
 -17   5  -4  102.15    4.86
 -17  -5  -5    0.71    4.36
  17  -5   5    0.58    4.39
 -17   5  -5    0.47    6.30
  17   5   5    0.81    4.43
  17  -7   0   21.84    4.55
  17   7   0   23.19    4.47
 -17   7   0   21.84    4.55
 -17  -7   0   24.52    4.40
  17  -7   1   23.87    6.28
  17   7   1   16.00    4.48
 -17   7  -1   15.26    6.43
 -17  -7  -1   21.65    6.09
  17  -7   2   15.99    5.03
 -17  -7  -2   20.31    4.84
 -18   0   0  604.60    5.11
  18   0   0  630.84    6.10
 -18   0  -1   -4.44    5.01
  18   0   1    2.97    4.98
 -18   0  -2   -4.72    4.94
  18   0   2   -2.36    4.99
 -18   0  -3    1.71    4.86
  18   0   3    0.99    3.45
  18   0   4   81.64    4.31
 -18   0  -4   82.23    4.23
  18   0   5   -1.25    4.01
 -18   0  -5    0.62    3.90
 -18   0  -6    0.21    4.45
  18   0   6    0.15    4.49
 -18   0  -7   -2.58    4.92
  18   0   7    2.54    4.44
 -18   2   0   38.34    3.60
  18   2   0   29.06    5.07
 -18  -2   0   37.31    4.98
  18  -2   0   33.05    3.64
 -18   2  -1   12.11    3.54
  18   2   1   13.59    4.93
 -18  -2  -1   15.66    3.48
  18  -2   1    9.06    3.55
 -18   2  -2   20.79    3.53
  18   2   2   16.40    3.54
 -18  -2  -2   19.61    3.50
  18  -2   2   19.47    3.59
 -18   2  -3   48.13    4.23
  18   2   3   48.03    4.17
 -18  -2  -3   48.11    5.38
  18  -2   3   57.03    4.17
  18  -2   4   66.17    4.27
 -18   2  -4   67.13    5.83
  18   2   4   68.24    5.78
 -18  -2  -4   69.65    5.74
  18  -2   5   80.97    4.28
 -18   2  -5   75.96    6.19
 -18  -2  -5   78.64    4.17
  18   2   5   82.08    6.21
  18  -2   6   18.51    4.52
 -18   2  -6   13.71    4.50
 -18  -2  -6   12.89    4.46
  18   2   6   20.47    6.28
  18  -4   0   -1.69    5.00
  18   4   0    5.42    3.43
 -18  -4   0    5.58    4.83
 -18   4   0    5.82    3.48
  18  -4   1    6.55    3.99
 -18  -4  -1    4.36    5.53
 -18   4  -1    0.57    4.12
  18   4   1    1.66    3.96
  18  -4   2   93.77    4.39
 -18  -4  -2   89.64    4.19
 -18   4  -2   75.82    4.28
  18   4   2   97.22    5.89
  18  -4   3   40.74    4.12
 -18  -4  -3   31.91    4.01
 -18   4  -3   33.45    5.74
  18   4   3   37.30    4.06
  18  -4   4    5.65    4.49
 -18  -4  -4    8.68    4.39
 -18   4  -4    5.81    4.52
  18   4   4    6.55    6.38
  18  -4   5    0.67    4.44
 -18  -4  -5    0.92    4.35
 -18   4  -5    2.86    4.43
  18   4   5    2.61    6.25
 -18  -6   0   -1.49    4.39
  18  -6   0    2.85    4.53
  18   6   0    7.69    4.43
 -18   6   0    0.29    4.55
 -18  -6  -1    5.33    4.33
  18  -6   1    1.95    4.50
  18   6   1    0.70    4.46
 -18   6  -1   -0.08    4.59
 -18  -6  -2   65.48    4.52
  18  -6   2   73.78    4.65
  18   6   2   78.39    6.35
 -18   6  -2   67.63    4.73
 -19   1   0    2.81    4.90
  19   1   0   -0.21    3.47
  19  -1   0    1.42    3.50
 -19  -1   0    0.31    3.47
 -19   1  -1    4.94    3.54
  19   1   1   10.33    3.46
  19  -1   1    6.60    3.53
 -19  -1  -1    8.85    3.43
 -19   1  -2   57.61    4.20
  19   1   2   56.79    4.19
  19  -1   2   65.21    4.20
 -19  -1  -2   55.42    5.41
 -19   1  -3   18.11    5.66
  19   1   3   21.08    5.70
 -19  -1  -3   26.60    5.60
  19  -1   3   20.01    5.70
 -19   1  -4   -2.70    4.00
  19   1   4    1.33    3.96
 -19  -1  -4   -2.21    5.54
  19  -1   4    1.44    3.96
 -19   1  -5    0.65    4.41
 -19  -1  -5    0.00    4.44
  19   1   5   -0.14    4.52
  19  -1   5    0.89    6.33
  19   1   6   33.87    6.27
  19  -3   0   62.12    3.68
 -19   3   0   61.88    3.66
  19   3   0   54.94    3.65
 -19  -3   0   56.14    4.99
  19  -3   1   13.99    4.10
 -19   3  -1   15.60    4.07
  19   3   1   12.86    4.07
 -19  -3  -1   14.64    4.02
  19  -3   2   10.89    4.03
 -19   3  -2    6.90    4.02
 -19  -3  -2    9.99    3.93
  19   3   2    8.21    3.97
  19  -3   3   72.19    4.27
 -19   3  -3   71.23    6.25
 -19  -3  -3   71.34    4.17
  19   3   3   80.00    6.18
  19  -3   4  109.67    4.82
 -19   3  -4  110.20    4.87
 -19  -3  -4  119.16    4.79
  19   3   4  109.93    4.89
 -19  -3  -5    6.93    4.99
  19   3   5   10.05    5.02
  19  -5   0   76.08    5.76
 -19  -5   0   69.42    4.07
  19   5   0   64.08    5.72
 -19   5   0   71.15    5.88
  19  -5   1    3.78    4.48
 -19  -5  -1    0.02    4.40
  19   5   1    0.21    6.31
 -19   5  -1    3.71    6.41
  19  -5   2    0.42    4.44
 -19  -5  -2    0.12    6.09
 -19   5  -2    3.52    6.39
  19   5   2   -2.85    4.42
 -20   0   0   51.59    3.65
  20   0   0   65.93    5.03
 -20   0  -1    1.88    3.96
  20   0   1   -0.09    5.61
 -20   0  -2    1.46    3.90
  20   0   2    3.40    5.60
  20   0   3   -0.69    4.46
 -20   0  -3    0.47    4.44
  20   0   4   89.17    4.70
 -20   0  -4   98.27    6.43
 -20   2   0   75.85    4.28
  20   2   0   71.41    4.24
 -20  -2   0   76.26    4.18
  20  -2   0   81.16    5.84
 -20   2  -1    5.22    3.99
  20   2   1   -2.95    3.99
 -20  -2  -1    4.38    5.54
  20  -2   1    7.60    5.62
  20  -2   2    3.58    5.63
 -20   2  -2    8.02    3.92
  20   2   2    5.10    4.01
 -20  -2  -2    6.75    3.92
  20  -2   3   37.37    6.44
 -20   2  -3   34.87    4.59
 -20  -2  -3   35.82    4.51
  20   2   3   41.74    6.32
  20  -2   4   25.95    4.50
 -20   2  -4   22.99    6.27
 -20  -2  -4   26.84    4.45
  20   2   4   28.81    4.43
  20  -4   0   12.10    5.65
 -20   4   0   12.44    5.63
 -20  -4   0   12.32    5.47
  20   4   0   11.74    4.00
  20  -4   1    5.06    6.38
 -20   4  -1    5.45    6.39
 -20  -4  -1    1.91    4.36
  20   4   1    0.82    6.32
  20  -4   2   29.84    4.55
 -20   4  -2   28.28    6.39
 -20  -4  -2   32.23    4.42
  20   4   2   30.31    6.28
 -21   1   0    0.47    3.91
  21   1   0   -3.36    5.58
  21  -1   0    0.73    5.59
 -21  -1   0    1.49    5.50
 -21   1  -1   18.18    3.99
  21   1   1   19.20    5.61
 -21  -1  -1   18.57    3.99
  21  -1   1   18.64    5.61
 -21   1  -2   82.12    4.66
  21   1   2   96.95    4.77
 -21  -1  -2   88.22    4.69
  21  -1   2  112.01    6.50
 -21   1  -3    7.76    4.42
  21   1   3   11.75    4.45
 -21  -1  -3   11.75    4.96
  21  -1   3   15.90    4.38
  21  -3   0   60.05    4.70
 -21   3   0   62.49    4.69
 -21  -3   0   61.25    6.40
  21   3   0   64.75    6.41
  21  -3   1  100.21    4.80
 -21   3  -1  100.05    4.76
 -21  -3  -1  103.68    4.65
  21   3   1  108.00    6.46
  21  -3   2    8.09    5.03
 -21   3  -2   10.36    5.06
 -21  -3  -2   13.19    6.96
  21   3   2   11.19    4.95
 -22   0   0  100.74    6.45
  22   0   0  103.40    6.54
 -22   0  -1   -0.25    4.36
  22   0   1    1.24    6.21
  22   0   2    0.22    4.43
 -22   2   0   20.92    4.43
  22   2   0   22.84    4.42
 -22  -2   0   18.67    4.43
  22  -2   0   21.21    4.46
  22  -2   1   12.48    4.45
 -22   2  -1   15.05    4.41
  22   2   1   17.53    4.93
 -22  -2  -1   15.36    6.59
  23   1   0   -2.88    4.93
  23  -1   0   -0.20    4.91
   0   0   0    0.00    0.00
;
_shelx_hkl_checksum     78890
_shelx_res_file
;
TITL ip2028 in C2/c
    shelx.res
    created by SHELXL-2018/1 at 11:04:18 on 18-Sep-2021
CELL  0.71073  19.4400   8.6070  16.0977   90.000  115.264   90.000
ZERR     8.00   0.0015   0.0004   0.0010    0.000    0.007    0.000
LATT   7
SYMM  - X,   Y, 1/2 - Z
SFAC  C    H    N    O    RB
UNIT  48   8    64   64   8
MERG   2
FMAP   2
EQIV $1 X, -1+Y, Z
EQIV $2 -0.5+X, 0.5+Y, Z
EQIV $3 0.5-X, 0.5-Y, -Z
EQIV $4 0.5-X, 0.5+Y, 0.5-Z
EQIV $5 -0.5+X, 0.5-Y, -0.5+Z
RTAB H..O H1 N4_$1
RTAB O..O N1 N4_$1
RTAB XHY N1 H1 N4_$1
BIND RB2 O2_$2
BIND RB2 O2_$3
FREE RB2 N7_$4
FREE RB2 N7_$5
PLAN   10
SIZE     0.14   0.16   0.20
ACTA
BOND
BOND $H
CONF
L.S.   5
TEMP   -60.00
WGHT    0.032600
FVAR       0.13662
RB1   5    0.500000    0.392794    0.250000    10.50000    0.01707    0.01962 =
         0.04422    0.00000    0.00897    0.00000
RB2   5    0.000000    0.500000    0.000000    10.50000    0.02226    0.03355 =
         0.03067   -0.01165    0.00132    0.00090
O1    4    0.383299   -0.383041    0.161058    11.00000    0.03105    0.01883 =
         0.07025    0.00381    0.01530    0.01281
O2    4    0.384889   -0.146109    0.116394    11.00000    0.02839    0.02785 =
         0.05332    0.00341    0.02344   -0.00052
O3    4    0.036975   -0.160317    0.062145    11.00000    0.02116    0.02826 =
         0.09411    0.00358    0.02140   -0.00112
O4    4    0.106810    0.032438    0.137918    11.00000    0.04114    0.02138 =
         0.05192   -0.00027    0.02985    0.00709
O5    4    0.453192    0.098535    0.307178    11.00000    0.02058    0.03355 =
         0.03271    0.00481    0.00006   -0.00437
O6    4    0.377967   -0.092937    0.295802    11.00000    0.03753    0.01548 =
         0.02716    0.00461    0.00397   -0.00010
O7    4    0.131233    0.343696   -0.012928    11.00000    0.03132    0.01902 =
         0.04703    0.01270    0.01113    0.01207
O8    4    0.122177    0.094170   -0.030945    11.00000    0.02254    0.02311 =
         0.03048    0.00077    0.00373   -0.00460
N1    3    0.232223   -0.366118    0.107374    11.00000    0.02312    0.00895 =
         0.02666   -0.00101    0.00978    0.00038
AFIX  43
H1    2    0.247444   -0.461154    0.107308    11.00000   -1.50000
AFIX   0
N2    3    0.162176   -0.326010    0.095322    11.00000    0.02221    0.01273 =
         0.02834    0.00202    0.01093   -0.00043
N3    3    0.334704    0.270998    0.195471    11.00000    0.02200    0.01412 =
         0.02304   -0.00103    0.00671   -0.00157
N4    3    0.269458    0.319349    0.126427    11.00000    0.02134    0.01025 =
         0.02769    0.00086    0.00984   -0.00007
N5    3    0.353872   -0.256623    0.133487    11.00000    0.02115    0.01639 =
         0.02297   -0.00506    0.00642    0.00306
N6    3    0.097899   -0.093546    0.100109    11.00000    0.02562    0.01738 =
         0.04231    0.00773    0.01982    0.00298
N7    3    0.390832    0.034668    0.271521    11.00000    0.02409    0.01758 =
         0.01963   -0.00145    0.00532    0.00101
N8    3    0.155088    0.210892    0.010623    11.00000    0.01869    0.01802 =
         0.02629    0.00566    0.01075    0.00307
C1    1    0.276058   -0.239071    0.119649    11.00000    0.02030    0.01148 =
         0.01930    0.00000    0.00697    0.00007
C2    1    0.235453   -0.106126    0.118136    11.00000    0.01868    0.01041 =
         0.01876    0.00077    0.00747    0.00101
C3    1    0.164746   -0.171861    0.102512    11.00000    0.02029    0.01217 =
         0.02235    0.00187    0.00947    0.00077
C4    1    0.329271    0.115929    0.199662    11.00000    0.02056    0.01194 =
         0.01918   -0.00027    0.00702    0.00066
C5    1    0.261311    0.055291    0.134165    11.00000    0.01771    0.01090 =
         0.02024    0.00027    0.00937    0.00141
C6    1    0.226506    0.192590    0.089412    11.00000    0.01845    0.01259 =
         0.01982    0.00109    0.00893    0.00160
HKLF 4
REM  ip2028 in C2/c
REM R1 =  0.0256 for    2186 Fo > 4sig(Fo)  and  0.0379 for all    2890 data
REM    210 parameters refined using      0 restraints
END
WGHT      0.0322      0.0000
REM Highest difference peak  0.373,  deepest hole -0.392,  1-sigma level  0.077
Q1    1   0.3063  0.0637  0.1683  11.00000  0.05    0.37
Q2    1   0.0479  0.5096  0.0445  11.00000  0.05    0.37
Q3    1   0.1964  0.1994  0.0495  11.00000  0.05    0.36
Q4    1   0.5286  0.4419  0.2281  11.00000  0.05    0.35
Q5    1  -0.0325  0.5508  0.0228  11.00000  0.05    0.35
Q6    1   0.4562  0.3683  0.2072  11.00000  0.05    0.33
Q7    1   0.5339  0.3443  0.2239  11.00000  0.05    0.32
Q8    1   0.1937 -0.1257  0.0903  11.00000  0.05    0.30
Q9    1   0.3595  0.3167  0.2258  11.00000  0.05    0.26
Q10   1   0.0799  0.0798 -0.0664  11.00000  0.05    0.26
;
_shelx_res_checksum     9287
data_2
_audit_creation_method     'SHELXL-2018/1'
_chemical_name_systematic
;
Poly[[\m~4~-4-(3,5-dinitropyrazol-4-yl)-3,5-dinitropyrazol-1-ido]caesium]
;
_chemical_name_common     ?
_chemical_formula_moiety     'C6 H Cs N8 O8'
_chemical_formula_sum     'C6 H Cs N8 O8'
_chemical_formula_iupac     '[Cs (C6 H N8 O8)]'
_chemical_formula_weight     446.06
_chemical_melting_point     ?
_space_group_crystal_system     monoclinic
_space_group_name_H-M_alt     'C 2/c'
_space_group_name_Hall     '-C 2yc'
loop_
    _space_group_symop_operation_xyz
    'x, y, z'
    '-x, y, -z+1/2'
    'x+1/2, y+1/2, z'
    '-x+1/2, y+1/2, -z+1/2'
    '-x, -y, -z'
    'x, -y, z-1/2'
    '-x+1/2, -y+1/2, -z'
    'x+1/2, -y+1/2, z-1/2'
_cell_length_a     19.944(2)
_cell_length_b     8.6307(7)
_cell_length_c     16.2083(17)
_cell_angle_alpha     90
_cell_angle_beta     113.766(8)
_cell_angle_gamma     90
_cell_volume     2553.4(5)
_cell_formula_units_Z     8
_cell_measurement_reflns_used     8000
_cell_measurement_theta_min     2.232
_cell_measurement_theta_max     27.795
_cell_measurement_temperature     213(2)
_exptl_crystal_description     prism
_exptl_crystal_colour     yellow
_exptl_crystal_size_max     0.200
_exptl_crystal_size_mid     0.160
_exptl_crystal_size_min     0.140
_exptl_crystal_density_diffrn     2.321
_exptl_crystal_F_000     1696
_exptl_absorpt_coefficient_mu     2.966
_exptl_absorpt_correction_type     numerical
_exptl_absorpt_process_details
;
[X-RED (Stoe & Cie, 2001) and X-SHAPE (Stoe & Cie, 1999)]
;
_exptl_absorpt_correction_T_min     0.6765
_exptl_absorpt_correction_T_max     0.7718
_diffrn_ambient_temperature     213(2)
_diffrn_source     'fine-focus sealed tube'
_diffrn_radiation_type     MoK\a
_diffrn_radiation_wavelength     0.71073
_diffrn_measurement_device_type     'Stoe IPDS'
_diffrn_measurement_method     '\f oscillation scans'
_diffrn_reflns_number     9014
_diffrn_reflns_av_R_equivalents     0.0415
_diffrn_reflns_av_unetI/netI     0.0332
_diffrn_reflns_theta_min     2.232
_diffrn_reflns_theta_max     27.795
_diffrn_reflns_theta_full     25.242
_diffrn_measured_fraction_theta_max     0.986
_diffrn_measured_fraction_theta_full     0.990
_diffrn_reflns_limit_h_min     -20
_diffrn_reflns_limit_h_max     26
_diffrn_reflns_limit_k_min     -11
_diffrn_reflns_limit_k_max     11
_diffrn_reflns_limit_l_min     -21
_diffrn_reflns_limit_l_max     21
_refine_special_details     ?
_reflns_number_total     2990
_reflns_number_gt     2686
_reflns_threshold_expression     'I > 2\s(I)'
_refine_ls_structure_factor_coef     Fsqd
_refine_ls_matrix_type     full
_refine_ls_R_factor_all     0.0327
_refine_ls_R_factor_gt     0.0268
_refine_ls_wR_factor_gt     0.0579
_refine_ls_wR_factor_ref     0.0600
_refine_ls_goodness_of_fit_ref     1.207
_refine_ls_restrained_S_all     1.207
_refine_ls_number_reflns     2990
_refine_ls_number_parameters     211
_refine_ls_number_restraints     0
_refine_ls_hydrogen_treatment     constr
_refine_ls_weighting_scheme     calc
_refine_ls_weighting_details
              'w=1/[\s^2^(Fo^2^)+(0.0214P)^2^+3.9320P] where P=(Fo^2^+2Fc^2^)/3'
_atom_sites_solution_hydrogens     geom
_atom_sites_solution_primary     direct
_atom_sites_solution_secondary     difmap
_refine_ls_shift/su_max     0.000
_refine_ls_shift/su_mean     0.000
_refine_diff_density_max     0.669
_refine_diff_density_min     -0.766
_refine_ls_extinction_method
;
<i>SHELXL2018/1</i> (Sheldrick 2015)
;
_refine_ls_extinction_coef     0.00151(14)
_refine_ls_extinction_expression
                                  'Fc^*^=kFc[1+0.001xFc^2^\l^3^/sin(2\q)]^-1/4^'
loop_
    _atom_type_symbol
    _atom_type_description
    _atom_type_scat_dispersion_real
    _atom_type_scat_dispersion_imag
    _atom_type_scat_source
    'C' 'C' 0.0033 0.0016
                         'International Tables Vol C Tables 4.2.6.8 and 6.1.1.4'
    'H' 'H' 0.0000 0.0000
                         'International Tables Vol C Tables 4.2.6.8 and 6.1.1.4'
    'N' 'N' 0.0061 0.0033
                         'International Tables Vol C Tables 4.2.6.8 and 6.1.1.4'
    'O' 'O' 0.0106 0.0060
                         'International Tables Vol C Tables 4.2.6.8 and 6.1.1.4'
    'Cs' 'Cs' -0.3680 2.1192
                         'International Tables Vol C Tables 4.2.6.8 and 6.1.1.4'
_computing_data_collection
;
IPDS Software (Stoe & Cie, 2000)
;
_computing_cell_refinement
;
IPDS Software (Stoe & Cie, 2000)
;
_computing_data_reduction
;
IPDS Software (Stoe & Cie, 2000)
;
_computing_structure_solution
;
SHELXS97 (Sheldrick, 2008)
;
_computing_structure_refinement
;
<i>SHELXL2018/1</i> (Sheldrick, 2015)
;
_computing_molecular_graphics
;
DIAMOND  (Brandenburg, 1999)
;
_computing_publication_material
;
WinGX (Farrugia, 2012)
;
loop_
    _atom_site_type_symbol
    _atom_site_label
    _atom_site_fract_x
    _atom_site_fract_y
    _atom_site_fract_z
    _atom_site_U_iso_or_equiv
    _atom_site_adp_type
    _atom_site_calc_flag
    _atom_site_occupancy
    _atom_site_disorder_assembly
    _atom_site_disorder_group
    Cs Cs1 0.500000 0.42703(3) 0.250000 0.03031(9) Uani d 1 . .
    Cs Cs2 0.000000 0.500000 0.000000 0.04080(10) Uani d 1 . .
    O O1 0.36906(14) -0.3754(3) 0.1294(2) 0.0536(7) Uani d 1 . .
    O O2 0.38087(12) -0.1274(2) 0.12176(15) 0.0369(5) Uani d 1 . .
    O O3 0.04269(12) -0.1420(3) 0.07349(18) 0.0460(6) Uani d 1 . .
    O O4 0.11168(14) 0.0488(2) 0.14521(17) 0.0391(5) Uani d 1 . .
    O O5 0.44367(12) 0.1085(2) 0.29706(15) 0.0379(5) Uani d 1 . .
    O O6 0.36857(13) -0.0765(2) 0.29226(14) 0.0351(5) Uani d 1 . .
    O O7 0.13940(12) 0.3610(2) -0.01257(15) 0.0391(5) Uani d 1 . .
    O O8 0.12142(13) 0.1123(2) -0.02282(14) 0.0370(5) Uani d 1 . .
    N N1 0.22944(13) -0.3511(2) 0.10259(15) 0.0260(5) Uani d 1 . .
    H H1A 0.243307 -0.445633 0.099377 0.039 Uiso calc 0.5 . .
    N N2 0.16260(13) -0.3095(2) 0.09520(15) 0.0267(5) Uani d 1 . .
    N N3 0.32972(13) 0.2858(2) 0.19322(15) 0.0266(5) Uani d 1 . .
    N N4 0.26741(13) 0.3309(2) 0.12597(15) 0.0252(5) Uani d 1 . .
    H H1B 0.256042 0.426103 0.108253 0.038 Uiso calc 0.5 . .
    N N5 0.34581(13) -0.2427(2) 0.12310(15) 0.0260(5) Uani d 1 . .
    N N6 0.10201(14) -0.0772(3) 0.10736(17) 0.0304(5) Uani d 1 . .
    N N7 0.38266(14) 0.0482(3) 0.26693(15) 0.0268(5) Uani d 1 . .
    N N8 0.15723(13) 0.2273(2) 0.01333(15) 0.0253(5) Uani d 1 . .
    C C1 0.27188(15) -0.2249(3) 0.11572(17) 0.0228(5) Uani d 1 . .
    C C2 0.23398(15) -0.0903(3) 0.11868(16) 0.0216(5) Uani d 1 . .
    C C3 0.16581(15) -0.1553(3) 0.10518(17) 0.0236(5) Uani d 1 . .
    C C4 0.32386(15) 0.1316(3) 0.19768(17) 0.0230(5) Uani d 1 . .
    C C5 0.25873(14) 0.0703(3) 0.13417(16) 0.0208(5) Uani d 1 . .
    C C6 0.22504(15) 0.2064(3) 0.08996(17) 0.0230(5) Uani d 1 . .
loop_
    _atom_site_aniso_label
    _atom_site_aniso_U_11
    _atom_site_aniso_U_22
    _atom_site_aniso_U_33
    _atom_site_aniso_U_12
    _atom_site_aniso_U_13
    _atom_site_aniso_U_23
    Cs1 0.02186(13) 0.02958(13) 0.03945(15) 0.000 0.01232(10) 0.000
    Cs2 0.02484(14) 0.04935(19) 0.03776(16) -0.00107(11) 0.00175(11)
                                                                    -0.01535(12)
    O1 0.0407(13) 0.0213(10) 0.095(2) 0.0120(10) 0.0230(14) -0.0019(12)
    O2 0.0366(12) 0.0257(10) 0.0524(13) 0.0006(9) 0.0220(10) 0.0023(9)
    O3 0.0277(11) 0.0353(11) 0.0727(16) -0.0002(10) 0.0177(11) 0.0033(11)
    O4 0.0456(13) 0.0234(10) 0.0604(14) 0.0040(9) 0.0339(12) -0.0020(9)
    O5 0.0276(11) 0.0354(11) 0.0418(12) -0.0014(8) 0.0047(9) 0.0046(9)
    O6 0.0440(13) 0.0198(9) 0.0305(10) -0.0020(8) 0.0035(9) 0.0055(8)
    O7 0.0395(12) 0.0224(9) 0.0488(12) 0.0106(9) 0.0107(10) 0.0125(9)
    O8 0.0369(12) 0.0276(10) 0.0369(11) -0.0045(9) 0.0048(9) 0.0035(8)
    N1 0.0305(11) 0.0154(9) 0.0310(11) 0.0029(9) 0.0113(9) 0.0008(9)
    N2 0.0312(12) 0.0172(10) 0.0313(11) -0.0004(9) 0.0121(10) 0.0011(9)
    N3 0.0305(12) 0.0187(10) 0.0282(11) -0.0016(9) 0.0095(9) -0.0018(9)
    N4 0.0311(12) 0.0127(9) 0.0306(11) 0.0031(8) 0.0111(9) 0.0014(8)
    N5 0.0272(12) 0.0207(10) 0.0283(11) 0.0053(9) 0.0094(9) -0.0017(8)
    N6 0.0314(13) 0.0229(11) 0.0427(14) 0.0025(10) 0.0208(11) 0.0070(10)
    N7 0.0299(12) 0.0211(10) 0.0254(11) 0.0028(9) 0.0069(9) -0.0004(8)
    N8 0.0268(12) 0.0206(10) 0.0296(11) 0.0045(9) 0.0123(9) 0.0048(9)
    C1 0.0282(13) 0.0143(10) 0.0232(12) 0.0035(9) 0.0076(10) 0.0018(9)
    C2 0.0288(13) 0.0131(10) 0.0214(11) 0.0013(10) 0.0085(10) 0.0011(8)
    C3 0.0284(13) 0.0163(11) 0.0279(12) 0.0015(10) 0.0134(11) 0.0023(9)
    C4 0.0274(13) 0.0171(11) 0.0227(11) 0.0022(10) 0.0082(10) 0.0010(9)
    C5 0.0267(13) 0.0130(10) 0.0232(11) 0.0020(9) 0.0105(10) 0.0021(9)
    C6 0.0265(13) 0.0162(11) 0.0260(12) 0.0052(9) 0.0101(10) 0.0026(9)
_geom_special_details
;
 All esds (except the esd in the dihedral angle between two l.s. planes)
 are estimated using the full covariance matrix.  The cell esds are taken
 into account individually in the estimation of esds in distances, angles
 and torsion angles; correlations between esds in cell parameters are only
 used when they are defined by crystal symmetry.  An approximate (isotropic)
 treatment of cell esds is used for estimating esds involving l.s. planes.
;
loop_
    _geom_bond_atom_site_label_1
    _geom_bond_atom_site_label_2
    _geom_bond_site_symmetry_2
    _geom_bond_distance
    _geom_bond_publ_flag
    Cs1 O1 2_665 3.071(2) n
    Cs1 O1 1_565 3.071(2) y
    Cs1 O5 2_655 3.177(2) n
    Cs1 O5 . 3.177(2) y
    Cs1 O3 3 3.351(3) n
    Cs1 O3 4 3.351(3) y
    Cs1 N3 . 3.369(2) y
    Cs1 N3 2_655 3.369(2) n
    Cs1 O4 3 3.464(2) n
    Cs1 O4 4 3.464(2) y
    Cs1 O8 7 3.514(2) y
    Cs1 O8 8_556 3.514(2) n
    Cs2 O7 5_565 3.109(2) n
    Cs2 O7 . 3.109(2) y
    Cs2 O5 8_455 3.159(2) n
    Cs2 O5 4 3.159(2) y
    Cs2 O3 5 3.297(2) n
    Cs2 O3 1_565 3.297(2) y
    Cs2 O6 8_455 3.396(2) n
    Cs2 O6 4 3.396(2) y
    Cs2 N2 5 3.401(2) n
    Cs2 N2 1_565 3.401(2) y
    Cs2 O2 3_455 3.811(2) y
    Cs2 O2 7 3.811(2) n
    O1 N5 . 1.224(3) n
    O2 N5 . 1.222(3) n
    O3 N6 . 1.221(3) n
    O4 N6 . 1.225(3) n
    O5 N7 . 1.229(3) n
    O6 N7 . 1.224(3) n
    O7 N8 . 1.230(3) n
    O8 N8 . 1.225(3) n
    N1 N2 . 1.338(3) n
    N1 C1 . 1.342(3) n
    N1 H1A . 0.8700 n
    N2 C3 . 1.340(3) n
    N3 N4 . 1.339(3) n
    N3 C4 . 1.340(3) n
    N4 C6 . 1.346(3) n
    N4 H1B . 0.8700 n
    N5 C1 . 1.439(4) n
    N6 C3 . 1.453(3) n
    N7 C4 . 1.447(3) n
    N8 C6 . 1.432(3) n
    C1 C2 . 1.398(3) n
    C2 C3 . 1.404(4) n
    C2 C5 . 1.458(3) n
    C4 C5 . 1.396(4) n
    C5 C6 . 1.399(3) n
loop_
    _geom_angle_atom_site_label_1
    _geom_angle_atom_site_label_2
    _geom_angle_atom_site_label_3
    _geom_angle_site_symmetry_1
    _geom_angle_site_symmetry_3
    _geom_angle
    _geom_angle_publ_flag
    O1 Cs1 O1 2_665 1_565 112.57(9) ?
    O1 Cs1 O5 2_665 2_655 109.94(6) ?
    O1 Cs1 O5 1_565 2_655 128.30(6) ?
    O1 Cs1 O5 2_665 . 128.30(6) ?
    O1 Cs1 O5 1_565 . 109.94(6) ?
    O5 Cs1 O5 2_655 . 60.14(9) ?
    O1 Cs1 O3 2_665 3 101.47(7) ?
    O1 Cs1 O3 1_565 3 89.92(7) ?
    O5 Cs1 O3 2_655 3 53.49(6) ?
    O5 Cs1 O3 . 3 106.69(6) ?
    O1 Cs1 O3 2_665 4 89.92(7) ?
    O1 Cs1 O3 1_565 4 101.47(7) ?
    O5 Cs1 O3 2_655 4 106.69(6) ?
    O5 Cs1 O3 . 4 53.49(6) ?
    O3 Cs1 O3 3 4 159.51(8) ?
    O1 Cs1 N3 2_665 . 151.61(7) ?
    O1 Cs1 N3 1_565 . 61.45(6) ?
    O5 Cs1 N3 2_655 . 92.08(6) ?
    O5 Cs1 N3 . . 48.49(5) ?
    O3 Cs1 N3 3 . 106.11(6) ?
    O3 Cs1 N3 4 . 66.04(6) ?
    O1 Cs1 N3 2_665 2_655 61.45(6) ?
    O1 Cs1 N3 1_565 2_655 151.61(7) ?
    O5 Cs1 N3 2_655 2_655 48.49(5) ?
    O5 Cs1 N3 . 2_655 92.08(6) ?
    O3 Cs1 N3 3 2_655 66.03(6) ?
    O3 Cs1 N3 4 2_655 106.11(6) ?
    N3 Cs1 N3 . 2_655 137.57(8) ?
    O1 Cs1 O4 2_665 3 66.05(7) ?
    O1 Cs1 O4 1_565 3 93.97(7) ?
    O5 Cs1 O4 2_655 3 77.60(6) ?
    O5 Cs1 O4 . 3 137.70(5) ?
    O3 Cs1 O4 3 3 36.92(6) ?
    O3 Cs1 O4 4 3 155.15(6) ?
    N3 Cs1 O4 . 3 138.81(6) ?
    N3 Cs1 O4 2_655 3 57.79(6) ?
    O1 Cs1 O4 2_665 4 93.97(7) ?
    O1 Cs1 O4 1_565 4 66.05(7) ?
    O5 Cs1 O4 2_655 4 137.70(6) ?
    O5 Cs1 O4 . 4 77.60(6) ?
    O3 Cs1 O4 3 4 155.15(6) ?
    O3 Cs1 O4 4 4 36.92(6) ?
    N3 Cs1 O4 . 4 57.79(6) ?
    N3 Cs1 O4 2_655 4 138.81(6) ?
    O4 Cs1 O4 3 4 144.69(7) ?
    O1 Cs1 O8 2_665 7 140.41(6) ?
    O1 Cs1 O8 1_565 7 48.43(6) ?
    O5 Cs1 O8 2_655 7 79.97(5) ?
    O5 Cs1 O8 . 7 90.40(5) ?
    O3 Cs1 O8 3 7 52.64(6) ?
    O3 Cs1 O8 4 7 124.92(6) ?
    N3 Cs1 O8 . 7 59.05(6) ?
    N3 Cs1 O8 2_655 7 116.39(6) ?
    O4 Cs1 O8 3 7 79.82(6) ?
    O4 Cs1 O8 4 7 103.61(6) ?
    O1 Cs1 O8 2_665 8_556 48.43(6) ?
    O1 Cs1 O8 1_565 8_556 140.41(6) ?
    O5 Cs1 O8 2_655 8_556 90.40(5) ?
    O5 Cs1 O8 . 8_556 79.97(5) ?
    O3 Cs1 O8 3 8_556 124.92(6) ?
    O3 Cs1 O8 4 8_556 52.64(6) ?
    N3 Cs1 O8 . 8_556 116.39(6) ?
    N3 Cs1 O8 2_655 8_556 59.05(6) ?
    O4 Cs1 O8 3 8_556 103.61(6) ?
    O4 Cs1 O8 4 8_556 79.82(6) ?
    O8 Cs1 O8 7 8_556 168.92(7) ?
    O7 Cs2 O7 5_565 . 180.0 ?
    O7 Cs2 O5 5_565 8_455 103.32(6) ?
    O7 Cs2 O5 . 8_455 76.68(6) ?
    O7 Cs2 O5 5_565 4 76.68(6) ?
    O7 Cs2 O5 . 4 103.32(6) ?
    O5 Cs2 O5 8_455 4 180.00(11) ?
    O7 Cs2 O3 5_565 5 106.12(6) ?
    O7 Cs2 O3 . 5 73.88(6) ?
    O5 Cs2 O3 8_455 5 54.16(6) ?
    O5 Cs2 O3 4 5 125.84(6) ?
    O7 Cs2 O3 5_565 1_565 73.88(6) ?
    O7 Cs2 O3 . 1_565 106.12(6) ?
    O5 Cs2 O3 8_455 1_565 125.84(6) ?
    O5 Cs2 O3 4 1_565 54.16(6) ?
    O3 Cs2 O3 5 1_565 180.00(10) ?
    O7 Cs2 O6 5_565 8_455 68.69(6) ?
    O7 Cs2 O6 . 8_455 111.31(6) ?
    O5 Cs2 O6 8_455 8_455 38.43(5) ?
    O5 Cs2 O6 4 8_455 141.57(5) ?
    O3 Cs2 O6 5 8_455 80.81(5) ?
    O3 Cs2 O6 1_565 8_455 99.19(5) ?
    O7 Cs2 O6 5_565 4 111.31(6) ?
    O7 Cs2 O6 . 4 68.69(6) ?
    O5 Cs2 O6 8_455 4 141.57(5) ?
    O5 Cs2 O6 4 4 38.43(5) ?
    O3 Cs2 O6 5 4 99.19(5) ?
    O3 Cs2 O6 1_565 4 80.81(5) ?
    O6 Cs2 O6 8_455 4 180.00(9) ?
    O7 Cs2 N2 5_565 5 60.13(6) ?
    O7 Cs2 N2 . 5 119.87(6) ?
    O5 Cs2 N2 8_455 5 60.69(6) ?
    O5 Cs2 N2 4 5 119.31(6) ?
    O3 Cs2 N2 5 5 47.39(5) ?
    O3 Cs2 N2 1_565 5 132.61(5) ?
    O6 Cs2 N2 8_455 5 55.26(5) ?
    O6 Cs2 N2 4 5 124.74(5) ?
    O7 Cs2 N2 5_565 1_565 119.87(6) ?
    O7 Cs2 N2 . 1_565 60.13(6) ?
    O5 Cs2 N2 8_455 1_565 119.31(6) ?
    O5 Cs2 N2 4 1_565 60.69(6) ?
    O3 Cs2 N2 5 1_565 132.61(5) ?
    O3 Cs2 N2 1_565 1_565 47.39(5) ?
    O6 Cs2 N2 8_455 1_565 124.74(5) ?
    O6 Cs2 N2 4 1_565 55.26(5) ?
    N2 Cs2 N2 5 1_565 180.0 ?
    O7 Cs2 O2 5_565 3_455 46.92(5) ?
    O7 Cs2 O2 . 3_455 133.09(5) ?
    O5 Cs2 O2 8_455 3_455 114.79(5) ?
    O5 Cs2 O2 4 3_455 65.21(5) ?
    O3 Cs2 O2 5 3_455 78.04(6) ?
    O3 Cs2 O2 1_565 3_455 101.96(6) ?
    O6 Cs2 O2 8_455 3_455 100.16(5) ?
    O6 Cs2 O2 4 3_455 79.84(5) ?
    N2 Cs2 O2 5 3_455 54.28(5) ?
    N2 Cs2 O2 1_565 3_455 125.72(5) ?
    O7 Cs2 O2 5_565 7 133.08(5) ?
    O7 Cs2 O2 . 7 46.91(5) ?
    O5 Cs2 O2 8_455 7 65.21(5) ?
    O5 Cs2 O2 4 7 114.79(5) ?
    O3 Cs2 O2 5 7 101.96(6) ?
    O3 Cs2 O2 1_565 7 78.04(6) ?
    O6 Cs2 O2 8_455 7 79.84(5) ?
    O6 Cs2 O2 4 7 100.16(5) ?
    N2 Cs2 O2 5 7 125.72(5) ?
    N2 Cs2 O2 1_565 7 54.28(5) ?
    O2 Cs2 O2 3_455 7 180.00(6) ?
    N5 O1 Cs1 . 1_545 140.2(2) ?
    N6 O3 Cs2 . 1_545 130.86(18) ?
    N6 O3 Cs1 . 3_445 93.91(18) ?
    Cs2 O3 Cs1 1_545 3_445 110.96(7) ?
    N6 O4 Cs1 . 3_445 88.50(16) ?
    N7 O5 Cs2 . 4_545 99.67(16) ?
    N7 O5 Cs1 . . 131.31(16) ?
    Cs2 O5 Cs1 4_545 . 119.65(7) ?
    N7 O6 Cs2 . 4_545 88.38(14) ?
    N8 O7 Cs2 . . 118.85(17) ?
    N8 O8 Cs1 . 7 127.02(16) ?
    N2 N1 C1 . . 109.8(2) ?
    N2 N1 H1A . . 125.1 ?
    C1 N1 H1A . . 125.1 ?
    N1 N2 C3 . . 104.9(2) ?
    N1 N2 Cs2 . 1_545 130.12(15) ?
    C3 N2 Cs2 . 1_545 121.71(17) ?
    N4 N3 C4 . . 105.1(2) ?
    N4 N3 Cs1 . . 128.32(16) ?
    C4 N3 Cs1 . . 116.41(17) ?
    N3 N4 C6 . . 109.6(2) ?
    N3 N4 H1B . . 125.2 ?
    C6 N4 H1B . . 125.2 ?
    O2 N5 O1 . . 124.3(3) ?
    O2 N5 C1 . . 119.1(2) ?
    O1 N5 C1 . . 116.6(2) ?
    O3 N6 O4 . . 124.1(3) ?
    O3 N6 C3 . . 118.4(2) ?
    O4 N6 C3 . . 117.5(2) ?
    O3 N6 Cs1 . 3_445 66.57(17) ?
    O4 N6 Cs1 . 3_445 71.87(15) ?
    C3 N6 Cs1 . 3_445 137.60(16) ?
    O6 N7 O5 . . 124.3(2) ?
    O6 N7 C4 . . 118.3(2) ?
    O5 N7 C4 . . 117.4(2) ?
    O6 N7 Cs2 . 4_545 71.61(14) ?
    O5 N7 Cs2 . 4_545 60.53(14) ?
    C4 N7 Cs2 . 4_545 149.11(16) ?
    O8 N8 O7 . . 124.3(2) ?
    O8 N8 C6 . . 118.5(2) ?
    O7 N8 C6 . . 117.1(2) ?
    N1 C1 C2 . . 111.4(2) ?
    N1 C1 N5 . . 119.1(2) ?
    C2 C1 N5 . . 129.5(2) ?
    C1 C2 C3 . . 99.5(2) ?
    C1 C2 C5 . . 130.2(3) ?
    C3 C2 C5 . . 130.2(2) ?
    N2 C3 C2 . . 114.3(2) ?
    N2 C3 N6 . . 117.7(2) ?
    C2 C3 N6 . . 127.8(2) ?
    N3 C4 C5 . . 114.3(2) ?
    N3 C4 N7 . . 118.3(2) ?
    C5 C4 N7 . . 127.3(2) ?
    C4 C5 C6 . . 99.9(2) ?
    C4 C5 C2 . . 129.6(2) ?
    C6 C5 C2 . . 130.6(2) ?
    N4 C6 C5 . . 111.1(2) ?
    N4 C6 N8 . . 119.0(2) ?
    C5 C6 N8 . . 129.8(2) ?
loop_
    _geom_torsion_atom_site_label_1
    _geom_torsion_atom_site_label_2
    _geom_torsion_atom_site_label_3
    _geom_torsion_atom_site_label_4
    _geom_torsion_site_symmetry_1
    _geom_torsion_site_symmetry_2
    _geom_torsion_site_symmetry_3
    _geom_torsion_site_symmetry_4
    _geom_torsion
    _geom_torsion_publ_flag
    C1 N1 N2 C3 . . . . -0.7(3) ?
    C1 N1 N2 Cs2 . . . 1_545 158.78(16) ?
    C4 N3 N4 C6 . . . . -0.6(3) ?
    Cs1 N3 N4 C6 . . . . 142.57(18) ?
    Cs1 O1 N5 O2 1_545 . . . 53.4(5) ?
    Cs1 O1 N5 C1 1_545 . . . -127.5(3) ?
    Cs2 O3 N6 O4 1_545 . . . -167.5(2) ?
    Cs1 O3 N6 O4 3_445 . . . -45.3(3) ?
    Cs2 O3 N6 C3 1_545 . . . 10.7(4) ?
    Cs1 O3 N6 C3 3_445 . . . 132.9(2) ?
    Cs2 O3 N6 Cs1 1_545 . . 3_445 -122.2(2) ?
    Cs1 O4 N6 O3 3_445 . . . 43.4(3) ?
    Cs1 O4 N6 C3 3_445 . . . -134.9(2) ?
    Cs2 O6 N7 O5 4_545 . . . 31.4(3) ?
    Cs2 O6 N7 C4 4_545 . . . -148.0(2) ?
    Cs2 O5 N7 O6 4_545 . . . -34.6(3) ?
    Cs1 O5 N7 O6 . . . . -179.42(19) ?
    Cs2 O5 N7 C4 4_545 . . . 144.81(19) ?
    Cs1 O5 N7 C4 . . . . 0.0(4) ?
    Cs1 O5 N7 Cs2 . . . 4_545 -144.8(2) ?
    Cs1 O8 N8 O7 7 . . . 26.7(4) ?
    Cs1 O8 N8 C6 7 . . . -152.15(18) ?
    Cs2 O7 N8 O8 . . . . 66.2(3) ?
    Cs2 O7 N8 C6 . . . . -114.9(2) ?
    N2 N1 C1 C2 . . . . 0.7(3) ?
    N2 N1 C1 N5 . . . . -178.4(2) ?
    O2 N5 C1 N1 . . . . 169.4(2) ?
    O1 N5 C1 N1 . . . . -9.8(4) ?
    O2 N5 C1 C2 . . . . -9.5(4) ?
    O1 N5 C1 C2 . . . . 171.4(3) ?
    N1 C1 C2 C3 . . . . -0.4(3) ?
    N5 C1 C2 C3 . . . . 178.5(2) ?
    N1 C1 C2 C5 . . . . 177.9(2) ?
    N5 C1 C2 C5 . . . . -3.2(5) ?
    N1 N2 C3 C2 . . . . 0.5(3) ?
    Cs2 N2 C3 C2 1_545 . . . -161.16(16) ?
    N1 N2 C3 N6 . . . . -175.3(2) ?
    Cs2 N2 C3 N6 1_545 . . . 23.1(3) ?
    C1 C2 C3 N2 . . . . -0.1(3) ?
    C5 C2 C3 N2 . . . . -178.3(2) ?
    C1 C2 C3 N6 . . . . 175.2(2) ?
    C5 C2 C3 N6 . . . . -3.1(4) ?
    O3 N6 C3 N2 . . . . -22.2(4) ?
    O4 N6 C3 N2 . . . . 156.2(2) ?
    Cs1 N6 C3 N2 3_445 . . . 63.3(3) ?
    O3 N6 C3 C2 . . . . 162.7(3) ?
    O4 N6 C3 C2 . . . . -18.9(4) ?
    Cs1 N6 C3 C2 3_445 . . . -111.8(3) ?
    N4 N3 C4 C5 . . . . 0.4(3) ?
    Cs1 N3 C4 C5 . . . . -147.90(19) ?
    N4 N3 C4 N7 . . . . -178.0(2) ?
    Cs1 N3 C4 N7 . . . . 33.7(3) ?
    O6 N7 C4 N3 . . . . 155.1(3) ?
    O5 N7 C4 N3 . . . . -24.4(4) ?
    Cs2 N7 C4 N3 4_545 . . . 53.4(4) ?
    O6 N7 C4 C5 . . . . -23.1(4) ?
    O5 N7 C4 C5 . . . . 157.4(3) ?
    Cs2 N7 C4 C5 4_545 . . . -124.8(3) ?
    N3 C4 C5 C6 . . . . -0.1(3) ?
    N7 C4 C5 C6 . . . . 178.2(3) ?
    N3 C4 C5 C2 . . . . 179.4(3) ?
    N7 C4 C5 C2 . . . . -2.3(5) ?
    C1 C2 C5 C4 . . . . -43.6(4) ?
    C3 C2 C5 C4 . . . . 134.1(3) ?
    C1 C2 C5 C6 . . . . 135.7(3) ?
    C3 C2 C5 C6 . . . . -46.5(4) ?
    N3 N4 C6 C5 . . . . 0.5(3) ?
    N3 N4 C6 N8 . . . . -176.5(2) ?
    C4 C5 C6 N4 . . . . -0.3(3) ?
    C2 C5 C6 N4 . . . . -179.8(3) ?
    C4 C5 C6 N8 . . . . 176.4(3) ?
    C2 C5 C6 N8 . . . . -3.1(5) ?
    O8 N8 C6 N4 . . . . 175.1(2) ?
    O7 N8 C6 N4 . . . . -3.9(4) ?
    O8 N8 C6 C5 . . . . -1.4(4) ?
    O7 N8 C6 C5 . . . . 179.6(3) ?
loop_
    _geom_hbond_atom_site_label_D
    _geom_hbond_atom_site_label_H
    _geom_hbond_atom_site_label_A
    _geom_hbond_site_symmetry_A
    _geom_hbond_distance_DH
    _geom_hbond_distance_HA
    _geom_hbond_distance_DA
    _geom_hbond_angle_DHA
    _geom_hbond_publ_flag
    N1 H1A N4 1_545 0.87 1.99 2.832(3) 162 no
    N4 H1B N1 1_565 0.87 1.99 2.832(3) 163 no
_shelx_space_group_comment
;
The symmetry employed for this shelxl refinement is uniquely defined
by the following loop, which should always be used as a source of
symmetry information in preference to the above space-group names.
They are only intended as comments.
;
_shelx_estimated_absorpt_T_min     0.588
_shelx_estimated_absorpt_T_max     0.682
_shelx_hkl_file
;
  26   0  -7   71.40   19.90
  26   0  -7   49.99   21.07
  26   0  -8 1459.62   25.32
  26   0  -8 1528.62   28.66
  26   0  -9   34.33   20.27
  26   0  -9   25.50   26.84
  26   0 -10  176.79   23.21
  26   0 -10  185.13   20.63
  25   1  -3   54.96   19.85
  25  -1  -3   72.51   18.41
  25  -1  -3   43.93   19.97
  25  -1  -4  108.59   19.95
  25   1  -4   97.16   23.92
  25   1  -4  101.75   19.26
  25  -1  -4   67.64   22.27
  25   1  -5  151.08   20.21
  25  -1  -5  179.53   20.97
  25   1  -5  162.20   19.34
  25  -1  -5  143.57   22.74
  25   1  -6  775.79   21.97
  25  -1  -6  775.50   24.16
  25  -1  -6  773.86   22.54
  25   1  -6  846.57   25.74
  25   1  -7  287.36   20.60
  25  -1  -7  269.96   21.77
  25   1  -7  239.09   24.99
  25  -1  -7  276.29   19.22
  25   1  -8   -1.01   20.54
  25  -1  -8  -12.04   26.34
  25   1  -8   20.03   19.61
  25  -1  -8    0.15   18.66
  25  -1  -9  104.23   19.34
  25   1  -9  122.44   20.06
  25  -1  -9  109.64   27.58
  25   1  -9  101.02   25.72
  25   1 -10  886.71   26.10
  25  -1 -10  900.12   25.10
  25  -1 -10  887.51   21.69
  25   1 -10  818.11   23.76
  25   1 -11  210.15   27.62
  25  -1 -11  207.32   19.35
  25  -1 -11  197.41   28.97
  25  -1 -12   62.37   24.32
  25   1 -12   54.67   27.70
  25  -1 -12   66.57   23.18
  25  -1 -13   10.14   30.78
  25  -1 -13   24.18   18.73
  25   1 -13   22.66   22.54
  25   1 -13   10.05   23.21
  25  -3  -6  266.65   23.55
  25  -3  -7  407.28   19.23
  25  -3  -7  450.59   24.47
  25   3  -7  427.08   21.88
  25  -3  -8   83.11   24.14
  25  -3  -8   83.90   18.76
  25   3  -8   70.39   20.75
  25   3  -9  718.53   27.33
  25  -3  -9  759.33   31.50
  25   3  -9  707.77   26.44
  25  -3  -9  619.56   23.94
  25   3 -10  249.42   26.57
  25  -3 -10  266.00   19.58
  25  -3 -10  259.46   25.75
  25   3 -10  250.04   25.21
  24   0  -1   -0.85   19.42
  24   0  -2   -8.97   19.02
  24   0  -2   15.72   22.18
  24   0  -3   87.05   19.26
  24   0  -3   68.19   18.41
  24   0  -4 2203.88   24.45
  24   0  -4 2116.03   25.55
  24   0  -5   51.25   19.63
  24   0  -5   56.83   18.28
  24   0  -6   93.97   18.44
  24   0  -6   98.74   19.93
  24   0  -7   -3.59   19.85
  24   0  -7   44.74   18.76
  24   0  -8  766.50   22.65
  24   0  -8  731.19   24.98
  24   0  -9   17.92   18.65
  24   0  -9   47.02   25.80
  24   0 -10   88.50   27.20
  24   0 -10   99.53   18.70
  24   0 -11   14.67   22.47
  24   0 -11   25.96   18.14
  24   0 -12 1086.32   31.30
  24   0 -12 1057.04   24.64
  24   0 -13   17.12   17.77
  24   0 -13   20.59   24.00
  24   0 -14  145.34   25.20
  24   0 -15   15.95   25.67
  24   2  -1  150.64   20.09
  24  -2  -2   22.04   17.87
  24   2  -2   40.40   23.66
  24  -2  -2   10.35   20.33
  24  -2  -3  234.61   20.88
  24   2  -3  230.65   19.65
  24  -2  -3  223.09   22.20
  24  -2  -4  793.17   19.53
  24  -2  -4  816.25   27.18
  24   2  -4  830.54   21.50
  24   2  -5  485.46   24.98
  24  -2  -5  441.68   18.37
  24  -2  -5  479.17   21.96
  24   2  -5  505.75   24.85
  24   2  -6   20.83   19.50
  24   2  -6   54.71   23.64
  24  -2  -6   55.05   17.83
  24  -2  -6   56.56   21.64
  24  -2  -7  242.15   22.25
  24   2  -7  253.50   20.45
  24   2  -7  232.55   24.52
  24  -2  -7  266.56   22.31
  24  -2  -8  991.41   24.79
  24   2  -8  992.29   26.54
  24   2  -8  915.89   22.53
  24  -2  -8  904.65   20.32
  24  -2  -9   91.08   23.08
  24  -2  -9  101.49   17.94
  24   2  -9   82.33   25.04
  24  -2 -10   15.65   17.79
  24   2 -10    0.26   25.09
  24  -2 -10   17.18   28.85
  24  -2 -11  203.67   18.58
  24   2 -11  208.38   26.38
  24   2 -11  194.82   22.88
  24  -2 -11  240.76   24.77
  24   2 -12  746.21   28.57
  24  -2 -12  735.17   20.11
  24   2 -12  671.12   24.01
  24  -2 -13  349.07   22.75
  24   2 -13  366.91   28.18
  24   2 -13  345.25   22.53
  24   2 -14   22.79   33.07
  24  -2 -14   14.19   17.82
  24   2 -14    7.63   20.78
  24   4  -5  269.78   21.49
  24  -4  -5  273.28   29.29
  24   4  -6  291.04   25.88
  24  -4  -6  261.17   18.22
  24  -4  -6  351.01   29.81
  24   4  -7   93.56   24.92
  24  -4  -7   91.75   30.14
  24   4  -7   50.35   24.91
  24  -4  -7   99.60   18.00
  24   4  -8   76.88   24.46
  24  -4  -8   62.42   30.79
  24   4  -8   79.17   24.74
  24  -4  -8   51.66   17.79
  24  -4  -9  585.65   19.40
  24   4  -9  592.01   27.32
  24   4  -9  634.11   26.11
  24   4 -10   49.59   23.22
  24   4 -10  269.83   21.64
  24  -4 -10  241.59   18.71
  24   4 -11  227.87   26.03
  23   1  -1  169.65   19.01
  23  -1  -1  154.71   23.78
  23  -1  -1  142.57   18.06
  23  -1  -2 1508.23   22.87
  23   1  -2 1515.51   22.98
  23  -1  -2 1473.74   24.53
  23   1  -3  151.97   18.95
  23  -1  -3  158.16   19.50
  23  -1  -3  128.27   17.75
  23  -1  -4   33.35   17.19
  23  -1  -4   56.33   19.40
  23   1  -4   33.97   18.59
  23   1  -4   37.79   22.21
  23  -1  -5   73.28   17.43
  23  -1  -5   76.19   24.36
  23   1  -5   53.61   19.06
  23   1  -5   54.95   18.54
  23   1  -6 1514.52   26.45
  23  -1  -6 1427.41   25.08
  23  -1  -6 1471.63   24.16
  23   1  -6 1487.43   23.70
  23  -1  -7   53.67   17.73
  23   1  -7   59.96   19.39
  23   1  -7   69.18   22.61
  23  -1  -7   56.13   20.48
  23   1  -8   10.70   24.52
  23  -1  -8   35.51   17.47
  23  -1  -8   18.06   20.83
  23   1  -8    0.99   18.69
  23   1  -9  129.72   22.60
  23  -1  -9  100.52   21.81
  23   1  -9   80.78   24.97
  23  -1  -9  139.26   22.00
  23  -1 -10 1298.55   21.30
  23   1 -10 1341.54   25.95
  23   1 -10 1353.61   25.42
  23  -1 -10 1443.16   26.61
  23  -1 -11   71.52   21.48
  23  -1 -11   73.02   22.87
  23   1 -11   99.13   26.58
  23  -1 -12  117.63   17.47
  23   1 -12  100.93   27.48
  23  -1 -13  140.40   17.46
  23   1 -13  179.85   28.64
  23   1 -13  133.77   21.05
  23   1 -14  463.94   25.36
  23   1 -14  396.50   21.31
  23  -1 -14  394.70   18.02
  23  -1 -15   60.14   20.26
  23   1 -15   50.75   20.09
  23   1 -15   90.00   30.48
  23   1 -16   11.72   25.80
  23   1 -16   14.99   20.20
  23   3  -1  112.93   19.64
  23  -3  -1  109.61   21.45
  23  -3  -1  114.43   18.51
  23  -3  -2  373.00   21.87
  23   3  -2  384.91   20.62
  23  -3  -2  394.80   18.47
  23  -3  -3  445.60   22.24
  23  -3  -3  373.78   18.24
  23   3  -3  409.46   25.26
  23  -3  -4   89.07   26.86
  23  -3  -4   64.67   21.46
  23   3  -4   58.02   19.78
  23   3  -5  952.94   26.33
  23  -3  -5  858.83   19.41
  23  -3  -5 1002.29   24.17
  23   3  -6  474.72   24.98
  23  -3  -6  387.58   21.61
  23  -3  -6  421.79   23.37
  23   3  -6  419.45   24.94
  23   3  -7  312.68   24.69
  23  -3  -7  284.12   17.63
  23  -3  -7  325.70   28.41
  23   3  -8  130.58   20.14
  23  -3  -8  122.92   21.13
  23   3  -8  154.74   23.76
  23  -3  -8  170.52   28.56
  23   3  -9  227.17   23.51
  23  -3  -9  198.06   17.42
  23   3  -9  212.45   24.75
  23   3 -10  183.33   24.84
  23  -3 -10  139.70   17.52
  23   3 -10  168.95   22.45
  23   3 -11  987.23   28.92
  23   3 -11 1010.63   24.71
  23  -3 -11  935.97   19.77
  23  -3 -12  106.37   17.28
  23   3 -12  128.34   29.88
  23   3 -12   -2.01   20.20
  23   3 -13  398.30   27.50
  23  -3 -13  390.44   18.55
  23   3 -13  354.89   21.80
  23   3 -14  282.35   28.17
  23  -3 -14  247.96   21.99
  23   3 -14  255.52   24.17
  23   3 -15  137.47   28.65
  23   3 -15  102.64   23.77
  23  -3 -15  114.89   17.68
  23   5  -5  153.37   25.82
  23  -5  -5  158.84   22.34
  23  -5  -5  189.19   24.92
  23  -5  -6   15.00   17.70
  23   5  -6    9.89   20.44
  23  -5  -6    6.31   30.19
  23   5  -7  517.86   26.27
  23   5  -7  558.94   26.40
  23  -5  -7  508.44   18.88
  23   5  -8 1079.17   28.60
  23   5  -8   34.10   23.69
  23  -5  -8 1005.45   20.08
  23  -5  -9  139.82   21.68
  23   5  -9  180.13   27.70
  23   5  -9  181.95   28.54
  23   5 -10   15.06   26.03
  23  -5 -10   31.49   17.46
  23   5 -10   -1.18   24.23
  22   0  -1   38.38   18.55
  22   0  -2   -6.74   22.30
  22   0  -3   14.70   18.37
  22   0  -3   -4.83   21.14
  22   0  -4 1291.30   20.63
  22   0  -4 1344.41   22.12
  22   0  -5   23.23   23.07
  22   0  -5   17.14   17.39
  22   0  -6   36.80   17.72
  22   0  -6   51.94   23.34
  22   0  -7    0.79   17.67
  22   0  -7   23.09   19.90
  22   0  -8 1373.57   24.94
  22   0  -8 1371.77   24.21
  22   0  -9   44.72   17.15
  22   0  -9   41.67   20.58
  22   0 -10   12.97   21.16
  22   0 -10   -4.48   17.06
  22   0 -11   80.41   20.70
  22   0 -11   91.68   22.06
  22   0 -12 1985.77   34.45
  22   0 -12 1698.50   25.40
  22   0 -15    7.40   15.61
  22   0 -16  737.02   22.08
  22   0 -17   25.45   19.76
  22  -2  -1  307.91   19.82
  22  -2  -1  282.12   17.77
  22   2  -1  282.85   23.43
  22  -2  -2  161.36   20.26
  22  -2  -2  143.58   21.05
  22   2  -2  161.49   18.93
  22   2  -3  620.11   20.57
  22  -2  -3  684.58   21.55
  22  -2  -3  585.89   18.40
  22  -2  -4 1754.46   21.23
  22  -2  -4 1940.14   25.03
  22   2  -4 1959.79   24.45
  22  -2  -5  728.00   22.35
  22  -2  -5  625.14   18.30
  22   2  -5  694.02   24.22
  22   2  -5  693.22   24.88
  22   2  -6   24.70   22.42
  22   2  -6   -5.69   22.52
  22  -2  -6   -5.12   16.84
  22  -2  -6   28.82   20.85
  22  -2  -7  604.41   22.09
  22  -2  -7  723.99   27.92
  22   2  -7  674.57   21.34
  22   2  -7  701.21   20.74
  22  -2  -8  781.03   22.30
  22  -2  -8  927.70   24.47
  22   2  -8  856.69   22.14
  22  -2  -9  375.17   21.11
  22   2  -9  389.42   24.94
  22  -2 -10  104.99   16.48
  22   2 -10   84.89   21.18
  22   2 -10   79.58   25.17
  22   2 -11  491.75   22.24
  22  -2 -11  501.71   21.38
  22   2 -11  541.16   27.00
  22   2 -12  821.68   28.83
  22  -2 -12  734.08   18.40
  22   2 -12  753.52   22.43
  22   2 -13   83.44   19.50
  22  -2 -13  168.60   20.18
  22   2 -13  162.57   27.86
  22   2 -14   -3.05   18.16
  22  -2 -14    3.66   19.97
  22   2 -14   -0.81   27.46
  22   2 -15   56.13   19.24
  22   2 -15   60.52   28.83
  22  -2 -15   54.73   19.74
  22   2 -16  227.32   20.61
  22   2 -16  271.06   31.10
  22  -2 -16  226.00   21.12
  22   2 -17  121.96   20.72
  22   2 -17  185.50   36.58
  22  -4  -1  308.08   18.34
  22  -4  -1  315.42   26.69
  22   4  -1  288.56   24.92
  22  -4  -2  242.46   22.30
  22  -4  -2  198.24   18.22
  22   4  -2  229.32   24.70
  22  -4  -3  440.04   22.83
  22   4  -3  392.84   25.09
  22  -4  -3  375.03   22.13
  22   4  -4  150.23   24.40
  22  -4  -4  163.59   22.96
  22  -4  -4  122.33   17.36
  22  -4  -5  808.29   18.65
  22  -4  -5  924.98   24.79
  22   4  -5  903.29   26.53
  22  -4  -6  453.68   21.36
  22  -4  -6  539.48   24.53
  22   4  -6  459.28   25.39
  22   4  -7  878.47   26.68
  22   4  -7  809.80   26.65
  22  -4  -7  736.68   18.53
  22  -4  -8   53.16   16.76
  22   4  -8   94.86   19.99
  22   4  -8  107.74   23.38
  22   4  -9  259.93   24.83
  22  -4  -9  239.97   16.90
  22   4  -9   28.70   22.62
  22   4 -10   99.14   21.40
  22  -4 -10   96.36   20.44
  22   4 -10   86.13   24.40
  22   4 -11  140.86   24.41
  22  -4 -11  162.26   20.46
  22   4 -11  158.79   24.66
  22   4 -12   24.29   22.90
  22   4 -12   32.07   28.13
  22  -4 -12   33.13   19.90
  22  -4 -13  444.65   21.25
  22   4 -13  443.97   30.66
  22   4 -13  410.89   24.61
  22   4 -14  180.47   33.40
  22   4 -14  181.32   23.97
  22  -4 -14  199.85   21.31
  22  -4 -15   66.89   17.04
  22   4 -15   85.66   33.85
  22   4 -15   77.01   27.09
  22   6  -7   21.40   23.10
  22   6  -7   16.71   24.28
  22  -6  -7   27.35   21.55
  22  -6  -8   33.42   21.41
  22   6  -8   28.71   27.58
  22   6  -8   18.52   22.98
  21   1  -1  149.73   18.41
  21  -1  -1  163.30   17.31
  21  -1  -1  157.04   18.90
  21  -1  -2 1808.28   25.00
  21   1  -2 2015.75   23.82
  21  -1  -2 2021.67   24.15
  21  -1  -3   44.19   23.07
  21   1  -3   19.73   22.29
  21  -1  -3   45.78   20.52
  21  -1  -4    5.11   19.04
  21  -1  -4   28.53   16.41
  21   1  -4  -17.06   22.29
  21   1  -5  176.54   18.69
  21  -1  -5  178.02   24.10
  21  -1  -5  122.51   16.87
  21   1  -5  211.53   22.18
  21   1  -6 4318.75   33.55
  21  -1  -6 3970.20   28.56
  21   1  -6 4288.71   34.47
  21  -1  -6 4342.42   33.33
  21   1  -7  109.36   23.50
  21  -1  -7  116.49   16.87
  21   1  -7  118.56   18.08
  21  -1  -7  150.03   25.08
  21   1  -8  105.74   17.74
  21  -1  -8  122.52   21.01
  21   1  -8  127.13   24.02
  21  -1  -8  116.81   20.27
  21   1  -9  256.56   25.13
  21  -1  -9  253.91   16.85
  21  -1  -9  261.97   21.74
  21   1  -9  256.75   21.39
  21   1 -10 1165.18   28.51
  21  -1 -10 1053.14   19.07
  21   1 -11  229.73   26.62
  21  -1 -11  221.74   19.99
  21  -1 -12   13.87   19.03
  21   1 -12   13.20   19.07
  21   1 -12   25.84   27.04
  21   1 -13   77.57   19.15
  21  -1 -13   87.00   15.36
  21   1 -13   88.75   22.87
  21   1 -14 1043.09   22.58
  21   1 -14 1332.89   33.75
  21  -1 -14 1069.81   22.03
  21  -1 -15  100.14   15.74
  21   1 -15   96.71   18.96
  21   1 -16    3.16   15.34
  21   1 -17    7.31   19.11
  21  -1 -18  290.32   21.03
  21   1 -18  289.76   24.84
  21  -3  -1  927.46   23.03
  21  -3  -1 1035.66   26.79
  21   3  -1  971.42   25.24
  21   3  -2  522.22   20.20
  21  -3  -2  514.52   21.48
  21  -3  -2  469.86   17.59
  21   3  -3  428.98   24.12
  21  -3  -3  443.53   21.55
  21  -3  -3  370.26   17.16
  21   3  -4   78.79   18.86
  21  -3  -4   95.07   21.36
  21  -3  -4  104.96   16.36
  21  -3  -5   -4.97   16.35
  21  -3  -5   -4.18   26.45
  21   3  -5   10.19   23.20
  21   3  -6  351.46   19.92
  21  -3  -6  419.46   22.66
  21  -3  -6  310.38   20.49
  21   3  -7  804.33   25.94
  21  -3  -7  677.50   21.47
  21   3  -8  222.95   23.07
  21  -3  -8  169.23   16.43
  21   3  -8  213.07   19.93
  21  -3  -9  267.93   20.16
  21   3  -9  266.38   24.64
  21   3  -9  307.08   22.57
  21   3 -10  414.29   25.03
  21   3 -10  260.43   21.03
  21  -3 -10  356.31   20.19
  21   3 -11  544.57   26.48
  21   3 -11   19.34   19.09
  21  -3 -11  486.27   17.00
  21  -3 -12   64.22   16.00
  21   3 -12   71.68   19.43
  21   3 -12   68.05   28.96
  21  -3 -13  226.02   16.25
  21   3 -13  246.66   30.35
  21   3 -13  232.09   19.80
  21   3 -14  362.35   31.57
  21   3 -14  292.35   22.69
  21  -3 -14  288.72   20.46
  21   3 -15  513.55   29.99
  21   3 -15  492.63   24.91
  21  -3 -15  479.56   17.62
  21   3 -16   17.53   23.56
  21  -3 -16   29.35   16.80
  21   3 -16   15.12   33.31
  21   3 -17  186.79   25.01
  21  -3 -17  181.57   21.01
  21   3 -17  189.48   35.31
  21  -5  -1  186.82   22.33
  21   5  -1  141.67   20.16
  21  -5  -1  162.07   18.40
  21   5  -2   24.73   23.52
  21  -5  -2   34.37   22.59
  21  -5  -2   14.49   21.83
  21  -5  -3  177.61   23.41
  21   5  -3  167.97   24.16
  21  -5  -3  159.74   17.87
  21   5  -4  880.63   25.85
  21  -5  -4  964.59   30.51
  21  -5  -4  774.38   19.01
  21  -5  -5  377.83   24.35
  21  -5  -5  278.23   17.39
  21   5  -5  314.22   24.04
  21  -5  -6   48.61   16.66
  21   5  -6   81.57   23.30
  21   5  -7  119.13   23.06
  21   5  -7   18.10   23.24
  21  -5  -7  114.75   16.56
  21  -5  -8  471.48   20.98
  21   5  -8  548.95   27.91
  21   5  -8  513.92   24.72
  21   5  -9  154.11   23.58
  21  -5  -9  166.43   16.55
  21   5  -9  158.39   25.91
  21   5 -10    5.07   25.85
  21   5 -10    1.06   23.90
  21  -5 -10   30.07   19.98
  21  -5 -11  261.07   16.85
  21   5 -11  268.12   26.82
  21   5 -11  252.52   24.06
  21   5 -12  363.35   27.14
  21   5 -12  363.47   30.94
  21  -5 -12  361.70   17.20
  21  -5 -13  167.11   16.63
  21   5 -13  148.82   29.83
  21   5 -13  142.14   24.17
  21   5 -14    8.72   31.84
  21   5 -14    5.00   29.26
  21  -5 -14    2.61   16.99
  20   0  -1   -8.15   17.44
  20   0  -2  107.85   18.18
  20   0  -3   84.83   18.69
  20   0  -4 3222.49   26.50
  20   0  -4 3276.87   31.74
  20   0  -5   16.58   16.58
  20   0  -5   25.15   18.40
  20   0  -6   78.17   23.50
  20   0  -6   88.87   16.90
  20   0  -7   14.23   16.44
  20   0  -7   29.87   19.25
  20   0  -8 2546.29   24.88
  20   0  -8 2850.49   32.97
  20   0  -9   49.06   19.89
  20   0  -9   48.21   20.52
  20   0 -10   61.51   25.82
  20   0 -10   51.73   15.68
  20   0 -11   37.89   19.18
  20   0 -14   36.89   14.71
  20   0 -15   27.04   18.38
  20   0 -16  939.16   22.26
  20   0 -17    2.22   15.77
  20   0 -18   33.08   20.42
  20   0 -19    2.04   21.20
  20  -2  -1 1087.09   22.03
  20   2  -1 1072.76   24.17
  20  -2  -1 1009.31   18.96
  20  -2  -2   57.66   16.48
  20   2  -2   68.13   21.91
  20  -2  -2   93.66   19.17
  20   2  -3  521.27   23.04
  20  -2  -3  526.35   24.69
  20  -2  -3  489.29   17.06
  20  -2  -4  662.63   25.74
  20   2  -4  657.45   23.86
  20  -2  -4  563.63   20.79
  20  -2  -5 1122.86   22.97
  20   2  -5 1097.02   25.02
  20  -2  -5  922.44   18.16
  20   2  -6   21.24   18.43
  20  -2  -6   38.62   20.69
  20  -2  -6    8.53   15.88
  20   2  -6   29.42   17.70
  20   2  -7  642.56   20.61
  20  -2  -7  600.78   17.34
  20  -2  -8 1333.87   22.94
  20   2  -8 1544.72   24.32
  20   2  -9  372.38   20.64
  20  -2  -9  362.59   16.47
  20   2  -9  349.05   21.84
  20   2 -10   85.36   24.36
  20   2 -10   67.96   19.95
  20  -2 -10   70.32   15.30
  20  -2 -11  805.20   17.49
  20   2 -11  807.64   21.57
  20   2 -11  932.45   27.70
  20   2 -12   -0.05   17.78
  20  -2 -12  329.72   15.76
  20   2 -12  385.37   27.62
  20   2 -13  759.43   30.03
  20  -2 -13  651.29   16.93
  20   2 -13  180.78   18.15
  20  -2 -14   44.19   15.36
  20   2 -14   52.83   27.72
  20   2 -14   53.59   21.07
  20   2 -15   55.09   32.78
  20   2 -15   28.99   18.81
  20  -2 -15   30.42   18.57
  20  -2 -16  403.31   20.26
  20   2 -16  494.46   32.27
  20   2 -16  405.35   20.96
  20   2 -17   54.14   20.24
  20   2 -17   69.21   36.36
  20  -2 -17   76.85   19.85
  20  -2 -18   18.46   16.76
  20   2 -18    7.25   20.86
  20  -4  -1  668.96   22.85
  20   4  -1  676.43   24.12
  20  -4  -1  611.09   18.85
  20   4  -2  826.19   24.59
  20  -4  -2  746.50   21.99
  20  -4  -2  883.65   23.22
  20  -4  -3 1126.52   22.59
  20   4  -3 1344.71   26.41
  20  -4  -3 1473.95   24.82
  20   4  -4  194.75   23.28
  20  -4  -4  178.59   20.12
  20  -4  -4  195.16   22.51
  20  -4  -5  442.87   17.22
  20   4  -5  465.80   24.31
  20   4  -6  848.44   25.59
  20  -4  -6  781.39   17.71
  20  -4  -7  340.96   16.70
  20   4  -7  389.06   24.30
  20   4  -7  368.47   24.33
  20  -4  -8  415.29   19.86
  20   4  -8  -14.32   21.52
  20   4  -8  448.79   24.62
  20  -4  -9 1030.67   18.20
  20   4  -9 1203.64   28.00
  20   4  -9 1155.48   24.96
  20   4 -10  487.84   24.98
  20  -4 -10  448.84   16.68
  20   4 -10  479.84   28.39
  20  -4 -11  734.93   17.27
  20   4 -11  768.19   27.11
  20   4 -11  727.63   24.92
  20   4 -12   16.87   27.00
  20   4 -12    7.90   24.00
  20  -4 -12   11.19   15.70
  20  -4 -13  429.71   20.24
  20   4 -13  461.40   32.74
  20   4 -13  440.96   23.89
  20  -4 -14  302.33   16.62
  20   4 -14  283.37   32.57
  20   4 -14  299.77   23.99
  20   4 -15  240.72   27.30
  20   4 -15  243.95   33.39
  20  -4 -15  247.10   16.64
  20  -4 -16   49.28   20.06
 -20   4  16   35.38   21.47
  20   4 -16   59.47   29.12
  20   4 -16   54.35   35.81
 -20   4  17  273.83   19.14
  20   6  -1   28.60   23.27
  20  -6  -1   42.98   28.37
  20  -6  -1   17.46   18.86
  20  -6  -2 1122.89   30.98
  20  -6  -2  960.09   24.36
  20   6  -2 1120.13   26.28
  20  -6  -3   87.33   17.75
  20  -6  -3  116.36   23.66
  20   6  -3   97.46   22.81
  20   6  -4   18.01   22.03
  20  -6  -4   24.64   16.91
  20  -6  -5  185.60   17.02
  20   6  -5  179.03   22.37
  20  -6  -6  825.12   18.62
  20   6  -6  861.96   24.48
  20   6  -7   92.28   21.29
  20  -6  -7   81.26   16.45
  20   6  -8  250.04   25.16
  20  -6  -8  253.41   17.06
  20   6  -8  261.28   23.83
  20   6  -9  135.69   25.15
  20   6  -9  139.84   24.24
  20  -6  -9  138.91   20.33
  20   6 -10  611.74   27.17
  20  -6 -10  621.18   17.76
  20   6 -10  610.54   29.84
  20   6 -11   42.91   26.15
  20   6 -11   43.49   26.36
  20  -6 -11   37.94   16.25
  20   6 -12    4.73   31.07
  20   6 -12   12.39   31.14
  20  -6 -12   22.89   20.33
  20  -6 -13  268.69   17.44
  19   1  -1  239.86   17.84
  19  -1  -1  241.32   19.05
  19   1  -2 3057.97   27.05
  19  -1  -2 3087.46   26.94
  19  -1  -2 2875.69   27.08
  19  -1  -3  271.38   16.84
  19   1  -3  295.30   18.23
  19  -1  -3  281.32   19.16
  19  -1  -4   18.00   18.55
  19   1  -4   42.51   21.72
  19  -1  -4   24.48   15.85
  19   1  -5  604.71   18.95
  19  -1  -5  541.05   17.52
  19   1  -5  606.09   20.12
  19  -1  -5  624.13   21.35
  19  -1  -6 3585.62   26.58
  19   1  -6 3745.94   32.92
  19  -1  -6 4129.09   35.88
  19   1  -6 3960.50   35.04
  19  -1  -7  926.54   27.14
  19   1  -7  780.06   19.11
  19   1  -7  816.15   21.64
  19  -1  -7  735.87   17.95
  19  -1  -8  115.38   15.55
  19   1  -8  133.80   24.01
  19   1  -8  125.28   20.58
  19  -1  -9  150.24   15.49
  19   1  -9  177.69   20.56
  19  -1 -10 2097.49   24.49
  19   1 -10 2387.45   33.15
  19   1 -11  235.47   21.40
  19   1 -11  196.41   15.40
  19  -1 -11  195.26   18.36
  19   1 -12   57.75   14.74
  19  -1 -12   33.09   14.47
  19  -1 -13  204.56   18.03
  19   1 -13  210.04   18.35
  19  -1 -14 1308.31   22.26
  19   1 -14 1302.56   23.02
  19   1 -15   -5.88   17.45
  19   1 -16   -2.09   17.91
  19   1 -17  101.51   19.61
  19  -1 -18  689.42   21.90
  19   1 -18  662.24   22.95
  19   1 -19  253.70   22.21
  19  -1 -19  273.49   21.39
  19  -3  -1  747.16   21.65
  19   3  -1  820.36   20.05
  19  -3  -1  861.42   21.80
  19  -3  -2 1055.26   26.76
  19   3  -2 1069.47   24.17
  19  -3  -2  930.18   18.41
  19  -3  -3  810.09   26.91
  19   3  -3  737.87   23.81
  19  -3  -3  667.94   20.95
  19   3  -4  563.32   20.03
  19  -3  -4  580.07   26.91
  19  -3  -4  477.08   16.81
  19   3  -5 1038.84   25.63
  19  -3  -5  854.68   17.93
  19   3  -6  538.76   24.36
  19  -3  -6  472.71   19.80
  19   3  -7  776.87   24.54
  19  -3  -7  632.73   17.11
  19   3  -7  774.29   25.06
  19   3  -8   38.56   23.12
  19   3  -8   34.22   21.75
  19  -3  -8   40.18   15.08
  19   3  -9  213.32   24.35
  19  -3  -9  194.85   18.53
  19   3  -9   -4.72   19.66
  19   3 -10  687.62   21.14
  19  -3 -10  910.62   17.29
  19   3 -10  946.08   27.63
  19   3 -11  423.42   22.49
  19   3 -11  478.91   25.68
  19  -3 -11  419.71   15.88
  19  -3 -12  225.78   18.62
  19   3 -12  228.99   20.94
  19   3 -12  251.50   29.02
  19  -3 -13  417.08   19.07
  19   3 -13  453.65   27.05
  19   3 -13  426.86   19.82
  19  -3 -14  150.45   18.62
  19   3 -14  125.44   21.88
  19   3 -14  150.95   31.00
 -19   3  15  420.85   17.95
  19  -3 -15  385.46   16.52
  19   3 -15  445.35   33.82
  19   3 -15  427.85   24.11
  19   3 -16   14.44   36.88
 -19   3  16   17.04   16.63
  19   3 -16   20.26   25.47
  19  -3 -16   14.96   15.67
  19  -3 -17   96.72   16.25
 -19   3  17   95.47   20.91
  19   3 -17   88.60   26.12
  19   3 -17   96.96   38.71
  19   3 -18  155.46   27.35
  19   3 -18  185.19   44.81
  19  -3 -18  167.51   21.01
 -19   3  18  167.31   17.91
  19  -5  -1  358.67   22.43
  19   5  -1  363.74   19.34
  19  -5  -1  326.18   18.22
  19  -5  -2   55.51   26.69
  19  -5  -2   22.62   16.80
  19   5  -2   19.52   22.13
  19  -5  -3  737.76   23.97
  19   5  -3  699.30   24.02
  19  -5  -3  604.96   21.43
  19   5  -4  574.96   23.24
  19  -5  -4  539.90   20.81
  19  -5  -5  270.36   16.72
  19   5  -5  259.28   18.78
  19   5  -6   32.70   21.39
  19  -5  -6   26.77   15.71
  19  -5  -7  190.04   16.16
  19   5  -7  162.15   21.90
  19   5  -8  777.70   27.80
  19  -5  -8  721.52   20.41
  19   5  -8  845.42   25.50
  19   5  -9  125.92   21.32
  19   5  -9  132.77   21.52
  19  -5  -9  112.88   15.90
  19   5 -10    9.63   22.34
  19   5 -10   10.92   24.44
  19  -5 -10    2.72   15.29
  19   5 -11  132.34   22.38
  19   5 -11  151.66   24.94
  19  -5 -11  146.58   15.73
  19   5 -12  634.54   32.82
  19  -5 -12  609.95   17.09
  19   5 -12  655.65   28.38
  19  -5 -13   97.18   19.40
  19   5 -13   81.34   29.87
  19   5 -13   71.77   29.23
  19  -5 -14   68.06   19.73
 -19   5  14   59.84   17.45
  19   5 -14   77.31   39.07
  19   5 -14   79.19   37.55
  19  -5 -15  354.36   20.99
 -19   5  15  406.84   22.36
 -19   5  16  205.50   18.20
  19  -5 -16  222.84   21.06
  19   7  -1   25.27   18.53
  19  -7  -1   22.72   19.42
 -19  -7   1   37.79   25.24
  19  -7  -1   10.71   29.41
  19  -7  -2   24.20   22.54
  19  -7  -2   33.82   23.95
  19   7  -2   27.00   22.04
  19   7  -3   20.39   21.66
  19  -7  -3   41.58   18.19
  19   7  -4 1337.93   26.65
  19  -7  -4 1234.74   24.42
  19   7  -5   45.73   20.90
  19  -7  -5   42.78   17.30
  19   7  -6   17.36   23.52
  19  -7  -6   10.37   16.97
  19  -7  -7   29.48   17.03
  19   7  -7   46.42   23.36
  19   7  -8 1032.81   29.71
  19   7  -8 1065.80   31.33
  19  -7  -8 1047.41   22.58
  19   7  -9   52.41   23.33
  19   7  -9   58.52   27.55
  19  -7  -9   75.65   20.66
  19   7 -10  144.40   28.65
  19  -7 -10  162.00   17.04
  19   7 -10  142.21   32.21
  19  -7 -11   -0.15   20.81
  18   0  -1   55.11   17.60
  18   0  -2  543.05   18.97
  18   0  -3   18.39   18.33
  18   0  -4 1756.87   23.53
  18   0  -4 1625.75   21.01
  18   0  -5    8.73   18.32
  18   0  -5    4.53   19.66
  18   0  -6  230.53   19.54
  18   0  -6  212.11   19.89
  18   0  -7   34.59   16.19
  18   0  -7   16.19   19.65
  18   0  -8 3277.75   29.18
  18   0  -8 3600.06   33.11
  18   0  -9   64.19   18.56
  18   0 -10   11.71   14.22
  18   0 -13   11.56   17.24
  18   0 -14  154.31   17.76
  18   0 -15   20.10   17.98
  18   0 -16  381.37   19.19
  18   0 -17    3.38   18.72
  18   0 -18  103.56   19.75
  18   0 -19   10.29   19.97
  18  -2  -1  875.28   21.12
  18   2  -1  959.81   23.19
  18  -2  -1  856.66   18.28
  18  -2  -2  119.38   23.45
  18  -2  -2   94.33   16.08
  18   2  -2   94.77   16.92
  18  -2  -3   98.52   19.04
  18  -2  -3  120.40   19.31
  18   2  -3  122.39   17.89
  18  -2  -4 2484.53   22.38
  18  -2  -4 2976.45   28.34
  18   2  -4 2865.12   29.81
  18  -2  -5  212.61   21.19
  18   2  -5  201.99   18.57
  18  -2  -5  196.15   19.21
  18   2  -6  344.97   22.93
  18  -2  -6  275.73   16.26
  18  -2  -7  933.34   20.66
  18   2  -7 1066.54   26.10
  18   2  -8 1853.58   26.80
  18   2  -8 1835.67   30.22
  18  -2  -8 1687.31   22.49
  18  -2  -9 1627.26   22.41
  18   2  -9 1817.45   26.17
  18   2  -9 1891.02   30.85
  18   2 -10  124.05   18.35
  18  -2 -10  124.90   14.51
  18   2 -10  141.96   25.09
  18   2 -11    4.33   16.23
  18  -2 -11  109.95   14.56
  18   2 -11  117.07   25.65
  18   2 -12 1408.63   31.48
  18   2 -12 1231.08   22.72
  18  -2 -12 1225.17   21.16
  18  -2 -13  513.57   15.72
  18   2 -13  613.75   33.00
  18   2 -13  525.40   19.48
  18  -2 -14   68.52   17.49
  18   2 -14   67.60   28.08
  18   2 -14   73.97   20.67
 -18   2  15  861.81   18.60
  18   2 -15  851.07   24.83
  18  -2 -15  790.41   17.29
 -18   2  16  502.80   17.44
  18   2 -16  515.05   21.14
  18  -2 -16  505.88   19.66
  18   2 -17  443.81   24.43
 -18   2  17  415.44   17.67
  18  -2 -17  418.98   19.72
  18  -2 -18   35.66   16.08
 -18   2  18   23.37   20.30
  18   2 -18   34.10   23.12
 -18   2  19    9.49   21.20
  18   2 -19   14.15   24.08
  18  -4  -1  326.65   20.62
  18   4  -1  367.85   18.45
  18  -4  -1  368.88   21.54
  18  -4  -2 1661.31   23.69
  18   4  -2 1929.20   23.96
  18  -4  -2 2034.71   29.91
  18  -4  -3  115.42   21.48
  18  -4  -3   73.51   15.61
  18   4  -3  116.79   18.40
  18   4  -4  463.65   23.45
  18  -4  -4  459.32   16.36
  18   4  -5 1387.71   26.12
  18  -4  -5 1234.55   18.92
  18   4  -6  922.58   24.82
  18  -4  -6  823.76   17.11
  18  -4  -7  929.50   17.42
  18   4  -7 1015.46   25.78
  18   4  -7  -13.81   21.22
  18  -4  -8  242.38   15.27
  18   4  -8  275.13   22.93
  18   4  -8  281.03   21.64
  18  -4  -9  580.69   16.28
  18   4  -9  552.92   24.78
  18   4  -9  572.83   22.33
  18  -4 -10  538.53   19.04
  18   4 -10  550.04   28.22
  18   4 -10  547.15   21.09
  18   4 -11  282.42   21.44
  18  -4 -11  275.33   15.17
  18   4 -11  285.20   26.82
  18  -4 -12  107.75   14.94
  18   4 -12  111.82   21.35
  18   4 -12  123.75   26.77
  18  -4 -13 1189.78   18.67
 -18   4  13 1324.04   20.08
  18   4 -13 1266.21   31.40
  18   4 -13 1202.89   34.52
  18   4 -14  284.75   25.90
 -18   4  14  297.35   16.84
  18  -4 -14  282.14   15.93
  18   4 -14  260.39   31.53
  18  -4 -15  416.33   16.36
  18   4 -15  395.96   29.43
  18   4 -15  371.80   35.89
 -18   4  15  391.42   17.28
  18  -4 -16   84.60   16.04
 -18   4  16   73.70   16.71
  18   4 -16   67.79   31.83
  18   4 -16   69.30   41.67
  18   4 -17  208.56   54.26
 -18   4  17  221.41   17.36
  18  -4 -17  246.09   20.26
  18  -4 -18  148.80   17.23
 -18   4  18  141.78   21.46
 -18  -6   1   23.66   27.58
  18  -6  -1   20.17   22.12
  18   6  -1   18.27   21.45
  18  -6  -1    6.10   17.29
  18  -6  -2 1011.35   25.47
  18  -6  -2  874.95   22.78
  18   6  -2  956.75   24.12
  18   6  -3  519.16   22.24
  18  -6  -3  500.79   17.83
  18  -6  -4  107.81   19.91
  18   6  -4  105.37   20.68
  18   6  -5  134.09   20.71
  18  -6  -5  113.91   19.84
  18   6  -6 1047.29   26.79
  18  -6  -6 1034.39   18.58
  18   6  -7   32.52   19.29
  18  -6  -7   45.12   15.93
  18   6  -8   24.18   25.00
  18   6  -8   14.43   19.45
  18  -6  -8   11.76   15.40
  18   6  -9   17.92   23.02
  18   6  -9   15.10   21.92
  18  -6  -9   30.01   19.04
  18   6 -10  969.26   32.63
  18  -6 -10  926.37   17.81
  18   6 -10  922.39   30.80
  18   6 -11   18.44   30.75
  18   6 -11   19.18   29.38
  18  -6 -11   17.32   15.88
 -18   6  12   26.13   21.51
  18  -6 -12   -8.03   15.92
  18  -6 -13   33.42   19.81
 -18   6  13   28.48   17.72
  18  -6 -14  801.74   18.27
 -18   6  14  814.94   19.57
  18  -6 -15  115.79   17.01
 -18   6  15  131.40   22.03
  18   8  -3   72.19   21.25
  18   8  -4    1.47   20.96
  18  -8  -4    6.49   22.14
  18   8  -5   40.98   20.70
  18  -8  -5   63.46   17.87
  18  -8  -6  407.83   18.65
  18   8  -6  382.71   25.26
  18  -8  -7  160.33   17.83
  18   8  -7  154.95   26.83
  18   8  -8   57.20   29.58
  18   8  -8   62.64   26.21
  18  -8  -8   57.91   17.68
  17  -1  -1 1495.99   22.35
  17   1  -1 1415.76   24.70
  17  -1  -2 3862.61   33.13
  17   1  -2 3886.07   29.83
  17  -1  -3  507.43   19.81
  17   1  -3  484.39   19.18
  17  -1  -3  463.64   16.95
  17  -1  -4   24.61   18.97
  17   1  -4   41.27   17.98
  17  -1  -4   22.30   19.01
  17  -1  -5   15.53   23.68
  17   1  -5    9.89   16.86
  17  -1  -5   26.66   15.24
  17   1  -5   -3.88   18.15
  17   1  -6 2602.75   28.48
  17  -1  -6 2488.19   23.08
  17   1  -6 2613.07   28.13
  17   1  -7  444.43   24.55
  17   1  -7  436.40   20.89
  17  -1  -7  415.21   19.12
  17   1  -8  202.42   24.90
  17  -1  -8  158.01   14.92
  17   1  -9  473.51   26.46
  17  -1  -9  420.81   15.79
  17  -1 -10 3361.96   26.57
  17   1 -10 3290.77   29.04
  17  -1 -11   44.75   17.05
  17   1 -11   30.02   16.95
  17   1 -12   62.67   16.78
  17  -1 -12   74.10   16.75
  17   1 -13    9.48   16.26
  17  -1 -13   28.80   13.73
  17   1 -14    0.42   16.17
 -17   1  15  397.48   20.42
  17   1 -15  125.87   17.42
 -17   1  16    8.10   19.37
  17   1 -16   44.54   18.20
  17  -1 -17  193.29   19.25
 -17   1  17  202.42   20.27
  17   1 -17  220.69   22.78
 -17   1  18  429.58   21.39
  17   1 -18  429.44   24.07
  17  -1 -18  460.78   17.17
 -17   1  19   25.84   16.88
  17   1 -19   27.56   23.18
  17  -1 -19   32.58   19.96
  17   1 -20    6.12   20.74
  17  -1 -20   10.18   16.97
 -17   1  20   -0.87   21.56
  17   3  -1 2142.46   23.60
  17  -3  -1 2289.81   25.69
  17  -3  -1 1971.77   21.06
  17   3  -2 1170.69   23.91
  17  -3  -2 1279.93   27.04
  17  -3  -2 1019.96   18.20
  17   3  -3  952.64   23.74
  17  -3  -3  859.51   17.38
  17  -3  -3 1029.08   23.07
  17   3  -4  368.30   22.29
  17  -3  -4  342.17   15.82
  17  -3  -5 1967.14   20.73
  17   3  -5 2228.18   28.96
  17   3  -6 1248.33   26.05
  17  -3  -6 1065.79   18.02
  17   3  -7 2217.83   29.36
  17   3  -7 2352.91   31.70
  17  -3  -7 2030.75   20.56
  17  -3  -8  556.59   18.37
  17   3  -8  630.68   25.45
  17   3  -8   -6.14   19.08
  17   3  -9  982.81   22.25
  17  -3  -9  907.53   19.66
  17   3  -9  987.09   27.63
  17  -3 -10  554.37   18.51
  17   3 -10  605.17   20.14
  17   3 -10  634.92   26.36
  17   3 -11  223.71   20.42
  17  -3 -11  247.60   17.67
  17   3 -11  258.14   28.75
 -17   3  12  292.23   15.95
  17  -3 -12  269.19   15.04
  17   3 -12  270.27   29.89
  17   3 -12  275.31   21.18
  17  -3 -13  454.98   15.65
 -17   3  13  463.08   16.57
  17   3 -13  481.01   31.56
  17   3 -13  470.89   22.43
  17   3 -14  343.75   35.82
 -17   3  14  330.57   16.06
  17  -3 -14  313.50   15.47
  17   3 -14  327.45   22.49
  17  -3 -15  539.81   16.41
 -17   3  15  557.05   17.17
  17   3 -15  599.32   35.13
  17   3 -15  569.96   26.72
 -17   3  16  115.15   15.98
  17   3 -16  107.27   37.95
  17   3 -16   99.91   22.20
  17  -3 -16   96.37   15.36
  17  -3 -17   59.46   15.48
  17   3 -17   90.95   39.47
 -17   3  17   51.46   19.83
  17   3 -17   68.02   24.87
 -17   3  18   72.97   16.34
  17   3 -18   62.86   28.17
  17   3 -18   76.84   45.32
  17  -3 -18   68.93   19.42
 -17   3  19  174.98   17.33
  17   3 -19  191.05   48.80
  17  -3 -19  178.54   20.92
  17   3 -19  166.79   30.45
  17  -5  -1  205.40   25.91
  17  -5  -1  213.69   20.05
  17   5  -1  208.70   21.01
 -17  -5   1  206.54   21.26
  17   5  -2   98.62   16.91
  17  -5  -2   70.88   19.53
  17  -5  -2  114.21   21.99
  17  -5  -3 1117.51   18.79
  17   5  -3 1176.83   24.56
  17  -5  -4 2116.01   21.34
  17   5  -4 2294.31   28.63
  17   5  -5  359.88   21.41
  17  -5  -5  317.88   16.10
  17   5  -6   26.21   19.82
  17  -5  -6    9.67   18.33
  17  -5  -7  437.97   19.47
  17   5  -7  462.15   22.20
  17   5  -8 1995.47   32.45
  17  -5  -8 1899.54   22.76
  17   5  -8 2150.18   32.32
  17   5  -9  710.65   26.10
  17   5  -9  688.24   25.15
  17  -5  -9  631.01   19.30
  17   5 -10   24.67   20.55
  17  -5 -10   13.73   18.02
  17   5 -10   23.37   25.01
  17   5 -11 1041.34   31.71
  17   5 -11 1039.04   31.82
  17  -5 -11 1018.04   17.44
 -17   5  11 1128.68   19.56
  17  -5 -12  929.81   17.57
  17   5 -12  987.99   35.63
 -17   5  12 1069.86   19.02
  17   5 -12  921.04   35.77
  17  -5 -13    7.45   15.08
 -17   5  13   26.08   16.18
  17  -5 -14    2.20   18.82
 -17   5  14   10.15   16.34
 -17   5  15  163.39   16.80
  17  -5 -15  170.11   15.79
  17  -5 -16  333.74   16.89
 -17   5  16  355.87   21.04
 -17   5  17  271.77   17.57
  17  -5 -17  252.44   17.13
  17  -7  -1   23.46   23.17
  17  -7  -1   14.13   17.73
  17   7  -1   40.02   20.63
 -17  -7   1    7.93   22.50
 -17  -7   2  159.94   23.26
  17   7  -2  133.17   23.77
  17  -7  -2  151.29   17.39
  17  -7  -3    3.69   20.60
  17   7  -3   34.90   20.00
  17  -7  -4  713.85   21.67
  17   7  -4  749.38   22.32
  17  -7  -5   30.09   19.83
  17   7  -5   24.52   22.22
  17   7  -6   76.19   19.37
  17  -7  -6   83.83   16.23
  17   7  -7   90.05   22.06
  17  -7  -7  100.72   16.18
  17  -7  -8  697.59   17.53
  17   7  -8  678.36   28.07
  17   7  -8  674.42   30.82
  17  -7  -9   20.41   15.73
  17   7  -9   16.57   28.46
  17   7  -9    9.47   29.91
  17  -7 -10   70.99   15.80
 -17   7  10   77.86   17.61
 -17   7  11    2.58   17.69
  17  -7 -11    9.74   16.21
  17  -7 -12  326.83   16.91
 -17   7  12  311.71   18.73
 -17   7  13    4.31   17.88
  17  -7 -13   15.26   16.43
 -17   7  14  141.25   18.46
  16   0  -1   20.67   21.33
  16   0  -2 1445.57   22.39
  16   0  -3   18.73   18.41
  16   0  -4 4499.77   30.69
  16   0  -4 4884.95   35.30
  16   0  -5   57.10   18.85
  16   0  -5  116.06   23.51
  16   0  -6  384.79   19.82
  16   0  -6  441.52   20.45
  16   0  -7  187.76   19.09
  16   0  -8 5608.43   37.34
  16   0 -13   13.52   16.63
  16   0 -14  272.76   17.85
 -16   0  15   18.79   19.54
  16   0 -15   16.63   17.50
 -16   0  16 1960.48   26.89
  16   0 -16 1859.42   25.32
 -16   0  17   15.84   19.80
  16   0 -17   19.49   18.15
 -16   0  18   39.22   19.94
  16   0 -18   37.09   18.74
  16   0 -19   10.38   22.55
 -16   0  19   19.27   20.34
  16   0 -20    1.87   20.16
 -16   0  20  225.30   22.03
  16  -2  -1  224.15   19.13
  16  -2  -1  247.77   18.34
  16   2  -1  211.07   16.81
  16  -2  -2   54.23   17.91
  16  -2  -2   47.53   18.46
  16   2  -2   39.58   16.90
  16   2  -3  506.65   22.29
  16  -2  -3  548.84   25.00
  16  -2  -3  437.26   19.43
  16   2  -4 3860.41   31.20
  16  -2  -4 3493.68   25.49
  16  -2  -5  826.01   17.24
  16   2  -5  886.16   21.66
  16   2  -6   90.17   19.26
  16  -2  -6   60.36   14.68
  16   2  -7 1249.20   27.39
  16  -2  -7 1144.19   17.73
  16   2  -7 1193.77   24.23
  16  -2  -8 3018.19   26.38
  16   2  -8 3313.85   33.47
  16   2  -8 3289.93   31.83
  16  -2  -9  440.15   18.08
  16   2  -9  477.51   25.99
  16   2  -9   -9.43   16.41
  16   2 -10   -2.12   15.71
  16  -2 -10   26.22   13.47
  16   2 -10   37.16   25.04
  16   2 -11  308.28   26.75
  16   2 -11  275.51   17.65
  16  -2 -11  257.01   14.08
  16   2 -12 1421.76   23.39
  16  -2 -12 1385.20   21.00
 -16   2  12 1468.73   22.46
 -16   2  13  887.65   17.41
  16  -2 -13  836.98   19.31
  16   2 -13  872.08   23.27
  16  -2 -14  146.30   14.08
  16   2 -14  130.72   18.33
 -16   2  14  136.27   18.10
 -16   2  15  129.18   14.75
  16  -2 -15  115.65   17.39
  16   2 -15  133.41   20.96
  16  -2 -16  767.94   19.89
  16   2 -16  781.85   21.98
 -16   2  16  778.73   20.68
 -16   2  17  298.12   16.16
  16   2 -17  300.55   23.01
  16  -2 -17  294.22   19.28
  16   2 -18   31.06   22.26
 -16   2  18   28.60   19.51
  16  -2 -18   25.56   15.90
 -16   2  19   60.81   19.83
  16   2 -19   77.05   26.21
  16   2 -20  128.50   24.96
 -16   2  20  131.98   20.92
 -16  -4   1 1247.37   28.52
  16  -4  -1 1268.10   27.54
  16  -4  -1 1034.91   18.47
  16   4  -1 1208.97   23.62
  16  -4  -2 1552.62   19.38
  16  -4  -2 1884.60   26.17
  16   4  -2 1714.98   25.28
  16  -4  -3 1393.47   19.16
  16   4  -3 1552.08   22.34
  16   4  -4  693.16   22.61
  16  -4  -4  633.26   16.67
  16  -4  -5  395.13   15.58
  16   4  -5  409.80   22.17
  16   4  -6  433.31   22.48
  16  -4  -6  395.32   15.41
  16   4  -7  193.37   21.79
  16  -4  -7  195.24   14.57
  16   4  -7  182.03   21.10
  16   4  -8   59.86   21.28
  16  -4  -8   62.39   14.14
  16   4  -8   76.66   19.76
  16   4  -9 1728.60   29.20
  16  -4  -9 1671.76   18.77
  16   4  -9 1774.45   32.72
 -16   4  10  411.53   16.60
  16   4 -10  379.42   23.93
  16   4 -10  370.68   26.55
  16  -4 -10  376.75   18.00
  16  -4 -11  194.20   17.63
  16   4 -11  214.32   28.81
 -16   4  11  256.63   15.80
  16   4 -11  219.79   20.83
  16   4 -12  817.71   35.21
  16  -4 -12  805.82   16.25
  16   4 -12  876.31   29.53
 -16   4  12  937.96   20.53
 -16   4  13  135.40   15.38
  16   4 -13  115.83   31.70
  16   4 -13  114.63   25.84
  16  -4 -13  149.20   14.54
  16   4 -14  302.78   29.12
 -16   4  14  325.18   15.88
  16  -4 -14  315.22   18.36
  16   4 -14  295.16   35.72
  16   4 -15  336.53   37.34
 -16   4  15  340.77   16.11
  16  -4 -15  346.38   15.76
  16   4 -15  348.63   44.87
  16  -4 -16   16.85   15.10
 -16   4  16   28.29   19.11
 -16   4  17  452.86   17.33
  16  -4 -17  471.76   20.47
  16  -4 -18  220.20   16.79
 -16   4  18  216.04   16.95
 -16   4  19   72.63   16.83
 -16  -6   1   85.47   25.39
  16  -6  -1   84.61   16.70
  16   6  -1   89.78   19.89
  16  -6  -2 2012.42   21.56
 -16  -6   2 2110.23   33.37
  16   6  -2 2070.56   26.66
  16  -6  -3   10.42   15.47
 -16  -6   3   -8.71   26.80
  16   6  -3   12.14   18.97
  16  -6  -4  137.58   19.21
  16   6  -4  110.31   19.01
  16   6  -5  206.64   19.16
  16  -6  -5  196.84   15.67
  16  -6  -6 1528.15   19.31
  16   6  -6 1536.42   27.68
  16   6  -7   63.49   20.83
  16  -6  -7   64.70   15.07
  16  -6  -8   13.14   15.06
  16   6  -8   12.17   26.00
  16   6  -8   15.14   20.68
  16   6  -9   69.72   23.44
  16  -6  -9   75.75   15.31
 -16   6   9   83.23   17.04
  16   6  -9   74.65   26.81
  16   6 -10 1568.67   41.02
  16  -6 -10 1469.34   18.80
 -16   6  10 1669.05   20.83
  16   6 -10 1597.03   44.26
 -16   6  11   62.63   20.17
  16  -6 -11   98.37   15.06
  16  -6 -12   79.59   15.22
 -16   6  12   76.09   16.67
 -16   6  13  168.90   16.94
  16  -6 -13  140.12   19.22
 -16   6  14  319.00   17.40
  16  -6 -14  325.66   19.74
  16  -6 -15   37.61   19.51
 -16   6  15   43.51   20.50
  16  -6 -16    0.80   16.18
 -16   6  16   13.67   16.83
  16   8  -1  136.48   20.74
  16  -8  -1  127.51   18.43
 -16  -8   1  145.54   28.87
  16   8  -2  886.16   23.19
 -16  -8   2  943.11   31.71
  16  -8  -2  946.44   23.67
 -16  -8   3   94.52   33.74
  16   8  -3  105.95   20.20
  16  -8  -3   91.87   21.22
  16   8  -4   54.84   19.59
  16  -8  -4   60.47   16.75
  16   8  -5   73.60   19.33
  16  -8  -5   59.96   16.43
  16  -8  -6  570.55   17.61
  16   8  -6  567.32   25.29
  16   8  -7   24.26   27.06
  16  -8  -7   27.26   16.42
  16   8  -8   94.91   31.75
  16  -8  -8   87.94   16.28
  16   8  -8   82.58   32.43
  16  -8  -9  103.91   16.42
 -16   8   9  116.99   18.29
  16  -8 -10  749.35   21.30
 -16   8  10  871.83   19.86
 -16   8  11  331.66   19.18
  16  -8 -11  297.34   17.27
  16  -8 -12   13.60   16.66
  15   1  -1  149.24   17.26
  15  -1  -1  155.38   18.12
  15  -1  -2 7103.72   41.56
  15   1  -2 6653.01   40.04
  15  -1  -3  599.56   20.30
  15  -1  -3  530.58   16.77
  15   1  -3  605.66   23.50
  15   1  -4    7.65   18.40
  15  -1  -4   10.57   19.12
  15  -1  -4   -1.69   15.26
  15   1  -5  919.41   23.38
  15  -1  -5  901.62   20.52
  15   1  -5  992.91   22.52
  15  -1  -6 2144.01   21.63
  15   1  -6 2344.59   31.15
  15   1  -7   62.17   24.03
  15  -1  -7   49.51   17.27
  15  -1  -8   12.70   13.60
  15   1  -8    6.13   19.95
  15   1  -9  850.37   17.84
  15  -1  -9  880.28   19.63
  15  -1 -10 3940.08   30.95
  15   1 -10 4043.14   34.45
  15   1 -11   44.28   15.55
  15  -1 -11  397.80   14.87
  15   1 -12   -5.27   15.31
  15  -1 -12  195.11   17.06
 -15   1  12  217.75   18.68
 -15   1  13  634.78   19.82
  15   1 -13  -10.76   15.50
  15   1 -14 1024.90   22.80
 -15   1  14 1115.56   21.51
  15   1 -15   39.58   19.67
 -15   1  15   17.77   18.06
  15   1 -16   15.49   17.47
 -15   1  16    9.26   17.91
 -15  -1  17  134.06   20.59
  15  -1 -17  128.27   14.89
 -15   1  17  131.99   18.81
  15   1 -17  135.45   21.16
 -15   1  18  713.43   21.21
 -15  -1  18  732.51   26.66
  15  -1 -18  731.01   20.81
  15   1 -18  740.68   21.98
 -15   1  19   21.18   19.58
 -15  -1  19   11.55   21.22
  15   1 -19    8.64   19.83
  15  -1 -19    5.98   19.41
  15  -1 -20   28.40   20.30
 -15   1  20   15.75   20.38
 -15  -1  20   24.68   21.60
  15   1 -20   20.44   20.56
  15  -3  -1  446.86   25.12
 -15  -3   1  465.57   21.46
  15   3  -1  424.50   17.62
  15  -3  -1  387.67   15.93
  15  -3  -2 1307.82   23.12
  15   3  -2 1165.49   20.63
  15  -3  -2 1105.76   20.66
  15  -3  -3 3965.88   26.42
  15   3  -3 4294.74   35.46
  15  -3  -4  358.25   15.43
  15   3  -4  375.58   22.50
  15   3  -5 1391.07   26.16
  15  -3  -5 1271.94   17.81
  15   3  -6 1161.73   26.42
  15  -3  -6 1113.89   17.38
  15   3  -7  -18.92   18.61
  15   3  -7  751.75   26.04
  15  -3  -7  716.04   16.30
  15  -3  -8  985.12   19.75
  15   3  -8 1091.73   27.65
  15   3  -8 1066.39   23.35
 -15   3   9 1348.47   19.21
  15   3  -9 1202.48   25.13
  15  -3  -9 1195.50   17.47
  15   3  -9 1302.59   32.15
  15  -3 -10  997.05   16.52
  15   3 -10 1091.06   29.51
 -15   3  10 1092.26   17.83
  15   3 -10 1081.69   24.31
  15  -3 -11 2323.70   23.75
  15   3 -11 2474.36   32.62
  15   3 -11 2678.64   41.45
 -15   3  11 2658.41   23.01
  15   3 -12  372.80   31.02
  15   3 -12  360.01   23.38
  15  -3 -12  321.35   14.64
 -15   3  12  362.53   15.82
 -15   3  13  324.94   18.28
  15   3 -13  387.23   32.21
  15   3 -13  352.25   21.84
  15  -3 -13  323.67   17.70
  15   3 -14  436.07   24.68
  15  -3 -14  398.16   17.86
 -15   3  14  427.91   15.62
  15   3 -14  472.90   37.43
 -15   3  15  369.16   18.37
  15  -3 -15  318.97   18.18
  15   3 -15  377.37   34.60
  15   3 -15  331.74   24.44
  15   3 -16   73.42   23.60
  15  -3 -16   75.01   17.89
 -15   3  16   88.47   18.09
 -15   3  17  601.27   19.89
  15  -3 -17  580.55   19.73
  15   3 -17  574.06   28.10
  15  -3 -18  199.48   19.09
  15   3 -18  162.46   29.17
 -15   3  18  149.65   15.78
  15  -3 -19  424.80   17.07
 -15   3  19  413.75   20.74
  15   3 -19  410.24   33.17
 -15  -5   1  512.30   20.85
  15  -5  -1  472.87   20.10
  15   5  -1  495.53   20.74
  15   5  -2    6.65   15.81
  15  -5  -2   25.41   15.00
 -15  -5   2    2.64   24.69
  15  -5  -3   30.97   14.91
 -15  -5   3   55.80   25.98
  15   5  -3   34.50   19.26
  15   5  -4 2133.06   26.99
  15  -5  -4 1831.55   23.08
  15  -5  -5  776.28   19.61
  15   5  -5  816.34   21.63
  15  -5  -6  463.66   15.34
  15   5  -6  497.52   20.56
  15   5  -7 2459.84   32.99
  15  -5  -7 2378.21   21.03
  15   5  -8 1805.99   30.91
 -15   5   8 1923.00   23.71
  15  -5  -8 1772.86   18.89
  15   5  -8 1742.58   29.83
  15   5  -9  426.30   27.25
  15   5  -9  399.68   24.60
  15  -5  -9  365.72   18.02
 -15   5   9  468.04   16.42
 -15   5  10   55.10   15.30
  15  -5 -10   48.83   14.03
  15   5 -10   49.38   26.62
  15   5 -10   46.26   25.23
  15   5 -11  146.87   31.06
 -15   5  11  158.53   15.79
  15  -5 -11  157.88   17.69
  15   5 -11  158.23   32.83
  15  -5 -12  920.46   16.90
 -15   5  12 1008.25   20.98
  15  -5 -13  298.47   15.32
 -15   5  13  322.53   16.03
  15  -5 -14   92.31   18.23
 -15   5  14   71.10   15.47
  15  -5 -15  793.36   17.42
 -15   5  15  834.63   21.15
  15  -5 -16  544.07   17.02
 -15   5  16  526.16   17.28
  15  -5 -17   29.18   15.81
 -15   5  17   23.60   16.34
 -15   5  18  140.35   17.11
  15  -5 -18  145.64   17.05
 -15  -7   1    2.88   25.30
  15  -7  -1    5.30   16.60
  15   7  -1   23.66   18.96
  15   7  -2   46.33   18.88
  15  -7  -2   63.28   16.18
 -15  -7   2   56.32   25.53
  15   7  -3   34.58   18.58
 -15  -7   3   31.10   26.29
  15  -7  -3   20.86   15.67
  15  -7  -4 1613.23   22.72
  15   7  -4 1643.69   25.55
 -15  -7   4 1805.75   35.79
  15   7  -5   51.65   18.24
  15  -7  -5   38.65   15.35
  15   7  -6   20.79   20.74
  15  -7  -6   24.60   14.91
  15  -7  -7   18.02   18.28
  15   7  -7   18.95   23.11
 -15   7   8  999.36   22.28
  15   7  -8  905.13   33.46
  15  -7  -8  922.02   17.27
  15   7  -8  946.13   31.78
 -15   7   9    8.62   20.27
  15  -7  -9   12.54   15.03
 -15   7  10  285.66   17.22
  15  -7 -10  268.53   15.66
 -15   7  11  109.91   16.99
  15  -7 -11   68.66   15.74
 -15   7  12 1336.36   20.04
  15  -7 -12 1244.39   21.89
 -15   7  13  116.95   17.38
  15  -7 -13  142.06   16.14
 -15   7  14   43.67   17.14
  15  -7 -14   42.05   16.39
  15  -7 -15   30.15   16.66
 -15   7  15   32.99   17.55
 -15  -9   2   44.14   34.57
  15   9  -2   38.49   20.66
  15  -9  -2   44.26   17.64
  15   9  -3  210.12   21.29
 -15  -9   3  233.98   34.85
  15  -9  -3  184.98   21.95
 -15  -9   4  504.55   38.33
  15  -9  -4  487.53   18.09
  15   9  -4  495.01   25.39
  15  -9  -5  283.23   21.27
  15   9  -5  322.31   24.63
  15   9  -6    9.56   23.20
  15  -9  -6   33.26   20.66
  15  -9  -7  134.87   16.83
  15   9  -7  141.17   36.38
  15  -9  -8   60.51   17.01
  14   0  -1   42.25   16.84
  14   0  -2  198.72   18.37
  14   0  -3  241.37   19.81
  14   0  -418772.94   80.83
  14   0  -419989.09   94.30
  14   0  -5  123.25   16.09
  14   0  -5  156.55   24.72
  14   0  -6  416.37   19.19
  14   0  -7   46.07   14.34
 -14   0  12 8249.15   52.34
  14   0 -12 7679.80   49.29
 -14   0  13  136.09   18.79
  14   0 -13  128.80   16.89
 -14   0  14  243.66   15.29
  14   0 -14  237.11   17.29
  14   0 -15   20.85   16.71
 -14   0  15   35.20   17.80
 -14   0  16  677.79   20.66
  14   0 -16  665.31   19.54
 -14   0  17   20.06   18.28
  14   0 -17    5.60   17.78
  14   0 -18   43.13   18.06
 -14   0  18   23.62   21.58
 -14   0  19   16.42   19.53
  14   0 -19   16.71   18.97
  14   0 -20   21.86   20.08
 -14   0  20  484.69   22.14
  14   2  -1 1077.07   23.14
  14  -2  -1 1195.98   22.21
  14  -2  -1 1022.90   18.35
  14   2  -2   98.32   20.61
  14  -2  -2   83.69   18.03
  14  -2  -2  100.27   19.00
  14  -2  -3 2757.79   25.02
  14   2  -3 2989.82   30.66
  14  -2  -4 4726.75   30.91
  14   2  -4 5317.98   39.74
  14   2  -5  367.14   19.82
  14  -2  -5  328.80   15.42
  14  -2  -6   10.03   13.85
  14   2  -6   16.12   23.29
  14   2  -6   21.16   20.07
  14  -2  -7  815.95   16.39
  14   2  -7   81.79   18.33
  14   2  -7  924.57   27.40
  14   2  -8   -9.67   15.59
  14  -2  -8 1679.08   19.11
  14   2  -8 1792.22   31.28
  14   2  -9  962.34   20.66
  14   2  -9 1044.71   28.99
  14  -2  -9  949.07   19.00
 -14   2   9 1014.10   17.72
  14   2 -10  219.28   19.79
 -14   2  10  231.62   14.98
  14  -2 -10  211.47   16.70
 -14   2  11  566.98   18.80
  14   2 -11  521.32   20.91
  14  -2 -11  486.33   14.92
  14   2 -12 1785.66   26.86
 -14   2  12 1850.45   20.44
  14  -2 -12 1721.39   19.50
  14   2 -13  393.65   18.35
  14  -2 -13  384.40   14.38
 -14   2  13  433.42   18.23
 -14   2  14  261.29   14.86
  14   2 -14  265.26   17.99
  14  -2 -14  258.00   14.45
  14   2 -15  201.61   20.76
  14  -2 -15  211.88   17.24
 -14   2  15  194.73   14.69
  14   2 -16  479.20   22.26
 -14   2  16  470.26   15.83
  14  -2 -16  451.56   15.32
  14  -2 -17  240.23   18.18
 -14   2  17  215.91   15.08
  14   2 -17  215.27   22.12
  14  -2 -18   64.03   18.56
 -14   2  18   28.57   15.30
  14   2 -18   41.45   22.09
 -14   2  19  177.61   16.28
  14   2 -19  173.31   23.68
 -14  -2  20  382.48   31.42
 -14   2  20  383.16   21.33
  14   2 -20  418.66   26.59
  14  -4  -1  388.30   16.12
  14   4  -1  382.33   20.43
 -14  -4   1  404.51   24.22
  14  -4  -2  599.96   16.33
  14   4  -2  671.80   21.21
 -14  -4   2  702.15   26.15
  14   4  -3  633.33   21.47
  14  -4  -3  611.99   16.44
  14   4  -4   79.87   19.87
  14  -4  -4  116.28   17.93
  14  -4  -5 2538.75   21.33
  14   4  -5 2662.75   30.61
  14  -4  -6 2629.88   21.50
  14   4  -6 2641.52   33.96
  14   4  -7 1036.88   27.53
  14   4  -7 1172.36   25.84
  14  -4  -7 1064.10   16.72
  14  -4  -8  232.37   14.13
  14   4  -8  261.58   24.01
 -14   4   8  273.11   18.21
  14   4  -8  252.48   22.07
  14   4  -9  447.30   23.98
 -14   4   9  516.37   16.13
  14  -4  -9  444.43   14.63
  14   4  -9  470.46   28.13
  14  -4 -10  275.94   14.22
  14   4 -10  281.79   22.93
 -14   4  10  297.36   15.13
  14   4 -10  281.87   30.15
  14  -4 -11  697.85   15.46
 -14   4  11  754.37   16.47
  14   4 -11  748.22   28.12
  14   4 -11  727.25   32.78
 -14   4  12   25.98   14.19
  14   4 -12   20.58   27.47
  14  -4 -12   15.46   16.71
  14   4 -12   24.78   35.31
  14  -4 -13  670.90   18.86
  14   4 -13  679.12   37.93
 -14   4  13  693.13   19.58
  14   4 -13  693.68   44.28
 -14   4  14  580.46   16.35
  14  -4 -14  559.47   15.71
  14  -4 -15   85.33   14.51
 -14   4  15   82.53   14.91
  14  -4 -16  497.54   19.36
 -14   4  16  473.67   19.53
  14  -4 -17  453.41   16.66
 -14   4  17  440.21   19.78
 -14   4  18  101.88   19.31
  14  -4 -18  100.68   19.40
  14  -4 -19   53.95   20.08
 -14   4  19   62.99   16.70
 -14  -6   1  773.24   25.34
  14   6  -1  760.53   20.89
  14  -6  -1  722.40   17.62
  14  -6  -2 3379.54   28.34
 -14  -6   2 3572.02   37.35
  14   6  -2 3430.34   30.80
  14  -6  -3   23.29   14.84
  14   6  -3   23.05   17.81
 -14  -6   3   20.13   24.60
  14  -6  -4  146.48   14.84
 -14  -6   4  156.85   31.50
  14   6  -4  135.07   20.78
  14  -6  -5  183.85   18.01
  14   6  -5  176.31   20.56
  14  -6  -6 1983.53   22.36
  14   6  -6 2083.30   29.89
  14   6  -7  282.87   23.38
 -14   6   7  310.51   16.36
  14  -6  -7  254.19   18.06
  14   6  -8  171.86   27.72
 -14   6   8  205.41   16.02
  14   6  -8  183.74   25.07
  14  -6  -8  165.30   17.61
 -14   6   9 1540.68   22.66
  14   6  -9 1424.29   44.59
  14   6  -9 1449.65   41.97
  14  -6  -9 1268.10   20.66
 -14   6  10 1469.10   22.39
  14  -6 -10 1365.13   21.10
  14  -6 -11   36.68   18.19
 -14   6  11   34.90   15.75
 -14   6  12   25.27   19.23
  14  -6 -12   16.56   18.21
  14  -6 -13   36.84   18.42
 -14   6  13   25.74   19.28
  14  -6 -14  613.52   20.25
 -14   6  14  692.72   17.72
  14  -6 -15   25.53   19.04
 -14   6  15   24.46   19.61
 -14   6  16   43.23   16.25
  14  -6 -16   47.00   15.79
 -14   6  17   40.42   16.80
  14  -6 -17   28.29   16.42
  14   8  -1   35.06   19.01
  14  -8  -1   37.26   16.81
 -14  -8   1   24.21   25.79
  14  -8  -2 1135.61   22.18
 -14  -8   2 1219.15   30.95
  14   8  -2 1229.92   23.54
[truncated: 221,639 more chars]
