# Supplementary material for: Isostructural rubidium and caesium 4-(3,5-di­nitro­pyrazol-4-yl)-3,5-di­nitro­pyrazolates: crystal engineering with polynitro energetic species
Source: Acta Crystallogr E Crystallogr Commun. 2021 Oct 13;77(Pt 11):1109–15. doi: 10.1107/S2056989021010227 (PMC8587976; doi:10.1107/S2056989021010227)
Supplement: Supplementary file 2 [file e-77-01109-1sup2.hkl]

data_1                                                                          
_shelx_title ' ip2028 in C2/c'                                                  
_shelx_refln_list_code          4                                               
_shelx_F_calc_maximum      505.37                                               
_exptl_crystal_F_000      1552.00                                               
_reflns_d_resolution_high  0.7595                                               
                                                                                
loop_                                                                           
 _space_group_symop_operation_xyz                                               
 'x, y, z'                                                                      
 '-x, y, -z+1/2'                                                                
 'x+1/2, y+1/2, z'                                                              
 '-x+1/2, y+1/2, -z+1/2'                                                        
 '-x, -y, -z'                                                                   
 'x, -y, z-1/2'                                                                 
 '-x+1/2, -y+1/2, -z'                                                           
 'x+1/2, -y+1/2, z-1/2'                                                         
                                                                                
_cell_length_a    19.4400                                                       
_cell_length_b     8.6070                                                       
_cell_length_c    16.0977                                                       
_cell_angle_alpha  90.000                                                       
_cell_angle_beta  115.264                                                       
_cell_angle_gamma  90.000                                                       
                                                                                
_shelx_F_squared_multiplier     1.000                                           
                                                                                
loop_                                                                           
 _refln_index_h                                                                 
 _refln_index_k                                                                 
 _refln_index_l                                                                 
 _refln_F_squared_calc                                                          
 _refln_F_squared_meas                                                          
 _refln_F_squared_sigma                                                         
 _refln_observed_status                                                         
   2   0   0       1055.17       1194.26       178.95 o                         
   4   0   0       1343.17       2253.66       395.14 o                         
   6   0   0      26158.77      25031.27       213.11 o                         
   8   0   0     199363.69     173217.78      2025.25 o                         
  10   0   0       7245.00       5926.71       136.58 o                         
  12   0   0      10874.76      11077.28       139.79 o                         
  14   0   0       2395.70       2279.75       106.65 o                         
  16   0   0       6283.20       6505.43       167.43 o                         
  18   0   0      34741.33      32987.66       702.95 o                         
  20   0   0       3196.73       3073.15       384.16 o                         
  22   0   0       5114.64       5468.67       246.05 o                         
   1   1   0        624.71        871.44        72.33 o                         
   3   1   0        238.38        259.18        58.19 o                         
   5   1   0       3496.84       3600.38        73.06 o                         
   7   1   0       1262.48       1268.69        68.82 o                         
   9   1   0        509.79        583.87        59.86 o                         
  11   1   0        191.75        248.37        57.25 o                         
  13   1   0        108.44        112.00        74.45 o                         
  15   1   0        533.62        579.48        87.50 o                         
  17   1   0        694.76        669.78        87.53 o                         
  19   1   0          8.66         50.66        99.60 o                         
  21   1   0         32.76         -5.42       132.88 o                         
  23   1   0         22.80        -82.36       186.40 o                         
   0   2   0       1397.07       1617.64        99.89 o                         
   2   2   0      82380.79      77098.32       395.64 o                         
   4   2   0      10988.54      11497.81       110.42 o                         
   6   2   0        783.19        826.74        66.43 o                         
   8   2   0      24751.09      24794.36       150.10 o                         
  10   2   0      40564.91      39471.95       240.89 o                         
  12   2   0       2507.55       2310.66        87.15 o                         
  14   2   0        408.47        393.12        74.03 o                         
  16   2   0      14538.47      13954.25       172.43 o                         
  18   2   0       1705.71       1887.01       111.27 o                         
  20   2   0       3878.22       4052.33       120.78 o                         
  22   2   0       1072.25       1126.06       118.81 o                         
   1   3   0      27917.16      28106.98       227.73 o                         
   3   3   0      33632.52      35103.33       398.69 o                         
   5   3   0      44356.00      46998.38       792.48 o                         
   7   3   0       8169.41       7877.04        84.64 o                         
   9   3   0      12033.65      12508.21       121.07 o                         
  11   3   0       6485.32       6104.02       102.71 o                         
  13   3   0      12884.91      12408.78       311.96 o                         
  15   3   0       1248.52       1470.87        95.42 o                         
  17   3   0       3880.27       3679.06        86.93 o                         
  19   3   0       3168.54       3176.33       104.33 o                         
  21   3   0       3008.59       3317.52       143.46 o                         
   0   4   0      27202.69      31622.83       207.04 o                         
   2   4   0        557.76        503.63        64.05 o                         
   4   4   0       1515.81       1731.97        80.12 o                         
   6   4   0       2504.93       2607.43        66.48 o                         
   8   4   0       2965.59       3046.27        66.49 o                         
  10   4   0         41.88         55.97        69.75 o                         
  12   4   0       2929.55       2958.14        86.15 o                         
  14   4   0       2314.35       2131.89        98.48 o                         
  16   4   0       1453.83       1412.04        94.42 o                         
  18   4   0        214.63        221.17       107.06 o                         
  20   4   0        467.12        649.02       134.45 o                         
   1   5   0      17426.88      17633.86       128.85 o                         
   3   5   0      31264.69      32324.60       237.18 o                         
   5   5   0       5979.36       5623.41        92.07 o                         
   7   5   0      22412.04      22146.19       373.34 o                         
   9   5   0      35447.85      35103.82       297.97 o                         
  11   5   0      22105.44      21693.84       205.16 o                         
  13   5   0       5038.04       4912.46       111.93 o                         
  15   5   0      14935.09      14490.93       184.55 o                         
  17   5   0       6130.62       6259.42       112.44 o                         
  19   5   0       3601.97       3762.13       138.34 o                         
   0   6   0          6.17        -21.97       139.30 o                         
   2   6   0        344.84        352.07        75.43 o                         
   4   6   0       1985.37       1968.21        75.67 o                         
   6   6   0        913.95        859.56        76.12 o                         
   8   6   0          4.62        -32.56        96.61 o                         
  10   6   0        179.41        244.86       102.52 o                         
  12   6   0        420.30        465.63        86.16 o                         
  14   6   0          9.02         72.70        93.21 o                         
  16   6   0         68.32         -8.36        92.25 o                         
  18   6   0        129.82        125.21       119.84 o                         
   1   7   0       6023.64       5845.31       101.84 o                         
   3   7   0        345.34        346.79        80.06 o                         
   5   7   0       1870.59       1927.32        83.01 o                         
   7   7   0       6188.05       6014.19       106.10 o                         
   9   7   0       2151.98       2111.77       117.43 o                         
  11   7   0       1171.28       1219.58       102.33 o                         
  13   7   0       3842.47       3788.37       123.80 o                         
  15   7   0        772.25        715.33       114.62 o                         
  17   7   0       1119.48       1228.73       120.31 o                         
   0   8   0       9048.31       8851.12       196.63 o                         
   2   8   0       7055.99       6716.16       118.04 o                         
   4   8   0       2753.19       2760.20        91.52 o                         
   6   8   0       5547.44       5501.32        95.98 o                         
   8   8   0       5420.91       5342.81       119.67 o                         
  10   8   0       5027.11       4929.18       108.50 o                         
  12   8   0       2174.36       2343.20       168.77 o                         
  14   8   0       2643.21       2782.11       137.75 o                         
  16   8   0       2661.83       2388.14       154.58 o                         
   1   9   0        687.62        773.69       119.35 o                         
   3   9   0        717.01        803.44       119.68 o                         
   5   9   0        443.19        456.01       108.14 o                         
   7   9   0       1540.03       1444.01       108.23 o                         
   9   9   0        792.24        791.37       113.94 o                         
  11   9   0        133.53        151.17       120.94 o                         
  13   9   0        318.99        368.57       135.50 o                         
   0  10   0       4405.12       4338.35       181.26 o                         
   2  10   0       4315.56       4141.12       129.90 o                         
   4  10   0       3350.04       3436.12       162.75 o                         
   6  10   0       2981.40       2862.24       126.44 o                         
   8  10   0       2483.15       2533.78       128.65 o                         
  10  10   0       3258.68       3195.20       121.00 o                         
   1  11   0         33.32         50.07       133.61 o                         
   3  11   0        191.51        302.24       133.83 o                         
   5  11   0         12.25        110.92       165.04 o                         
 -23   1   1       1014.07       1072.44       136.69 o                         
 -21   1   1        741.09        841.09       114.34 o                         
 -19   1   1       1954.07       2102.12       112.00 o                         
 -17   1   1       6135.55       5664.36        92.82 o                         
 -15   1   1        213.23        193.96        69.31 o                         
 -13   1   1       2721.55       2528.30        88.48 o                         
 -11   1   1       3442.94       3440.44        72.58 o                         
  -9   1   1       1639.76       1853.97        69.55 o                         
  -7   1   1         83.47        391.33       191.54 o                         
  -5   1   1      14881.98      15369.27       135.46 o                         
  -3   1   1       1147.47       1285.31       169.12 o                         
  -1   1   1      10137.90      11668.26       185.74 o                         
   1   1   1      21122.31      22219.06       264.79 o                         
   3   1   1      11902.58      12082.55       129.36 o                         
   5   1   1      56686.74      57698.09       808.68 o                         
   7   1   1       4557.06       5129.28        80.28 o                         
   9   1   1       1420.75       1594.12        72.33 o                         
  11   1   1       4520.76       4375.13        75.31 o                         
  13   1   1       9466.69       9151.11       102.45 o                         
  15   1   1        459.64        425.95        82.74 o                         
  17   1   1        428.66        317.78        92.97 o                         
  19   1   1        397.95        412.74        93.47 o                         
  21   1   1        990.31        994.65       123.18 o                         
 -22   2   1       1483.27       1475.75       153.61 o                         
 -20   2   1       3465.60       3545.01       105.08 o                         
 -18   2   1       2036.27       2043.92        95.17 o                         
 -16   2   1       1899.56       1826.08       106.38 o                         
 -14   2   1       7009.89       6781.59        95.61 o                         
 -12   2   1       1733.64       1540.34        73.86 o                         
 -10   2   1      16111.76      16185.96       115.17 o                         
  -8   2   1       9113.56       9137.21       101.56 o                         
  -6   2   1       9714.38       9840.95       118.86 o                         
  -4   2   1       1529.54       1807.15        75.32 o                         
  -2   2   1      16025.10      15655.44       233.35 o                         
   0   2   1       7665.96       8479.15       144.65 o                         
   2   2   1      14712.45      14336.78       144.77 o                         
   4   2   1      17773.77      18079.37       136.70 o                         
   6   2   1       7596.72       7664.12       101.42 o                         
   8   2   1      25390.40      26404.10       451.49 o                         
  10   2   1       8594.50       8097.23        96.20 o                         
  12   2   1       7834.23       7826.04       100.07 o                         
  14   2   1       4156.47       3781.83        82.83 o                         
  16   2   1       4603.12       4531.51        96.25 o                         
  18   2   1        696.07        690.88       100.74 o                         
  20   2   1        178.46        169.01       122.96 o                         
  22   2   1        787.39        810.38       131.47 o                         
 -21   3   1       4029.85       4243.24       185.68 o                         
 -19   3   1       1719.69       1769.17       110.47 o                         
 -17   3   1       4826.56       4577.75        94.39 o                         
 -15   3   1        373.31        456.19        87.53 o                         
 -13   3   1       4862.82       4847.12        97.93 o                         
 -11   3   1       2043.68       1821.13        79.28 o                         
  -9   3   1       6081.59       6573.42        82.30 o                         
  -7   3   1         98.44        115.95        57.32 o                         
  -5   3   1       9163.05      10463.49       100.60 o                         
  -3   3   1      19217.84      20386.66       227.73 o                         
  -1   3   1      12383.68      13538.98       133.00 o                         
   1   3   1      17023.56      16759.90       142.70 o                         
   3   3   1      12461.55      13041.61       130.37 o                         
   5   3   1      41809.99      43485.09       358.58 o                         
   7   3   1        729.93        611.11        74.75 o                         
   9   3   1       1959.62       2181.34        68.41 o                         
  11   3   1        237.18        254.30        75.07 o                         
  13   3   1      13626.80      13038.49       258.91 o                         
  15   3   1        632.32        647.36        88.31 o                         
  17   3   1        385.21        445.66        94.54 o                         
  19   3   1        784.32        768.59       108.89 o                         
  21   3   1       5011.17       5488.82       134.90 o                         
 -22   4   1         18.15         63.05       132.59 o                         
 -20   4   1        229.07        293.75       122.99 o                         
 -18   4   1         20.80         83.39       118.12 o                         
 -16   4   1       2256.87       2248.01        90.27 o                         
 -14   4   1         21.52         21.62        86.71 o                         
 -12   4   1       5973.27       5707.57        88.20 o                         
 -10   4   1       2281.79       2292.00        81.32 o                         
  -8   4   1       7269.78       7703.23        92.91 o                         
  -6   4   1        903.05        754.98        59.47 o                         
  -4   4   1       9754.96      10954.02       181.59 o                         
  -2   4   1       1365.31       1444.80        68.08 o                         
   0   4   1       1165.93       1487.18        80.60 o                         
   2   4   1       1859.97       1940.02        74.39 o                         
   4   4   1       1918.34       2130.31        81.92 o                         
   6   4   1       6823.10       7390.94        88.74 o                         
   8   4   1         70.08        137.92        70.14 o                         
  10   4   1       1386.26       1468.42        90.69 o                         
  12   4   1        126.82         97.77        85.93 o                         
  14   4   1      12708.67      11705.29       347.30 o                         
  16   4   1         31.44          0.72       108.31 o                         
  18   4   1         92.80        172.73       114.70 o                         
  20   4   1        179.55        169.25       150.52 o                         
 -21   5   1          7.36        -71.11       116.62 o                         
 -19   5   1         14.77        -16.38       113.18 o                         
 -17   5   1        581.76        506.40        93.46 o                         
 -15   5   1       1064.80       1067.33        82.22 o                         
 -13   5   1         43.95        -12.43        93.74 o                         
 -11   5   1        115.41        124.87        68.56 o                         
  -9   5   1        174.73        231.72        79.30 o                         
  -7   5   1         40.21         50.76        80.31 o                         
  -5   5   1       2770.93       2818.64        91.71 o                         
  -3   5   1        451.66        531.79        66.75 o                         
  -1   5   1        138.25        274.45        66.40 o                         
   1   5   1       4034.14       4349.06        96.43 o                         
   3   5   1        887.65        795.35        63.27 o                         
   5   5   1       5213.21       5332.69        84.96 o                         
   7   5   1        544.39        516.51        81.85 o                         
   9   5   1         41.30         15.18        73.58 o                         
  11   5   1        179.89        223.48        68.14 o                         
  13   5   1       6510.77       6040.81       214.76 o                         
  15   5   1        300.89        390.47       109.13 o                         
  17   5   1        494.94        507.82       125.44 o                         
  19   5   1         53.94        102.28       137.91 o                         
 -20   6   1       1059.08        964.88       170.27 o                         
 -18   6   1        982.26       1062.73       106.79 o                         
 -16   6   1       1800.20       1672.11        96.34 o                         
 -14   6   1         77.11         93.15        84.85 o                         
 -12   6   1       1355.98       1367.79        82.67 o                         
 -10   6   1       4405.95       4073.05       129.18 o                         
  -8   6   1       7406.67       7212.07       106.01 o                         
  -6   6   1        652.49        620.26        89.20 o                         
  -4   6   1       2503.12       2576.90        86.96 o                         
  -2   6   1        307.09        306.15        75.51 o                         
   0   6   1       4860.20       4955.80       116.67 o                         
   2   6   1      13369.41      14085.52       106.92 o                         
   4   6   1        199.77        293.43       105.51 o                         
   6   6   1         56.93         75.83        74.04 o                         
   8   6   1       8648.72       8412.02       128.62 o                         
  10   6   1       4932.85       4739.15       126.19 o                         
  12   6   1        586.14        563.21        80.95 o                         
  14   6   1       2450.34       2438.86       104.48 o                         
  16   6   1        907.38       1010.79       115.46 o                         
  18   6   1         98.70        107.95       119.67 o                         
 -17   7   1       1473.43       1598.24       129.53 o                         
 -15   7   1        624.75        720.48       114.44 o                         
 -13   7   1       3715.57       3902.85       134.80 o                         
 -11   7   1       4365.38       4036.05       127.42 o                         
  -9   7   1        420.01        620.32       102.14 o                         
  -7   7   1      10106.10       9714.92       105.06 o                         
  -5   7   1       1021.86       1109.93        81.01 o                         
  -3   7   1      14984.78      14708.74       104.66 o                         
  -1   7   1        223.03        232.80        97.37 o                         
   1   7   1       9197.35       8605.31       295.23 o                         
   3   7   1       4210.65       4285.09        88.53 o                         
   5   7   1      14297.36      13405.74       154.34 o                         
   7   7   1       1006.28        949.05        88.50 o                         
   9   7   1       1514.43       1423.45       115.55 o                         
  11   7   1       5742.15       5831.79       127.75 o                         
  13   7   1        940.58        939.34       118.46 o                         
  15   7   1       1644.85       1738.84       108.67 o                         
  17   7   1       1121.98       1025.81       150.74 o                         
 -16   8   1       1147.17       1180.67       137.40 o                         
 -14   8   1         57.65        143.22       120.31 o                         
 -12   8   1        609.28        547.01       116.33 o                         
 -10   8   1       3903.54       4019.90       106.63 o                         
  -8   8   1      12563.99      12279.06       175.70 o                         
  -6   8   1        665.25        565.73        93.78 o                         
  -4   8   1         64.89         87.60        92.95 o                         
  -2   8   1        933.64        859.43        94.03 o                         
   0   8   1       6060.61       5836.31       106.51 o                         
   2   8   1        224.66        200.84       103.52 o                         
   4   8   1        514.10        550.04        87.00 o                         
   6   8   1         79.13        140.44        85.00 o                         
   8   8   1        676.46        636.66       109.25 o                         
  10   8   1       2446.46       2596.21       103.30 o                         
  12   8   1       3141.87       3085.45       157.07 o                         
  14   8   1        852.97        829.01       151.12 o                         
 -13   9   1         42.31        115.14       125.60 o                         
 -11   9   1        236.01        230.90       105.00 o                         
  -9   9   1       1207.06       1213.07       114.99 o                         
  -7   9   1        131.52        167.47       117.15 o                         
  -5   9   1        273.11        263.66       100.19 o                         
  -3   9   1        115.55        179.60       107.72 o                         
  -1   9   1       3028.57       3216.87       125.14 o                         
   1   9   1         89.95        142.67       118.14 o                         
   3   9   1        856.63        873.48       120.86 o                         
   5   9   1         73.70         52.52        99.29 o                         
   7   9   1        644.87        583.54        99.44 o                         
   9   9   1        123.39        -19.78       122.98 o                         
  11   9   1          2.61         95.97       106.90 o                         
  13   9   1        587.91        695.13       125.82 o                         
 -10  10   1         35.55        -71.51       134.64 o                         
  -8  10   1          9.60         24.02       113.74 o                         
  -6  10   1        847.65        819.66       122.50 o                         
  -4  10   1       1929.97       1836.23       125.68 o                         
  -2  10   1        779.11        588.98       150.55 o                         
   0  10   1        161.18        110.76       133.12 o                         
   2  10   1         23.15         11.70       122.70 o                         
   4  10   1       1104.33       1147.20       149.38 o                         
   6  10   1        921.62        879.64       122.24 o                         
   8  10   1          8.78         70.85       125.66 o                         
  10  10   1          7.82         71.38       147.44 o                         
  -5  11   1        436.03        261.05       156.11 o                         
  -3  11   1        925.00        804.44       125.19 o                         
  -1  11   1       1740.20       1805.19       136.81 o                         
   1  11   1        304.04        234.52       116.85 o                         
   3  11   1        372.51        412.15       134.46 o                         
 -24   0   2         35.52         51.44       262.00 o                         
 -22   0   2         29.61         95.63       148.51 o                         
 -20   0   2        619.83        523.80       133.33 o                         
 -18   0   2       5859.52       5983.11       148.34 o                         
 -16   0   2       3214.83       3184.89       107.22 o                         
 -14   0   2       4983.61       4975.41       116.50 o                         
 -12   0   2         37.21         88.74        79.37 o                         
 -10   0   2       6737.51       6965.73       142.64 o                         
  -8   0   2       2773.86       3147.02       132.41 o                         
  -6   0   2      15410.40      15057.83       217.82 o                         
  -4   0   2      13986.50      13407.25       198.70 o                         
  -2   0   2         51.97         62.78        85.41 o                         
   0   0   2       1034.02        890.47       233.07 o                         
   2   0   2       3755.92       3682.31       142.99 o                         
   4   0   2       5668.45       5636.09       162.15 o                         
   6   0   2       3350.72       3707.81       110.06 o                         
   8   0   2        917.17        974.59       100.59 o                         
  10   0   2         80.25        135.52        81.26 o                         
  12   0   2        726.86        685.89       117.47 o                         
  14   0   2         52.09        100.93       110.70 o                         
  16   0   2        117.25        204.67       161.01 o                         
  18   0   2         16.27       -188.09       188.09 o                         
  20   0   2         13.60        120.89       171.47 o                         
  22   0   2         13.61         11.79       237.35 o                         
 -23   1   2       2564.97       2504.39       196.35 o                         
 -21   1   2       4798.30       4474.57       103.34 o                         
 -19   1   2       7028.37       6976.76        98.33 o                         
 -17   1   2       8825.28       8392.00       144.77 o                         
 -15   1   2      17790.01      17688.19       339.73 o                         
 -13   1   2      13659.58      12958.16       133.17 o                         
 -11   1   2      26545.08      25994.17       316.29 o                         
  -9   1   2      35442.72      34450.00       237.72 o                         
  -7   1   2      54347.44      54729.89       836.04 o                         
  -5   1   2      52451.90      50239.18       507.77 o                         
  -3   1   2      63443.09      64777.24       419.53 o                         
  -1   1   2       2621.86       2813.06       105.47 o                         
   1   1   2      22539.27      23901.26       215.14 o                         
   3   1   2      59185.01      56007.63       420.87 o                         
   5   1   2      63281.93      63760.17       559.26 o                         
   7   1   2      18798.51      18021.38       256.82 o                         
   9   1   2      14905.54      14229.51       167.52 o                         
  11   1   2      21635.66      21062.46       124.62 o                         
  13   1   2      36685.19      36550.91       350.71 o                         
  15   1   2      15428.66      15203.57       117.72 o                         
  17   1   2       3889.24       3951.31       121.06 o                         
  19   1   2       3106.51       3181.01       118.48 o                         
  21   1   2       4575.29       5007.96       298.66 o                         
 -22   2   2       1468.85       1745.20       123.63 o                         
 -20   2   2        705.49        602.30       107.55 o                         
 -18   2   2        152.12        174.26        84.91 o                         
 -16   2   2       1909.37       1824.31        85.08 o                         
 -14   2   2       3346.37       3258.97        81.76 o                         
 -12   2   2       7475.40       7024.57       104.86 o                         
 -10   2   2      12805.08      13483.33       161.74 o                         
  -8   2   2        360.94        514.92        68.71 o                         
  -6   2   2        838.51        880.67        63.61 o                         
  -4   2   2      22305.37      23414.59       175.98 o                         
  -2   2   2      39019.39      39203.36       586.30 o                         
   0   2   2       1196.38       1133.57        69.17 o                         
   2   2   2        841.83        843.86        67.62 o                         
   4   2   2      11930.35      11560.09       116.09 o                         
   6   2   2      18035.90      18422.11       339.26 o                         
   8   2   2       6499.26       6603.73        81.07 o                         
  10   2   2       1404.08       1322.97        79.33 o                         
  12   2   2       4498.92       4391.17        84.89 o                         
  14   2   2       2877.30       2674.28        92.48 o                         
  16   2   2       2463.45       2432.20       106.32 o                         
  18   2   2       1050.69       1029.17        94.82 o                         
  20   2   2        346.57        324.46       113.23 o                         
 -23   3   2         45.28        161.02       137.22 o                         
 -21   3   2         54.35          3.59       112.86 o                         
 -19   3   2        487.59        653.56       117.84 o                         
 -17   3   2         70.78         86.97        85.28 o                         
 -15   3   2         25.68         29.43        71.99 o                         
 -13   3   2        926.20       1017.19        75.80 o                         
 -11   3   2       2989.97       2905.91        69.38 o                         
  -9   3   2         85.65        149.31        65.43 o                         
  -7   3   2       4922.38       4910.51        76.31 o                         
  -5   3   2      10607.28      11337.14       103.36 o                         
  -3   3   2      19778.14      20798.18       156.38 o                         
  -1   3   2        646.42        651.49        72.89 o                         
   1   3   2      10043.98      10713.68       151.26 o                         
   3   3   2       4335.59       4904.51       147.87 o                         
   5   3   2      11655.73      12400.99       108.79 o                         
   7   3   2        197.47        300.73        66.69 o                         
   9   3   2         40.03         53.75        79.03 o                         
  11   3   2        173.54        193.32        73.77 o                         
  13   3   2       1794.68       1783.13        77.84 o                         
  15   3   2        111.24         48.25        86.03 o                         
  17   3   2        191.39        257.10       100.16 o                         
  19   3   2        528.32        482.18       106.81 o                         
  21   3   2        638.39        563.95       143.17 o                         
 -22   4   2       2275.14       2153.49       151.38 o                         
 -20   4   2      11039.85      11217.55       478.19 o                         
 -18   4   2      10342.78       9788.12       116.58 o                         
 -16   4   2      10313.24       9471.31       198.21 o                         
 -14   4   2       3227.16       3247.82        80.20 o                         
 -12   4   2      42677.46      41052.77       481.19 o                         
 -10   4   2      15250.33      14650.45       297.97 o                         
  -8   4   2       6451.17       6573.24        81.16 o                         
  -6   4   2       4854.00       4407.33        76.41 o                         
  -4   4   2      59281.09      62160.61       570.87 o                         
  -2   4   2      30703.11      31507.84       203.67 o                         
   0   4   2      19707.82      20078.45       382.27 o                         
   2   4   2      33382.57      34337.15       182.89 o                         
   4   4   2      23494.14      22800.29       491.65 o                         
   6   4   2      60349.45      60603.57       538.06 o                         
   8   4   2      18257.01      17483.11       213.59 o                         
  10   4   2      14547.59      14517.86       246.22 o                         
  12   4   2       2904.97       2870.65        80.06 o                         
  14   4   2      21093.86      20745.47       158.15 o                         
  16   4   2       6150.94       6030.21       105.44 o                         
  18   4   2       4634.74       4752.49       211.94 o                         
  20   4   2       1727.72       1636.71       138.65 o                         
 -21   5   2         72.92         37.85       125.48 o                         
 -19   5   2        630.21        810.51       115.00 o                         
 -17   5   2        217.55        122.42       108.39 o                         
 -15   5   2        314.83        404.92        93.15 o                         
 -13   5   2          9.32         66.11        80.87 o                         
 -11   5   2       3198.60       3167.48        93.34 o                         
  -9   5   2        759.25        714.91        81.10 o                         
  -7   5   2        359.78        433.08        89.36 o                         
  -5   5   2       1213.08       1267.54        76.20 o                         
  -3   5   2       6038.05       6666.67        99.68 o                         
  -1   5   2       1272.72       1462.81        78.29 o                         
   1   5   2       1909.28       2042.74        67.87 o                         
   3   5   2        416.94        461.40        66.92 o                         
   5   5   2        604.36        705.07        83.30 o                         
   7   5   2          6.92         90.01        98.23 o                         
   9   5   2        172.20        217.45        73.51 o                         
  11   5   2        968.60        933.47        95.75 o                         
  13   5   2       4098.24       3859.30        94.49 o                         
  15   5   2        282.04        256.27       108.95 o                         
  17   5   2        234.98        213.62       123.69 o                         
  19   5   2          0.75          1.41       136.81 o                         
 -20   6   2       2626.27       2786.40       139.60 o                         
 -18   6   2       2505.12       2454.84       125.87 o                         
 -16   6   2       3214.65       3445.18       112.95 o                         
 -14   6   2       9015.85       8277.81       154.75 o                         
 -12   6   2       1704.25       1718.55        89.54 o                         
 -10   6   2       1434.25       1331.87        81.76 o                         
  -8   6   2      21666.63      21042.93       382.50 o                         
  -6   6   2      20619.41      21689.92       158.61 o                         
  -4   6   2       1682.83       1453.61        78.18 o                         
  -2   6   2      21835.09      22297.38       122.56 o                         
   0   6   2      32341.82      32594.68       535.78 o                         
   2   6   2       6093.27       5739.17        94.74 o                         
   4   6   2      21061.13      21893.97       268.80 o                         
   6   6   2      13005.79      12633.29       156.60 o                         
   8   6   2       1826.98       1853.86        90.27 o                         
  10   6   2       3809.35       3813.23       110.90 o                         
  12   6   2       7359.77       6921.83       117.70 o                         
  14   6   2       1109.33       1324.97        94.65 o                         
  16   6   2       3005.53       2949.07       150.26 o                         
  18   6   2       3647.48       3785.43       147.40 o                         
 -19   7   2        541.92        579.72       268.96 o                         
 -17   7   2        833.91        657.75       121.34 o                         
 -15   7   2       3167.21       2983.28        96.90 o                         
 -13   7   2       1831.33       1784.72       135.64 o                         
 -11   7   2         45.85        104.81        99.69 o                         
  -9   7   2       4233.44       4094.20       122.43 o                         
  -7   7   2       1282.34       1323.17        81.34 o                         
  -5   7   2       4207.31       4177.70        82.78 o                         
  -3   7   2       1087.28       1156.49        71.38 o                         
  -1   7   2       8193.82       7867.12       277.80 o                         
   1   7   2       4690.52       4666.95        99.93 o                         
   3   7   2       4971.01       4721.35        83.76 o                         
   5   7   2        344.07        273.61        82.19 o                         
   7   7   2       8878.54       8490.44        98.16 o                         
   9   7   2       4858.42       4686.75       122.82 o                         
  11   7   2        614.71        584.62       109.10 o                         
  13   7   2        881.84       1083.96       117.57 o                         
  15   7   2        881.29       1016.11       149.18 o                         
  17   7   2       1004.94        990.59       186.86 o                         
 -16   8   2         63.83        148.36       148.09 o                         
 -14   8   2        199.46        205.77       133.20 o                         
 -12   8   2        319.92        324.28       116.79 o                         
 -10   8   2        944.00       1063.86       101.23 o                         
  -8   8   2        379.55        391.74        91.82 o                         
  -6   8   2        442.80        433.45        80.96 o                         
  -4   8   2       1863.79       1939.22       116.57 o                         
  -2   8   2       1255.89       1198.19       103.20 o                         
   0   8   2        436.47        525.62       114.83 o                         
   2   8   2       4308.73       4072.61       112.60 o                         
   4   8   2         27.43         79.51        92.32 o                         
   6   8   2       1916.20       1855.32        88.90 o                         
   8   8   2       2111.84       2147.98       111.85 o                         
  10   8   2         12.17        143.64       116.07 o                         
  12   8   2        111.84        157.15       121.61 o                         
  14   8   2         35.10        147.18       148.72 o                         
 -13   9   2       2714.96       3031.60       140.05 o                         
 -11   9   2       6849.99       6924.19       122.76 o                         
  -9   9   2       8035.06       8326.44       160.81 o                         
  -7   9   2       3642.41       3559.55       169.59 o                         
  -5   9   2       5507.57       5452.29       114.69 o                         
  -3   9   2      16736.61      15162.06       938.94 o                         
  -1   9   2       5616.66       5539.99       126.89 o                         
   1   9   2       3447.87       3496.32       125.29 o                         
   3   9   2       4707.43       4859.27       118.13 o                         
   5   9   2       9325.39       9097.55       137.04 o                         
   7   9   2       3246.92       3416.99       104.96 o                         
   9   9   2       2452.82       2522.84       140.05 o                         
  11   9   2       3062.75       3318.90       140.90 o                         
 -10  10   2        344.63        460.40       124.08 o                         
  -8  10   2        560.26        727.92       113.00 o                         
  -6  10   2        145.64         98.57       148.29 o                         
  -4  10   2        218.94        345.02       148.64 o                         
  -2  10   2          5.54        -17.92       113.05 o                         
   0  10   2        172.47        144.94       122.29 o                         
   2  10   2       1217.90       1357.00       135.65 o                         
   4  10   2         14.05        -28.54       133.18 o                         
   6  10   2        248.65        362.30       133.97 o                         
   8  10   2        168.62        162.00       124.41 o                         
  -5  11   2       1559.48       1463.81       135.47 o                         
  -3  11   2       2291.11       2190.48       138.55 o                         
  -1  11   2        542.80        599.40       135.12 o                         
   1  11   2        304.79        176.88       123.70 o                         
   3  11   2       1851.31       1910.15       167.01 o                         
 -23   1   3        507.18        587.11       127.05 o                         
 -21   1   3         89.17        112.11        91.34 o                         
 -19   1   3       3094.55       3068.55        90.87 o                         
 -17   1   3       1358.46       1321.16        96.09 o                         
 -15   1   3       5151.08       4979.37        92.05 o                         
 -13   1   3       8674.40       8577.15        91.75 o                         
 -11   1   3       2468.66       2334.56        73.94 o                         
  -9   1   3         47.13         60.01        62.62 o                         
  -7   1   3      18079.63      18225.25       154.87 o                         
  -5   1   3      22174.97      21300.30       155.30 o                         
  -3   1   3       2032.96       2046.62        83.39 o                         
  -1   1   3       5967.91       5871.30       149.14 o                         
   1   1   3      25048.62      24817.95       240.89 o                         
   3   1   3      23518.04      25098.79       323.90 o                         
   5   1   3        194.04        209.05        69.81 o                         
   7   1   3        149.44         78.78        66.82 o                         
   9   1   3      11068.84      10966.48       102.70 o                         
  11   1   3       4005.24       3760.79        85.59 o                         
  13   1   3         31.74         37.94        86.18 o                         
  15   1   3       3088.67       3082.77        87.92 o                         
  17   1   3        518.27        615.16       101.86 o                         
  19   1   3       1117.33       1176.32       151.75 o                         
  21   1   3        639.26        643.61       121.50 o                         
 -24   2   3       1339.99       1105.32       264.14 o                         
 -22   2   3       1600.49       1697.13       115.43 o                         
 -20   2   3        520.52        517.24        99.93 o                         
 -18   2   3        522.96        557.83        93.02 o                         
 -16   2   3       4766.91       4477.88        87.94 o                         
 -14   2   3      12737.68      12421.60       116.15 o                         
 -12   2   3       6408.31       5820.50       106.33 o                         
 -10   2   3       6666.76       6779.05        83.59 o                         
  -8   2   3      14966.82      15593.71       115.70 o                         
  -6   2   3      48025.22      50043.51       357.20 o                         
  -4   2   3      39383.22      40899.23       308.33 o                         
  -2   2   3        435.64        365.31        55.76 o                         
   0   2   3        263.04        340.05        80.22 o                         
   2   2   3       3689.96       4009.76        84.56 o                         
   4   2   3       5565.64       5043.27        96.21 o                         
   6   2   3        999.99        950.74        76.68 o                         
   8   2   3       6188.44       6364.49        88.38 o                         
  10   2   3       2401.42       2261.53        81.62 o                         
  12   2   3       9150.58       8620.08       106.49 o                         
  14   2   3       9415.86       8849.24       106.95 o                         
  16   2   3       2535.73       2544.38       120.72 o                         
  18   2   3       2546.57       2727.59       118.20 o                         
  20   2   3       1752.48       1979.23       140.33 o                         
 -23   3   3       1861.01       2020.11       119.94 o                         
 -21   3   3       1033.96       1201.13       134.82 o                         
 -19   3   3       3160.46       3168.73       105.36 o                         
 -17   3   3       2516.20       2413.28        97.27 o                         
 -15   3   3      14124.17      13129.57       151.02 o                         
 -13   3   3        666.39        690.21        70.02 o                         
 -11   3   3       7280.05       6908.68        85.80 o                         
  -9   3   3        482.49        322.80        66.75 o                         
  -7   3   3      14162.09      14980.86       112.79 o                         
  -5   3   3       1527.60       1467.12        69.83 o                         
  -3   3   3      14362.72      14912.25       139.47 o                         
  -1   3   3       3517.05       3779.72        96.38 o                         
   1   3   3       4536.69       4463.56        84.99 o                         
   3   3   3      40272.51      42826.15       590.13 o                         
   5   3   3      12056.01      11723.76       151.26 o                         
   7   3   3       4547.33       4617.78        77.56 o                         
   9   3   3        602.41        623.19        71.13 o                         
  11   3   3      15140.29      14961.91       121.28 o                         
  13   3   3        144.28        128.78        95.22 o                         
  15   3   3        857.73        880.96        86.43 o                         
  17   3   3        885.57        911.99       109.32 o                         
  19   3   3       3567.27       3917.55       132.25 o                         
 -22   4   3        594.21        609.03       126.86 o                         
 -20   4   3        783.60        751.87       107.87 o                         
 -18   4   3       1724.52       1626.74        96.49 o                         
 -16   4   3       2559.07       2456.73        85.25 o                         
 -14   4   3        220.71        161.31        78.42 o                         
 -12   4   3        712.93        736.37        75.52 o                         
 -10   4   3       1991.32       2036.54        85.83 o                         
  -8   4   3       5376.72       5373.44        87.07 o                         
  -6   4   3       1826.74       1783.79        67.55 o                         
  -4   4   3      10540.53      11011.31       149.04 o                         
  -2   4   3         16.55         14.52        72.63 o                         
   0   4   3        216.58        182.57        82.16 o                         
   2   4   3       8799.77       9582.69       116.08 o                         
   4   4   3       1584.56       1480.36        72.96 o                         
   6   4   3         63.09         85.82        60.51 o                         
   8   4   3         26.05         75.79        69.54 o                         
  10   4   3       5222.31       5317.43       143.99 o                         
  12   4   3         13.68         77.19        86.46 o                         
  14   4   3        172.36        112.19        89.94 o                         
  16   4   3        156.65        161.81       108.40 o                         
  18   4   3       1774.28       1954.08       116.33 o                         
 -21   5   3          3.46        101.93       149.12 o                         
 -19   5   3        332.36        350.04       114.50 o                         
 -17   5   3         38.65         92.19        93.62 o                         
 -15   5   3       7012.95       6414.12       193.41 o                         
 -13   5   3        812.19        622.31        74.91 o                         
 -11   5   3        535.08        464.13        74.64 o                         
  -9   5   3        359.75        346.76        80.72 o                         
  -7   5   3       3891.77       4206.23       100.94 o                         
  -5   5   3         54.70         22.43        65.73 o                         
  -3   5   3        556.08       1094.30       246.37 o                         
  -1   5   3       6921.42       7619.98       116.69 o                         
   1   5   3          3.56         -7.00        60.10 o                         
   3   5   3       6363.54       6527.76       110.11 o                         
   5   5   3       1498.69       1546.32        86.58 o                         
   7   5   3       1218.16       1210.52        91.54 o                         
   9   5   3        938.35        936.74        70.18 o                         
  11   5   3       1761.00       1741.51        84.75 o                         
  13   5   3          7.86        -11.42        91.91 o                         
  15   5   3        272.06        201.98        99.96 o                         
  17   5   3        284.90        302.64       114.00 o                         
 -20   6   3         95.64         64.62       139.59 o                         
 -18   6   3        221.64        184.54       112.85 o                         
 -16   6   3       5418.65       5236.89       114.14 o                         
 -14   6   3       3627.22       3614.32        97.75 o                         
 -12   6   3         87.04         81.64        85.64 o                         
 -10   6   3       3077.14       2851.28        92.51 o                         
  -8   6   3       9241.06       9092.83       121.63 o                         
  -6   6   3       5985.47       5817.27        94.17 o                         
  -4   6   3       5281.56       5279.00        93.55 o                         
  -2   6   3        734.89        709.91        76.96 o                         
   0   6   3        364.78        290.20       100.77 o                         
   2   6   3       8979.48       8955.43        91.73 o                         
   4   6   3       3950.56       3874.65        79.28 o                         
   6   6   3        385.26        330.85        80.40 o                         
   8   6   3        513.00        578.10       103.75 o                         
  10   6   3       3811.33       3761.33       111.07 o                         
  12   6   3       3401.22       3480.08       115.60 o                         
  14   6   3       1779.01       1877.95       132.51 o                         
  16   6   3        178.41        177.33       105.62 o                         
 -19   7   3       1878.01       1987.55       127.27 o                         
 -17   7   3       1057.10       1141.96       122.49 o                         
 -15   7   3       1270.67       1235.04       100.01 o                         
 -13   7   3       7315.61       7756.54       145.45 o                         
 -11   7   3        355.47        391.55        91.35 o                         
  -9   7   3       2841.63       2736.45        98.90 o                         
  -7   7   3      14569.13      14121.18       159.15 o                         
  -5   7   3       4022.36       4285.37        88.50 o                         
  -3   7   3       2283.01       2146.54        78.85 o                         
  -1   7   3        568.64        538.54       113.28 o                         
   1   7   3       9241.14       8528.91       118.83 o                         
   3   7   3       1596.68       1680.42        76.51 o                         
   5   7   3      24391.61      24411.44       292.01 o                         
   7   7   3        866.79        990.02       103.72 o                         
   9   7   3         59.77         -3.99        91.95 o                         
  11   7   3       2082.66       2259.92       156.21 o                         
  13   7   3       2335.12       2407.00       139.89 o                         
  15   7   3        380.61        223.13       151.23 o                         
 -16   8   3       1361.61       1465.67       138.14 o                         
 -14   8   3       1681.71       1685.54       135.47 o                         
 -12   8   3        246.12        295.17       106.40 o                         
 -10   8   3        107.30        146.00        93.08 o                         
  -8   8   3       2909.30       2861.92        85.24 o                         
  -6   8   3      17130.40      16352.96       217.90 o                         
  -4   8   3        880.60        871.91        94.02 o                         
  -2   8   3        171.63        185.26        92.67 o                         
   0   8   3       1926.48       1790.36        97.95 o                         
   2   8   3      15705.07      14840.71       140.45 o                         
   4   8   3        656.67        636.24        81.15 o                         
   6   8   3         44.19        109.62        93.77 o                         
   8   8   3        629.03        647.21        93.91 o                         
  10   8   3       5186.64       5326.74       128.22 o                         
  12   8   3        646.52        618.57       106.24 o                         
  14   8   3        146.04        210.01       167.10 o                         
 -15   9   3        272.93        303.29       147.67 o                         
 -13   9   3          4.38         38.64       125.42 o                         
 -11   9   3          0.88         35.68       112.46 o                         
  -9   9   3          1.99         31.76        91.04 o                         
  -7   9   3       1502.82       1406.02       100.91 o                         
  -5   9   3       2030.18       2037.71       134.94 o                         
  -3   9   3        915.27        831.73       108.64 o                         
  -1   9   3        128.98        -43.31       100.67 o                         
   1   9   3       1597.56       1570.39       111.85 o                         
   3   9   3       2815.03       2575.06       113.61 o                         
   5   9   3       1301.60       1384.74       101.06 o                         
   7   9   3         76.32        224.82       105.65 o                         
   9   9   3        376.93        396.99       112.27 o                         
  11   9   3        185.64        278.31       125.16 o                         
 -10  10   3         18.68         55.82       124.38 o                         
  -8  10   3          6.02       -122.65       122.65 o                         
  -6  10   3         75.15         98.24       134.54 o                         
  -4  10   3        561.90        644.26       131.85 o                         
  -2  10   3        265.44        127.36       113.47 o                         
   0  10   3        375.63        301.63       114.14 o                         
   2  10   3        209.30         89.64       134.17 o                         
   4  10   3        228.84         51.88       150.05 o                         
   6  10   3        218.28        242.32       136.49 o                         
   8  10   3        386.44        416.69       124.73 o                         
  -5  11   3        289.91        238.58       151.73 o                         
  -3  11   3        907.62        987.11       124.43 o                         
  -1  11   3       2168.26       2170.65       127.81 o                         
   1  11   3       1690.71       1660.39       126.12 o                         
 -24   0   4       7476.83       7663.11       182.76 o                         
 -22   0   4       2369.01       2470.60       178.25 o                         
 -20   0   4       9603.42       9733.66       242.17 o                         
 -18   0   4       2053.83       2182.70       137.62 o                         
 -16   0   4      18072.74      17117.96       150.22 o                         
 -14   0   4      81180.30      79936.56       294.08 o                         
 -12   0   4       6676.80       6044.10       119.56 o                         
 -10   0   4      12598.66      12841.77       152.62 o                         
  -8   0   4      33481.52      32005.88       247.53 o                         
  -6   0   4     246812.31     215025.95       395.41 o                         
  -4   0   4       3905.09       4385.01       142.58 o                         
  -2   0   4     255395.55     222150.22       451.13 o                         
   0   0   4       1304.18       1159.97       272.18 o                         
   2   0   4     131049.71     114570.55       559.36 o                         
   4   0   4      43031.75      41860.27      1571.98 o                         
   6   0   4      54372.28      57389.68      1001.11 o                         
   8   0   4       5110.02       4514.86       107.40 o                         
  10   0   4      41031.43      41174.98       253.06 o                         
  12   0   4      10765.58      10125.08       168.21 o                         
  14   0   4       1716.49       1891.20       170.91 o                         
  16   0   4      21498.45      21359.02       191.13 o                         
  18   0   4       4089.47       4390.28       161.75 o                         
  20   0   4       5023.51       4958.26       243.78 o                         
 -23   1   4          0.02        -12.76       118.89 o                         
 -21   1   4         50.73         86.96        91.34 o                         
 -19   1   4        857.37        855.03        86.33 o                         
 -17   1   4        745.05        747.88        81.88 o                         
 -15   1   4         75.99        125.38        86.74 o                         
 -13   1   4          5.55         15.21        61.38 o                         
 -11   1   4        174.70        188.03        61.36 o                         
  -9   1   4       1726.85       1629.93        69.25 o                         
  -7   1   4        766.46        750.75        71.50 o                         
  -5   1   4      11994.87      12732.86       128.96 o                         
  -3   1   4      20423.58      20461.94       204.93 o                         
  -1   1   4       5958.39       5942.21       190.06 o                         
   1   1   4      23583.76      24061.94       381.10 o                         
   3   1   4       7341.40       7461.85       114.77 o                         
   5   1   4        160.94        129.19        62.19 o                         
   7   1   4        137.74        108.01        60.66 o                         
   9   1   4       5531.89       5621.53        98.64 o                         
  11   1   4       3577.78       3508.47        90.44 o                         
  13   1   4        317.90        310.72        88.26 o                         
  15   1   4        307.48        383.41        93.02 o                         
  17   1   4          9.96         99.37       131.06 o                         
  19   1   4         82.29        -21.44       113.55 o                         
 -24   2   4       1064.05       1146.09       135.45 o                         
 -22   2   4       3758.01       4043.00       118.70 o                         
 -20   2   4        174.47        259.64        99.01 o                         
 -18   2   4       8555.38       8227.20       183.67 o                         
 -16   2   4       7224.80       6875.31       117.59 o                         
 -14   2   4       7435.09       7386.77        96.54 o                         
 -12   2   4       4618.59       4451.20        74.67 o                         
 -10   2   4       6216.05       6243.20        86.64 o                         
  -8   2   4       4910.48       4629.34        76.73 o                         
  -6   2   4      20904.99      22072.39       181.58 o                         
  -4   2   4      28959.60      30289.42       294.39 o                         
  -2   2   4       1791.07       2146.47        89.75 o                         
   0   2   4      36734.55      38688.73       720.83 o                         
   2   2   4      37834.48      39035.82       368.57 o                         
   4   2   4      11101.50      11285.22       153.43 o                         
   6   2   4      11245.64      11365.95       206.09 o                         
   8   2   4      18883.45      18804.39       345.68 o                         
  10   2   4       7265.55       6881.80        93.64 o                         
  12   2   4       2721.76       2610.13        75.66 o                         
  14   2   4       8091.97       7900.19       104.65 o                         
  16   2   4        493.88        614.02       109.57 o                         
  18   2   4       3168.38       3619.27       140.92 o                         
  20   2   4       1314.87       1432.33       127.61 o                         
 -23   3   4        550.90        492.34       126.68 o                         
 -21   3   4        688.69        806.79       106.55 o                         
 -19   3   4       8339.65       8188.83       122.15 o                         
 -17   3   4       2344.46       2348.09        97.42 o                         
 -15   3   4       3113.93       2863.12        85.63 o                         
 -13   3   4       2173.93       1857.79        78.48 o                         
 -11   3   4      31143.45      30435.41       529.10 o                         
  -9   3   4      26871.41      26780.85       133.09 o                         
  -7   3   4      22529.11      22715.28       167.35 o                         
  -5   3   4      11462.17      11464.08       113.06 o                         
  -3   3   4      32515.89      35140.75       298.51 o                         
  -1   3   4      50578.97      53810.98       300.40 o                         
   1   3   4      15609.43      15418.42       254.27 o                         
   3   3   4       6433.15       7002.73       121.89 o                         
   5   3   4       2668.53       2296.65        71.19 o                         
   7   3   4      14731.04      14313.23       207.00 o                         
   9   3   4       5239.27       5221.17       102.17 o                         
  11   3   4       9817.20       9625.21       162.17 o                         
  13   3   4       3977.13       3946.08       110.34 o                         
  15   3   4       4292.53       4236.88       102.64 o                         
  17   3   4       3400.09       3371.93       120.85 o                         
  19   3   4       5751.43       6023.99       129.71 o                         
 -22   4   4        488.38        489.67       128.09 o                         
 -20   4   4          1.21        -75.62       102.93 o                         
 -18   4   4        450.21        454.75       100.48 o                         
 -16   4   4         41.23         68.03        85.69 o                         
 -14   4   4       5055.04       4729.84        83.94 o                         
 -12   4   4          0.24         -1.12        73.09 o                         
 -10   4   4        221.53        171.82        74.77 o                         
  -8   4   4       1436.93       1554.86        83.56 o                         
  -6   4   4       2533.43       2750.09        90.83 o                         
  -4   4   4        543.18        598.07        60.39 o                         
  -2   4   4         85.04        143.25        66.69 o                         
   0   4   4        719.67        834.79        85.47 o                         
   2   4   4        196.44        275.05        57.57 o                         
   4   4   4        555.82        542.70        74.11 o                         
   6   4   4         84.51        111.35        74.55 o                         
   8   4   4        342.37        318.42        74.82 o                         
  10   4   4        114.45        182.14        73.29 o                         
  12   4   4       2168.06       2128.05       118.58 o                         
  14   4   4          7.04        -54.45        94.73 o                         
  16   4   4        215.19        296.78       107.80 o                         
  18   4   4        334.49        358.76       128.07 o                         
 -21   5   4       4998.29       5124.05       143.75 o                         
 -19   5   4       1819.93       2031.32       109.35 o                         
 -17   5   4      11248.51      10977.56       248.63 o                         
 -15   5   4       6355.43       6099.06       178.95 o                         
 -13   5   4       7284.55       7024.68        83.50 o                         
 -11   5   4      15949.84      15554.27       110.82 o                         
  -9   5   4      27720.40      27654.89       324.25 o                         
  -7   5   4       8002.25       7843.41       122.14 o                         
  -5   5   4      26934.71      27030.86       154.47 o                         
  -3   5   4      44667.41      46189.74       411.72 o                         
  -1   5   4      14883.55      14073.33       141.09 o                         
   1   5   4      23387.19      23051.04       213.83 o                         
   3   5   4       9949.05       9884.15       164.72 o                         
   5   5   4      12696.91      12592.83       173.56 o                         
   7   5   4      15212.66      15052.27       371.66 o                         
   9   5   4      19590.58      19090.73       302.99 o                         
  11   5   4       4624.22       4631.57       149.02 o                         
  13   5   4       8770.57       8551.88       116.98 o                         
  15   5   4       8738.45       8503.18       158.92 o                         
  17   5   4       5431.55       5681.03       205.01 o                         
 -20   6   4        166.37        124.71       126.02 o                         
 -18   6   4        913.01        995.10       113.79 o                         
 -16   6   4         49.26         35.92        98.56 o                         
 -14   6   4        301.65        220.30        84.51 o                         
 -12   6   4        102.59         86.97        92.01 o                         
 -10   6   4       1597.14       1785.33       112.79 o                         
  -8   6   4       2656.98       2507.67       102.97 o                         
  -6   6   4        804.99        820.35        81.70 o                         
  -4   6   4       1942.78       1979.10        74.92 o                         
  -2   6   4       1918.44       1957.68        85.99 o                         
   0   6   4         24.62         91.19        88.31 o                         
   2   6   4          9.59         44.58        73.38 o                         
   4   6   4         92.12        163.05        87.15 o                         
   6   6   4        456.75        461.47        73.53 o                         
   8   6   4        145.38        186.77        93.17 o                         
  10   6   4        143.79        111.87       101.09 o                         
  12   6   4        141.47         78.57       100.62 o                         
  14   6   4       1410.96       1469.77       126.09 o                         
  16   6   4        503.93        452.08       137.67 o                         
 -19   7   4       1037.60       1004.69       136.41 o                         
 -17   7   4         49.87          3.13       112.17 o                         
 -15   7   4       2359.46       2436.61       110.93 o                         
 -13   7   4       3021.11       2956.36       124.28 o                         
 -11   7   4        172.50        177.60        91.03 o                         
  -9   7   4        319.87        430.96        93.39 o                         
  -7   7   4       5811.45       6139.45        97.97 o                         
  -5   7   4       1956.77       1853.71        83.00 o                         
  -3   7   4        407.29        401.73        78.56 o                         
  -1   7   4       6397.14       6293.77       143.05 o                         
   1   7   4       1026.82        929.20        89.55 o                         
   3   7   4       1903.70       1883.86        90.73 o                         
   5   7   4       3559.22       3688.23       101.50 o                         
   7   7   4       3030.31       2922.72       118.94 o                         
   9   7   4        666.25        797.76       120.57 o                         
  11   7   4       2313.27       2571.17       122.30 o                         
  13   7   4       1010.70       1007.96       136.18 o                         
  15   7   4        651.01        607.31       150.61 o                         
 -16   8   4       1783.08       1879.23       139.18 o                         
 -14   8   4       1426.13       1530.61       122.90 o                         
 -12   8   4       8786.48       8748.34       152.24 o                         
 -10   8   4       2635.73       2546.64       104.86 o                         
  -8   8   4       2615.01       2635.50        84.64 o                         
  -6   8   4       3699.45       3481.79        87.29 o                         
  -4   8   4       7480.39       7450.03       109.80 o                         
  -2   8   4       5926.00       5669.31       105.67 o                         
   0   8   4       4363.99       4016.76       111.23 o                         
   2   8   4       2515.80       2615.75       135.25 o                         
   4   8   4       7521.83       7123.49       100.04 o                         
   6   8   4       7931.32       7910.96       132.39 o                         
   8   8   4       1967.71       2038.75       133.63 o                         
  10   8   4       2615.35       2839.93       118.54 o                         
  12   8   4       3204.52       3466.96       154.11 o                         
 -15   9   4        264.34         96.78       137.75 o                         
 -13   9   4        123.85        108.39       126.69 o                         
 -11   9   4         18.62         11.42       121.04 o                         
  -9   9   4        148.01         73.12       105.71 o                         
  -7   9   4         39.18         -7.10        99.01 o                         
  -5   9   4         64.51         78.82       106.56 o                         
  -3   9   4         41.48        105.23       117.03 o                         
  -1   9   4        566.30        620.50       107.27 o                         
   1   9   4          2.49        -92.45       132.19 o                         
   3   9   4         42.85         16.36       131.17 o                         
   5   9   4        296.72        243.74        99.80 o                         
   7   9   4        382.43        423.44       122.54 o                         
   9   9   4         14.02        184.56       126.10 o                         
  11   9   4         72.79         98.62       149.33 o                         
 -12  10   4       2438.64       2657.48       271.11 o                         
 -10  10   4       1131.82       1081.50       136.85 o                         
  -8  10   4       2061.73       2109.49       123.55 o                         
  -6  10   4       3967.48       4439.82       156.01 o                         
  -4  10   4       1548.40       1367.47       187.32 o                         
  -2  10   4       2382.40       2382.38       159.15 o                         
   0  10   4       6169.64       6486.12       130.36 o                         
   2  10   4       2765.77       2799.83       136.83 o                         
   4  10   4       3348.46       3285.02       146.83 o                         
   6  10   4       4320.54       4693.85       141.29 o                         
  -5  11   4         53.73        116.62       163.62 o                         
  -3  11   4          1.90         48.22       142.03 o                         
  -1  11   4         25.54        -68.37       125.53 o                         
   1  11   4        239.04        534.50       183.13 o                         
 -23   1   5         18.86       -102.33       112.06 o                         
 -21   1   5        404.85        536.48        98.66 o                         
 -19   1   5       4006.20       3794.94       118.07 o                         
 -17   1   5         91.29         62.66        77.94 o                         
 -15   1   5       4855.14       4659.13        81.16 o                         
 -13   1   5        223.58        295.23        61.44 o                         
 -11   1   5        295.99        456.80        62.51 o                         
  -9   1   5      23512.96      23934.68       137.78 o                         
  -7   1   5      23814.05      24244.69       157.84 o                         
  -5   1   5      53616.61      58250.18       260.83 o                         
  -3   1   5      10177.47      10541.61       278.37 o                         
   1   1   5       2971.89       3105.47       102.86 o                         
   3   1   5        978.76       1071.23        70.45 o                         
   5   1   5      18839.66      20406.26       345.06 o                         
   7   1   5       7157.19       6625.19        97.29 o                         
   9   1   5        189.79        218.20        70.78 o                         
  11   1   5       3268.56       3183.02        83.36 o                         
  13   1   5        665.11        635.58       104.59 o                         
  15   1   5        947.68       1047.47       110.78 o                         
  17   1   5       1105.58       1181.79       109.69 o                         
  19   1   5         88.51         16.57       127.69 o                         
 -24   2   5       2504.39       2520.27       128.28 o                         
 -22   2   5       3038.04       3345.49       117.38 o                         
 -20   2   5       1233.68       1231.58       101.17 o                         
 -18   2   5         78.59         65.30        85.29 o                         
 -16   2   5       6253.58       5824.61        82.37 o                         
 -14   2   5       1862.74       1669.54        84.30 o                         
 -12   2   5       2439.53       2502.83        69.03 o                         
 -10   2   5        391.45        330.03        66.22 o                         
  -8   2   5      24812.67      25953.34       147.30 o                         
  -6   2   5      27534.47      29253.53       162.02 o                         
  -4   2   5      27180.77      27927.44       335.40 o                         
  -2   2   5      11989.80      12120.52       168.20 o                         
   0   2   5      23562.83      25406.32       501.04 o                         
   2   2   5      37772.54      40476.74       483.17 o                         
   4   2   5        126.02        171.37        67.17 o                         
   6   2   5        632.18        761.26        68.52 o                         
   8   2   5       2837.01       2828.40        84.94 o                         
  10   2   5       9663.77       9468.14       227.36 o                         
  12   2   5        442.69        458.97       104.13 o                         
  14   2   5        848.36        909.00        81.97 o                         
  16   2   5       2639.17       2602.89       104.96 o                         
  18   2   5       3819.48       4263.91       132.25 o                         
 -23   3   5       1634.31       1801.22       128.27 o                         
 -21   3   5        362.24        263.32        99.56 o                         
 -19   3   5       5267.36       5231.04       108.80 o                         
 -17   3   5       8234.13       7938.11       101.42 o                         
 -15   3   5       1307.77       1195.17        75.64 o                         
 -13   3   5         69.03         91.50        80.09 o                         
 -11   3   5      19672.82      20050.56       203.85 o                         
  -9   3   5      11676.19      11467.23       251.83 o                         
  -7   3   5         77.48        393.45        65.29 o                         
  -5   3   5         73.93        132.89        73.44 o                         
  -3   3   5       2265.76       2389.92        75.19 o                         
  -1   3   5      23131.39      24322.24       219.54 o                         
   1   3   5       9712.98      10086.00       129.46 o                         
   3   3   5       2515.19       2438.04        80.40 o                         
   5   3   5         69.67         71.74        56.63 o                         
   7   3   5      24897.68      25076.99       195.50 o                         
   9   3   5       6782.79       6670.69       132.49 o                         
  11   3   5       1252.63       1195.54        90.56 o                         
  13   3   5         61.18         53.85        85.38 o                         
  15   3   5       3078.55       3311.93       106.67 o                         
  17   3   5        408.89        475.32       106.75 o                         
  19   3   5        554.84        454.63       189.61 o                         
 -22   4   5       1063.55       1046.81       126.93 o                         
 -20   4   5        197.79        172.10        99.28 o                         
 -18   4   5       3818.42       3652.46       119.15 o                         
 -16   4   5        150.20        230.98        85.70 o                         
 -14   4   5       1802.32       1736.32        82.87 o                         
 -12   4   5         90.31         92.00        87.23 o                         
 -10   4   5      10346.26      11109.09       101.72 o                         
  -8   4   5        309.84        174.24        60.77 o                         
  -6   4   5       1258.98       1350.33        77.74 o                         
  -4   4   5       1295.92       1379.17        67.19 o                         
  -2   4   5        375.69        313.58        82.97 o                         
   0   4   5      13439.56      14549.38       307.94 o                         
   2   4   5       1269.86       1462.37        66.83 o                         
   4   4   5         36.99         65.20        70.61 o                         
   6   4   5         43.39        107.20        80.48 o                         
   8   4   5      14607.85      13938.34       368.18 o                         
  10   4   5        778.21        678.80        95.48 o                         
  12   4   5       1508.24       1370.83        89.76 o                         
  14   4   5        364.90        379.77       108.71 o                         
  16   4   5       2358.36       2540.33       110.77 o                         
  18   4   5        122.98         90.84       126.24 o                         
 -21   5   5         60.63        159.94       117.97 o                         
 -19   5   5         92.10         25.24       105.51 o                         
 -17   5   5        185.25        259.07       100.84 o                         
 -15   5   5        305.22        307.69        86.08 o                         
 -13   5   5        209.69        143.03        78.22 o                         
 -11   5   5        845.85        892.23        75.26 o                         
  -9   5   5        330.17        446.87        97.91 o                         
  -7   5   5        127.90         99.10        97.12 o                         
  -5   5   5        408.69        378.49        57.38 o                         
  -3   5   5       6665.14       6702.97       140.82 o                         
  -1   5   5       3966.76       4158.19       177.61 o                         
   1   5   5        128.02        178.81        74.92 o                         
   3   5   5        428.84        514.11        82.59 o                         
   5   5   5       1182.76       1240.43        91.91 o                         
   7   5   5       1290.83       1265.45        83.35 o                         
   9   5   5        228.41        293.07        88.04 o                         
  11   5   5        139.26         95.07        80.15 o                         
  13   5   5        208.62        201.86       101.28 o                         
  15   5   5        890.64        944.92       116.34 o                         
  17   5   5         98.27         35.17       126.06 o                         
 -20   6   5         39.32        -40.72       118.37 o                         
 -18   6   5       1418.24       1483.92       115.71 o                         
 -16   6   5       1078.16       1124.49        95.47 o                         
 -14   6   5        801.64        771.97        85.69 o                         
 -12   6   5        206.10        229.73        92.45 o                         
 -10   6   5       3194.30       3212.86        93.91 o                         
  -8   6   5        114.38        122.52        86.40 o                         
  -6   6   5       8918.01       9173.22       101.52 o                         
  -4   6   5       4567.41       4565.72        92.25 o                         
  -2   6   5         38.38         55.33        86.87 o                         
   0   6   5       4537.34       4650.49       117.55 o                         
   2   6   5       8633.62       8382.22       101.33 o                         
   4   6   5         56.23         44.06        72.75 o                         
   6   6   5         32.06         72.85        94.43 o                         
   8   6   5       4278.43       4074.53       128.79 o                         
  10   6   5        747.81        761.56       121.65 o                         
  12   6   5        388.55        370.49        93.98 o                         
  14   6   5        792.56        966.94       107.46 o                         
  16   6   5        176.46         91.01       144.40 o                         
 -19   7   5       1777.95       1880.49       127.70 o                         
 -17   7   5       1551.85       1544.34       114.05 o                         
 -15   7   5       3801.77       3823.80       114.12 o                         
 -13   7   5       8414.43       8294.76       164.05 o                         
 -11   7   5       2166.69       2378.00       104.12 o                         
  -9   7   5       5445.62       5233.33        97.09 o                         
  -7   7   5        131.34         75.95        82.27 o                         
  -5   7   5       9368.68       9075.52        99.22 o                         
  -3   7   5        298.91        313.02        95.80 o                         
  -1   7   5      13014.06      12576.61       120.65 o                         
   1   7   5        137.85        203.94       102.09 o                         
   3   7   5       4108.36       3871.08       127.68 o                         
   5   7   5       2661.50       2772.03       108.37 o                         
   7   7   5      11743.40      10916.86       183.58 o                         
   9   7   5       2818.08       2950.03       105.65 o                         
  11   7   5        197.90        292.53       137.22 o                         
  13   7   5       2253.11       2472.07       156.93 o                         
 -18   8   5        254.33        279.67       150.02 o                         
 -16   8   5       1049.54       1124.17       136.29 o                         
 -14   8   5       2154.59       2170.44       125.16 o                         
 -12   8   5         27.14        -14.04       106.82 o                         
 -10   8   5       1684.57       1690.71       110.21 o                         
  -8   8   5       2865.75       2876.01        96.80 o                         
  -6   8   5        662.97        719.65        92.74 o                         
  -4   8   5         73.16         35.89       112.16 o                         
  -2   8   5       5636.62       5423.47       125.59 o                         
   0   8   5       1511.80       1410.01       105.09 o                         
   2   8   5         25.90         66.67        92.44 o                         
   4   8   5         40.98         55.20       100.45 o                         
   6   8   5       1759.26       1542.84        96.41 o                         
   8   8   5       1098.15       1080.61       123.77 o                         
  10   8   5        787.91        902.77       123.56 o                         
  12   8   5        353.88        382.03       126.86 o                         
 -15   9   5        359.02        350.05       123.84 o                         
 -13   9   5        874.83       1091.87       136.90 o                         
 -11   9   5       1172.99       1103.92       134.59 o                         
  -9   9   5        752.41        765.64       103.77 o                         
  -7   9   5        111.82        228.76        98.24 o                         
  -5   9   5         65.53        116.86       106.96 o                         
  -3   9   5       5361.34       5304.38       173.36 o                         
  -1   9   5        725.80        876.23        99.62 o                         
   1   9   5         63.38         96.91       107.78 o                         
   3   9   5         79.72         11.62       107.27 o                         
   5   9   5       2451.75       2361.32       118.53 o                         
   7   9   5        486.17        516.05       112.85 o                         
   9   9   5         48.57         65.11       125.62 o                         
 -12  10   5         75.55        -78.22       261.46 o                         
 -10  10   5        565.33        533.90       164.89 o                         
  -8  10   5       1434.39       1627.91       128.27 o                         
  -6  10   5         38.21         12.51       132.58 o                         
  -4  10   5         28.00         24.93       132.15 o                         
  -2  10   5        493.44        568.12       121.84 o                         
   0  10   5        863.55        842.13       113.28 o                         
   2  10   5         87.86        116.48       148.55 o                         
   4  10   5        293.87        306.75       150.67 o                         
   6  10   5        433.41        320.55       136.61 o                         
 -24   0   6        118.87          7.19       192.62 o                         
 -22   0   6         56.56         71.12       148.17 o                         
 -20   0   6        443.13        360.49       130.26 o                         
 -18   0   6       1636.18       1543.36       118.00 o                         
 -16   0   6       2243.32       2203.82       120.38 o                         
 -14   0   6       1253.31       1278.29       102.48 o                         
 -12   0   6       6929.33       6934.98       207.08 o                         
 -10   0   6       5785.52       6177.51       116.12 o                         
  -8   0   6       1051.86        958.55       102.94 o                         
  -6   0   6       9547.20       9960.04       223.69 o                         
  -4   0   6       1331.04       1219.17       136.57 o                         
  -2   0   6       1938.73       1678.07       279.14 o                         
   0   0   6        301.66        295.06       150.39 o                         
   2   0   6        801.10        989.26       127.10 o                         
   4   0   6      19563.72      20157.06       210.26 o                         
   6   0   6        316.05        416.61        95.72 o                         
   8   0   6       1055.09        957.85       119.61 o                         
  10   0   6       5472.51       5321.42       122.18 o                         
  12   0   6          2.56        228.66       161.58 o                         
  14   0   6       1522.34       1804.64       160.74 o                         
  16   0   6        672.57        804.48       164.75 o                         
  18   0   6         11.53          9.65       169.34 o                         
 -25   1   6       1548.92       1487.74       130.37 o                         
 -23   1   6       5566.64       5713.56       113.84 o                         
 -21   1   6      12526.33      12931.24       162.36 o                         
 -19   1   6       5791.75       5688.31        91.48 o                         
 -17   1   6       3660.17       3499.28        81.36 o                         
 -15   1   6       2245.73       2066.19        79.41 o                         
 -13   1   6      21979.69      21577.87       345.29 o                         
 -11   1   6      37165.60      36858.50       194.80 o                         
  -9   1   6      14565.11      14796.91       161.94 o                         
  -7   1   6        356.19        456.32        65.29 o                         
  -5   1   6      47833.31      50867.30       459.13 o                         
  -3   1   6     126808.79     133336.86       937.62 o                         
  -1   1   6      71502.66      76818.28       750.63 o                         
   1   1   6       6232.39       6079.50       131.66 o                         
   3   1   6      10424.48      10470.00       210.73 o                         
   5   1   6      33457.63      34018.61       183.51 o                         
   7   1   6      35281.36      36483.04       440.27 o                         
   9   1   6       5224.32       5080.90        96.89 o                         
  11   1   6       3186.39       3211.43        91.56 o                         
  13   1   6       9492.51       9368.02       126.94 o                         
  15   1   6      11613.85      11512.85       596.56 o                         
  17   1   6       4092.82       4282.60       121.87 o                         
  19   1   6       2002.44       1814.69       335.94 o                         
 -24   2   6        300.12        224.29       135.16 o                         
 -22   2   6        388.86        419.63       113.80 o                         
 -20   2   6        325.78        379.13        99.97 o                         
 -18   2   6       3211.00       3008.67        98.76 o                         
 -16   2   6        800.61        761.23        74.10 o                         
 -14   2   6        482.68        435.00        70.31 o                         
 -12   2   6       2339.79       2405.36        78.40 o                         
 -10   2   6        122.91        112.82        65.65 o                         
  -8   2   6      10018.43      10549.22       101.44 o                         
  -6   2   6       2339.90       2221.07        70.79 o                         
  -4   2   6      15367.55      15753.19       161.37 o                         
  -2   2   6       1803.43       1544.49       210.86 o                         
   0   2   6       7039.52       7806.05       118.67 o                         
   2   2   6       6484.90       6239.21       101.87 o                         
   4   2   6      11713.68      12096.38       120.24 o                         
   6   2   6       1727.16       1729.93        73.15 o                         
   8   2   6        806.43        743.03        82.52 o                         
  10   2   6       5313.63       5277.42        95.35 o                         
  12   2   6        425.74        461.68        87.75 o                         
  14   2   6       1483.59       1473.20       111.99 o                         
  16   2   6       1958.58       2243.29       118.71 o                         
  18   2   6        769.32        875.63       128.46 o                         
 -23   3   6          4.39         35.39       117.60 o                         
 -21   3   6          8.96        -57.03       105.19 o                         
 -19   3   6        274.66        348.19        84.80 o                         
 -17   3   6        133.80         69.46        86.61 o                         
 -15   3   6       1026.73        924.46        70.11 o                         
 -13   3   6       5596.83       5588.30        94.06 o                         
 -11   3   6       2208.74       2138.53        72.47 o                         
  -9   3   6       2336.78       2328.12        69.55 o                         
  -7   3   6       2080.80       2059.29        66.23 o                         
  -5   3   6       7735.91       7990.91       139.23 o                         
  -3   3   6        174.75        165.84        74.45 o                         
  -1   3   6       5339.15       5450.46       112.67 o                         
   1   3   6        783.79        952.34        78.28 o                         
   3   3   6       1396.66       1554.28        89.17 o                         
   5   3   6       1065.49       1102.36        85.44 o                         
   7   3   6       3993.18       3906.37       108.12 o                         
   9   3   6         60.71         54.67        68.64 o                         
  11   3   6       1880.33       1945.59        91.26 o                         
  13   3   6       1191.22       1044.63       103.11 o                         
  15   3   6        455.82        440.01       116.29 o                         
  17   3   6        545.81        564.14       129.46 o                         
 -22   4   6       4707.95       5189.84       196.89 o                         
 -20   4   6       4428.54       4229.12       124.58 o                         
 -18   4   6       8901.79       8502.38       108.42 o                         
 -16   4   6       3155.53       3170.46        87.59 o                         
 -14   4   6      22262.37      21533.02       173.32 o                         
 -12   4   6      11477.08      11204.16       119.56 o                         
 -10   4   6      13184.56      13497.41       125.08 o                         
  -8   4   6       9336.68       8968.05        85.91 o                         
  -6   4   6      26936.14      28256.42       401.25 o                         
  -4   4   6       9931.02       9444.20        99.50 o                         
  -2   4   6      18854.53      19130.25       222.08 o                         
   0   4   6      23632.85      23941.34       708.99 o                         
   2   4   6      11259.03      10493.55       102.56 o                         
   4   4   6      42008.96      43504.74      1150.15 o                         
   6   4   6      15810.66      15755.03       245.69 o                         
   8   4   6      11676.66      11748.22       191.44 o                         
  10   4   6       5509.39       5247.39       106.60 o                         
  12   4   6      22272.75      22084.23       462.76 o                         
  14   4   6       2052.01       2109.06        97.10 o                         
  16   4   6       2113.55       2403.49       131.81 o                         
 -21   5   6        301.20        295.01       111.38 o                         
 -19   5   6        581.74        541.62        92.54 o                         
 -17   5   6          6.41        -56.46       107.08 o                         
 -15   5   6        879.76        832.00        81.63 o                         
 -13   5   6         33.08        -18.31        78.97 o                         
 -11   5   6       2489.27       2471.38        74.66 o                         
  -9   5   6        166.37        191.23        86.28 o                         
  -7   5   6        423.84        467.01        88.20 o                         
  -5   5   6        397.10        439.92        76.05 o                         
  -3   5   6        351.34        326.31        89.61 o                         
  -1   5   6       3999.77       4177.11       113.65 o                         
   1   5   6        146.99        185.10        81.45 o                         
   3   5   6       1500.28       1414.65        92.40 o                         
   5   5   6        458.20        446.44        87.81 o                         
   7   5   6       1471.93       1375.12       108.34 o                         
   9   5   6       4512.35       4442.08        91.33 o                         
  11   5   6          0.99         15.70       100.85 o                         
  13   5   6        761.96        707.52       111.28 o                         
  15   5   6          1.98        -44.53       120.72 o                         
 -20   6   6       3011.48       3124.09       121.92 o                         
 -18   6   6       1633.34       1801.13       160.93 o                         
 -16   6   6       3178.97       3133.84       112.66 o                         
 -14   6   6       6892.97       6745.38        98.53 o                         
 -12   6   6      10603.63      10276.49       223.61 o                         
 -10   6   6      13928.04      13596.00       161.14 o                         
  -8   6   6       5552.71       5543.99        86.93 o                         
  -6   6   6       4172.24       4120.81        97.30 o                         
  -4   6   6      12280.01      12573.49       150.41 o                         
  -2   6   6       8075.97       7842.18       135.11 o                         
   0   6   6       1855.23       1793.05       103.42 o                         
   2   6   6      13195.30      13193.10       331.68 o                         
   4   6   6       5771.49       5485.30       120.87 o                         
   6   6   6       2587.98       2576.59        99.95 o                         
   8   6   6       9204.29       8890.08       238.77 o                         
  10   6   6       8845.86       8288.34       271.34 o                         
  12   6   6       1159.14       1415.81       137.29 o                         
  14   6   6       3241.90       3375.40       125.26 o                         
 -19   7   6        363.23        267.67       149.09 o                         
 -17   7   6        151.79        192.81       112.11 o                         
 -15   7   6       2721.60       2730.11       121.09 o                         
 -13   7   6       1204.40       1215.60       109.39 o                         
 -11   7   6       1379.36       1295.57        94.14 o                         
  -9   7   6        438.88        472.11       101.97 o                         
  -7   7   6       7251.50       7353.34       108.52 o                         
  -5   7   6       1165.72       1092.34        97.15 o                         
  -3   7   6       2040.68       1970.76       104.96 o                         
  -1   7   6        297.45        427.17       104.00 o                         
   1   7   6       8402.57       7864.41       123.21 o                         
   3   7   6        490.32        564.92        87.30 o                         
   5   7   6       3856.18       3742.20        94.08 o                         
   7   7   6       3696.59       3837.24       114.07 o                         
   9   7   6        599.76        599.70       118.14 o                         
  11   7   6        826.15        899.33       124.12 o                         
  13   7   6       1092.11       1319.32       170.44 o                         
 -18   8   6          7.76         -2.68       258.25 o                         
 -16   8   6        331.07        329.42       149.61 o                         
 -14   8   6        773.31        663.66       134.00 o                         
 -12   8   6        283.49        288.34        92.72 o                         
 -10   8   6          0.95        -13.43        98.70 o                         
  -8   8   6        259.88        346.66        93.51 o                         
  -6   8   6          3.23         45.71        85.10 o                         
  -4   8   6         24.24        -15.03        91.83 o                         
  -2   8   6        328.28        397.14        85.16 o                         
   0   8   6       1214.80       1073.24       103.88 o                         
   2   8   6          2.55         -6.61       118.19 o                         
   4   8   6        353.36        555.47       108.40 o                         
   6   8   6       2290.80       2476.22       116.39 o                         
   8   8   6         85.80        125.52       114.54 o                         
  10   8   6         55.96         20.09       137.60 o                         
 -15   9   6       2490.42       2568.29       149.02 o                         
 -13   9   6       1670.83       1734.17       126.87 o                         
 -11   9   6       7734.76       8404.34       144.69 o                         
  -9   9   6       5263.17       5356.70       131.81 o                         
  -7   9   6       2136.37       2434.96       109.92 o                         
  -5   9   6       7308.33       7409.23       161.29 o                         
  -3   9   6       7604.46       7145.28       160.52 o                         
  -1   9   6       4893.26       4893.06       107.49 o                         
   1   9   6       2267.53       2258.97       135.44 o                         
   3   9   6       6135.27       6303.29       157.56 o                         
   5   9   6       2147.08       2260.25       116.26 o                         
   7   9   6       2592.41       2675.36       122.98 o                         
   9   9   6       1744.43       1900.98       145.58 o                         
 -10  10   6        659.52        664.79       134.48 o                         
  -8  10   6          3.87         31.50       116.89 o                         
  -6  10   6          9.83         57.22       130.29 o                         
  -4  10   6         25.14         -4.01       104.29 o                         
  -2  10   6         63.49        -19.54       111.83 o                         
   0  10   6          5.41          3.09       111.04 o                         
   2  10   6        219.70        252.83       151.20 o                         
   4  10   6        302.21        415.98       166.51 o                         
 -25   1   7        942.12        887.11       124.86 o                         
 -23   1   7         64.37         52.53       120.90 o                         
 -21   1   7       1513.91       1458.28       101.77 o                         
 -19   1   7       3865.60       3956.94        99.73 o                         
 -17   1   7       1965.63       1914.81        77.13 o                         
 -15   1   7        111.84        122.86        73.86 o                         
 -13   1   7       8581.27       8231.94       216.77 o                         
 -11   1   7       7924.93       8005.25        89.64 o                         
  -9   1   7        798.10        727.09        76.02 o                         
  -7   1   7        192.93        187.32        68.71 o                         
  -5   1   7       1018.54       1059.90        72.22 o                         
  -3   1   7        448.33        386.72        96.71 o                         
  -1   1   7       1572.07       1626.63       195.56 o                         
   1   1   7        315.08        303.45        83.50 o                         
   3   1   7       3526.97       3678.22       100.79 o                         
   5   1   7       6312.86       6172.60       105.91 o                         
   7   1   7       2403.49       2495.93        96.86 o                         
   9   1   7       2259.65       2320.12        93.67 o                         
  11   1   7       2133.24       2166.73        99.25 o                         
  13   1   7       2847.78       2723.48       107.91 o                         
  15   1   7         23.32         50.66       121.51 o                         
  17   1   7        444.76        507.18       152.11 o                         
 -24   2   7       1240.50       1297.99       126.57 o                         
 -22   2   7       2847.71       2951.37       118.03 o                         
 -20   2   7       2247.06       2322.62       111.03 o                         
 -18   2   7       5539.79       5361.26       111.67 o                         
 -16   2   7       3588.55       3418.92        76.74 o                         
 -14   2   7        992.38       1053.20        76.65 o                         
 -12   2   7        883.95        932.55        76.93 o                         
 -10   2   7       7237.78       7327.33        91.79 o                         
  -8   2   7       3594.23       3437.89        81.72 o                         
  -6   2   7       5676.44       5631.78       175.81 o                         
  -4   2   7       1438.56       1501.08        77.81 o                         
  -2   2   7       6486.31       6188.51       112.37 o                         
   0   2   7      14605.86      15656.39       229.22 o                         
   2   2   7      11458.15      11363.72       142.65 o                         
   4   2   7       2173.80       2035.50        81.77 o                         
   6   2   7       2135.29       2154.30        83.44 o                         
   8   2   7       2082.33       2091.53        86.47 o                         
  10   2   7       1501.03       1640.24        91.64 o                         
  12   2   7       4029.61       3954.75       102.67 o                         
  14   2   7        756.98        778.83       108.68 o                         
  16   2   7        791.86        850.32       135.73 o                         
 -23   3   7         43.27        -73.42       136.18 o                         
 -21   3   7       2872.48       3039.25       103.46 o                         
 -19   3   7       2776.94       2649.04        98.77 o                         
 -17   3   7       5692.32       5586.32        98.23 o                         
 -15   3   7        143.57        118.74        72.76 o                         
 -13   3   7      11263.06      11266.48       128.92 o                         
 -11   3   7       4466.82       4242.66        99.87 o                         
  -9   3   7      16657.90      16785.16       138.12 o                         
  -7   3   7       1813.06       1658.65        68.79 o                         
  -5   3   7       2512.79       2538.94        94.53 o                         
  -3   3   7       1278.07       1202.73        64.90 o                         
  -1   3   7       2750.62       2660.95        91.80 o                         
   1   3   7       9421.58       9545.50       183.51 o                         
   3   3   7       1847.60       1772.31        89.34 o                         
   5   3   7       8578.41       8615.57       126.67 o                         
   7   3   7       1077.26       1131.14        83.53 o                         
   9   3   7       9924.32       9877.50       162.40 o                         
  11   3   7       1181.56       1077.53        88.34 o                         
  13   3   7       4126.71       4106.92       130.15 o                         
  15   3   7        350.70        285.75       151.41 o                         
  17   3   7        634.96        722.14       137.55 o                         
 -22   4   7       1715.35       1791.04       122.94 o                         
 -20   4   7         44.38        -19.77       116.18 o                         
 -18   4   7         44.11         61.25        83.81 o                         
 -16   4   7        838.39        876.78        94.75 o                         
 -14   4   7       1289.92       1234.04        75.19 o                         
 -12   4   7        481.50        478.54        80.80 o                         
 -10   4   7        399.23        362.59        81.63 o                         
  -8   4   7        680.29        721.08        90.33 o                         
  -6   4   7       8054.21       8087.14       105.85 o                         
  -4   4   7       7282.26       7469.60       105.09 o                         
  -2   4   7        275.91        246.15       113.39 o                         
   0   4   7          9.38         -2.24        65.61 o                         
   2   4   7       2536.91       2536.07        98.06 o                         
   4   4   7       2223.71       2409.95       107.25 o                         
   6   4   7        201.14        256.16        87.76 o                         
   8   4   7        356.30        368.06        82.24 o                         
  10   4   7          8.49         50.57        84.67 o                         
  12   4   7       1394.10       1413.48       111.49 o                         
  14   4   7          4.78         -1.88       114.09 o                         
  16   4   7         50.51        104.27       137.01 o                         
 -21   5   7        692.14        801.14       105.05 o                         
 -19   5   7        370.15        480.52       106.93 o                         
 -17   5   7         24.92         28.75       107.05 o                         
 -15   5   7       3102.67       2846.07        98.41 o                         
 -13   5   7       8351.71       8267.85       110.43 o                         
 -11   5   7        398.65        416.37        87.22 o                         
  -9   5   7       1897.54       1948.55        85.15 o                         
  -7   5   7       3867.44       4054.46        81.52 o                         
  -5   5   7       5253.96       5528.82       114.97 o                         
  -3   5   7        263.25        300.48        81.40 o                         
  -1   5   7         39.72         79.53        81.02 o                         
   1   5   7         89.78         97.92        80.74 o                         
   3   5   7        559.28        634.33        81.50 o                         
   5   5   7        634.90        611.27        70.07 o                         
   7   5   7        950.36        889.05       106.31 o                         
   9   5   7        191.06        212.23        92.39 o                         
  11   5   7        360.03        270.68       118.75 o                         
  13   5   7        268.25        154.48       124.96 o                         
  15   5   7         28.37         94.26       125.92 o                         
 -20   6   7       1322.86       1469.78       138.20 o                         
 -18   6   7       1681.07       1757.32       115.27 o                         
 -16   6   7       3123.06       3345.60       104.26 o                         
 -14   6   7         55.42          6.25       100.67 o                         
 -12   6   7       1623.41       1638.25       104.85 o                         
 -10   6   7       4536.53       4543.06       139.84 o                         
  -8   6   7       3181.80       3217.53        81.76 o                         
  -6   6   7       1468.15       1423.77        91.48 o                         
  -4   6   7       1136.73       1084.14        77.18 o                         
  -2   6   7       3363.41       3149.38        97.16 o                         
   0   6   7       8417.89       8106.50       113.67 o                         
   2   6   7       3387.10       3301.60        89.09 o                         
   4   6   7        288.32        267.79        94.54 o                         
   6   6   7       1942.04       1914.24       106.11 o                         
   8   6   7       1501.80       1473.45       123.85 o                         
  10   6   7       1110.68       1118.51       133.59 o                         
  12   6   7       1807.86       1918.90       154.79 o                         
  14   6   7        277.90        426.96       167.89 o                         
 -19   7   7        594.92        609.19       126.71 o                         
 -17   7   7         99.92        122.78       104.45 o                         
 -15   7   7       1180.45       1259.78       131.74 o                         
 -13   7   7       1272.02       1586.38       151.26 o                         
 -11   7   7       1590.54       1421.35        87.29 o                         
  -9   7   7      14579.00      14100.38       193.72 o                         
  -7   7   7         71.73         97.15        81.19 o                         
  -5   7   7        305.71        312.55        86.74 o                         
  -3   7   7       7701.72       7598.68       169.53 o                         
  -1   7   7      10275.00      10037.64       139.16 o                         
   1   7   7       2277.37       2162.42       108.25 o                         
   3   7   7       2617.44       2711.30        98.59 o                         
   5   7   7       1902.98       1913.71       112.81 o                         
   7   7   7       1599.11       1569.12       121.76 o                         
   9   7   7       1370.08       1509.01       126.24 o                         
  11   7   7        811.04        790.56       171.99 o                         
 -18   8   7        434.00        262.84       186.21 o                         
 -16   8   7         44.38         73.19       147.41 o                         
 -14   8   7        802.89        928.43       133.68 o                         
 -12   8   7       2849.43       2823.82       103.88 o                         
 -10   8   7       1175.15       1293.97        95.10 o                         
  -8   8   7       1039.94       1117.21       108.90 o                         
  -6   8   7       2294.13       2129.30        89.76 o                         
  -4   8   7       7141.73       6708.98       115.78 o                         
  -2   8   7        677.01        672.20        92.17 o                         
   0   8   7       2821.12       2644.95       140.38 o                         
   2   8   7       2804.28       2918.36       139.23 o                         
   4   8   7       2672.66       2725.77       112.54 o                         
   6   8   7        173.68        148.73       124.31 o                         
   8   8   7        441.97        350.36       123.66 o                         
  10   8   7        817.75        902.10       138.17 o                         
 -15   9   7        437.50        410.05       123.42 o                         
 -13   9   7         95.05         83.55       124.79 o                         
 -11   9   7       1310.77       1251.41       107.17 o                         
  -9   9   7        108.17        145.33       133.69 o                         
  -7   9   7         93.82         37.74        91.67 o                         
  -5   9   7         11.69        160.78       115.47 o                         
  -3   9   7         25.76         -6.20       115.37 o                         
  -1   9   7         56.22        -28.63       106.56 o                         
   1   9   7        205.26        119.23       153.70 o                         
   3   9   7        649.70        633.07       123.78 o                         
   5   9   7         21.20         41.74       111.94 o                         
   7   9   7        917.79        939.95       127.73 o                         
 -10  10   7        214.97        267.07       116.10 o                         
  -8  10   7         54.56        -15.89       164.55 o                         
  -6  10   7        109.81         76.48       150.50 o                         
  -4  10   7         95.08        161.87       134.93 o                         
  -2  10   7        157.72        175.50       119.31 o                         
   0  10   7         31.20         12.63       126.75 o                         
   2  10   7         63.59         89.82       192.36 o                         
   4  10   7          1.78         62.15       265.21 o                         
 -24   0   8        412.74        587.13       165.74 o                         
 -22   0   8       4413.14       4761.21       316.92 o                         
 -20   0   8       8337.78       8314.43       153.12 o                         
 -18   0   8       6570.20       6423.18       133.92 o                         
 -16   0   8      19387.01      19370.44       173.11 o                         
 -14   0   8      19726.92      19430.33       165.93 o                         
 -12   0   8      33782.39      33361.42       214.61 o                         
 -10   0   8       3594.10       3236.37       114.01 o                         
  -8   0   8     127130.31     135636.34      2451.20 o                         
  -6   0   8      18744.82      18467.97       239.61 o                         
  -4   0   8      24841.60      26607.64       918.33 o                         
  -2   0   8      12343.62      11041.93       349.87 o                         
   0   0   8      76961.63      68137.55       447.38 o                         
   2   0   8      28828.47      29027.30       317.47 o                         
   4   0   8      16032.45      16604.73       219.17 o                         
   6   0   8       1140.10       1026.88       119.99 o                         
   8   0   8      28286.22      28952.82       541.94 o                         
  10   0   8      24245.07      23489.49       200.98 o                         
  12   0   8       8611.21       9182.17       451.93 o                         
  14   0   8       9784.11      10045.64       292.54 o                         
  16   0   8       1149.67       1264.39       172.89 o                         
 -25   1   8        162.96        204.52       133.06 o                         
 -23   1   8        107.73          8.60       104.54 o                         
 -21   1   8        285.95        262.96        93.09 o                         
 -19   1   8         60.84        100.54        91.47 o                         
 -17   1   8         11.02         67.26        69.91 o                         
 -15   1   8        484.69        533.31        80.45 o                         
 -13   1   8         18.61         57.87        98.64 o                         
 -11   1   8         36.93         54.05        79.56 o                         
  -9   1   8        385.19        466.76        63.08 o                         
  -7   1   8       1144.93       1156.94        69.55 o                         
  -5   1   8         37.97         27.39        82.73 o                         
  -3   1   8       1284.52       1361.09       144.01 o                         
  -1   1   8         94.68        100.23       126.09 o                         
   1   1   8        102.47        109.38        92.89 o                         
   3   1   8        605.14        654.21        75.34 o                         
   5   1   8        917.29        868.91        85.07 o                         
   7   1   8        446.31        518.01        89.65 o                         
   9   1   8       1998.98       1971.85       100.70 o                         
  11   1   8        156.39        219.14       101.66 o                         
  13   1   8        192.91        102.37       118.70 o                         
  15   1   8        265.46        288.36       124.06 o                         
  17   1   8         36.86        135.80       151.26 o                         
 -24   2   8       2132.23       2091.84       128.50 o                         
 -22   2   8        527.02        422.82       134.78 o                         
 -20   2   8       2454.42       2537.98       111.71 o                         
 -18   2   8       2381.30       2252.98        85.31 o                         
 -16   2   8       5592.13       5549.82       134.95 o                         
 -14   2   8        825.78        865.08        71.05 o                         
 -12   2   8       5666.98       5452.52        96.37 o                         
 -10   2   8      11701.12      11426.51       141.88 o                         
  -8   2   8       9051.88       9356.41       105.01 o                         
  -6   2   8       7308.53       7495.59       119.25 o                         
  -4   2   8       6608.31       6577.40       118.21 o                         
  -2   2   8      11376.40      11726.22       144.22 o                         
   0   2   8       4835.04       4868.22       103.97 o                         
   2   2   8      15543.49      15494.41       550.25 o                         
   4   2   8      12014.72      11979.66       279.72 o                         
   6   2   8       2020.13       1919.68        94.73 o                         
   8   2   8       2737.43       2681.13        94.96 o                         
  10   2   8       8443.17       8571.83       116.14 o                         
  12   2   8       6593.83       7012.02       125.18 o                         
  14   2   8        190.37        224.38       136.14 o                         
  16   2   8       1839.97       2025.03       121.86 o                         
 -23   3   8        745.56        770.66       104.39 o                         
 -21   3   8       2798.07       2762.03       102.48 o                         
 -19   3   8       1261.68       1223.61        83.75 o                         
 -17   3   8       7763.62       7700.98       102.42 o                         
 -15   3   8       7520.95       7205.30       111.72 o                         
 -13   3   8      13174.19      13341.74       115.45 o                         
 -11   3   8       2451.93       2394.02        81.37 o                         
  -9   3   8       6230.28       6262.77        99.29 o                         
  -7   3   8      18941.02      19069.78       309.35 o                         
  -5   3   8      18643.48      19139.34       158.69 o                         
  -3   3   8       5736.69       5877.91       121.29 o                         
  -1   3   8       2419.96       2386.51       108.02 o                         
   1   3   8       9732.52       9795.26       219.60 o                         
   3   3   8      11061.13      10571.58       259.15 o                         
   5   3   8      14520.94      14920.17       343.75 o                         
   7   3   8       1813.90       1758.46        79.05 o                         
   9   3   8       2304.15       2247.33        99.83 o                         
  11   3   8       7014.32       6979.98       172.38 o                         
  13   3   8       7714.54       7869.10       192.41 o                         
  15   3   8        832.47        853.68       140.00 o                         
 -22   4   8         22.79        124.51       103.50 o                         
 -20   4   8        165.26         75.80        92.29 o                         
 -18   4   8         28.83         48.60       112.04 o                         
 -16   4   8       2519.19       2498.49       106.61 o                         
 -14   4   8          1.29         37.17        67.21 o                         
 -12   4   8        738.68        679.18        75.65 o                         
 -10   4   8        710.52        786.71        99.54 o                         
  -8   4   8       1478.08       1651.32       102.92 o                         
  -6   4   8        116.81        150.54        70.67 o                         
  -4   4   8        135.17        128.79        74.56 o                         
  -2   4   8      10693.01      11298.68       231.92 o                         
   0   4   8       1581.24       1558.52        81.22 o                         
   2   4   8        513.56        618.89        82.79 o                         
   4   4   8          2.15         71.95        88.04 o                         
   6   4   8       1481.13       1466.67       132.04 o                         
   8   4   8         41.61        127.27       101.58 o                         
  10   4   8        491.27        487.77       120.87 o                         
  12   4   8          3.13        -35.87        99.07 o                         
  14   4   8         21.55         -4.59       136.04 o                         
 -21   5   8       1420.87       1443.87       123.17 o                         
 -19   5   8       3820.11       3921.06       104.77 o                         
 -17   5   8       9691.04       9543.28       121.28 o                         
 -15   5   8       8768.50       8731.85       110.14 o                         
 -13   5   8       1885.71       1832.19        90.70 o                         
 -11   5   8       6201.68       6155.23        94.22 o                         
  -9   5   8       9502.47       9684.46       124.74 o                         
  -7   5   8      15836.84      15680.38       139.74 o                         
  -5   5   8      27439.58      28250.62       577.37 o                         
  -3   5   8       4760.23       4809.18       125.95 o                         
  -1   5   8      12764.44      12152.12       378.09 o                         
   1   5   8      25039.71      25103.99       553.09 o                         
   3   5   8      22873.07      22600.25       571.96 o                         
   5   5   8       4167.35       4194.48       105.94 o                         
   7   5   8       5163.31       4944.45       127.20 o                         
   9   5   8       5237.34       5381.06       133.74 o                         
  11   5   8       5730.20       5966.46       127.03 o                         
  13   5   8       3881.04       3893.17       158.77 o                         
 -20   6   8        510.71        460.82       127.96 o                         
 -18   6   8        978.31       1156.20       150.91 o                         
 -16   6   8       1061.92       1001.22       101.10 o                         
 -14   6   8       2026.03       1911.50        95.25 o                         
 -12   6   8        847.59        953.51       102.50 o                         
 -10   6   8       2566.69       2627.56       107.25 o                         
  -8   6   8        132.57        127.74        68.37 o                         
  -6   6   8         88.71        120.58        78.51 o                         
  -4   6   8        434.82        487.23        86.88 o                         
  -2   6   8       1014.88       1042.91        81.88 o                         
   0   6   8       1777.24       1744.98       103.44 o                         
   2   6   8        229.31        178.21       115.20 o                         
   4   6   8       2441.65       2434.36        98.32 o                         
   6   6   8       2415.61       2117.71        90.73 o                         
   8   6   8       1109.17       1267.16       133.82 o                         
  10   6   8         45.33         69.68       135.45 o                         
  12   6   8         45.31         95.06       170.26 o                         
 -19   7   8        630.33        682.78       135.53 o                         
 -17   7   8        245.61        248.14       132.79 o                         
 -15   7   8        603.44        577.64       106.19 o                         
 -13   7   8        436.79        516.88       116.36 o                         
 -11   7   8         56.36         79.78        99.97 o                         
  -9   7   8       2456.11       2476.25        97.34 o                         
  -7   7   8       5835.55       5810.00        99.51 o                         
  -5   7   8         40.31         67.63       114.59 o                         
  -3   7   8       1988.32       1967.25       108.30 o                         
  -1   7   8       3917.07       3560.04       103.87 o                         
   1   7   8       5322.24       4863.86       127.56 o                         
   3   7   8        615.04        655.62        86.75 o                         
   5   7   8        803.22        796.99       109.33 o                         
   7   7   8       1237.32       1251.31       109.63 o                         
   9   7   8       1812.75       1854.19       116.41 o                         
  11   7   8        327.44        328.94       138.03 o                         
 -16   8   8        701.56        650.69       166.34 o                         
 -14   8   8       7336.79       7618.89       139.59 o                         
 -12   8   8        525.31        554.65       115.40 o                         
 -10   8   8       2006.31       2316.84       110.51 o                         
  -8   8   8       6394.62       6291.38       118.93 o                         
  -6   8   8       3638.99       3823.78       147.86 o                         
  -4   8   8       1792.39       1803.90       123.14 o                         
  -2   8   8       5485.99       5216.22       124.58 o                         
   0   8   8       2833.93       2982.57       125.53 o                         
   2   8   8       2272.30       2204.95       122.82 o                         
   4   8   8       5643.98       5692.24       198.28 o                         
   6   8   8       1190.44       1105.85       114.23 o                         
   8   8   8       2309.25       2446.59       141.00 o                         
 -15   9   8        215.44        157.15       188.67 o                         
 -13   9   8          8.99         -4.50       116.66 o                         
 -11   9   8        251.32        295.24       104.90 o                         
  -9   9   8         11.06         64.09       112.49 o                         
  -7   9   8       1198.90       1118.21       124.63 o                         
  -5   9   8         25.78         -2.35       134.61 o                         
  -3   9   8         34.60          1.13       113.53 o                         
  -1   9   8         23.37        136.64       113.45 o                         
   1   9   8       1472.60       1406.56       125.52 o                         
   3   9   8        120.58         52.00       150.71 o                         
   5   9   8         30.69        120.36       167.43 o                         
 -10  10   8        717.69        713.41       134.67 o                         
  -8  10   8       2369.26       2632.87       138.68 o                         
  -6  10   8       3872.96       4233.07       194.71 o                         
  -4  10   8       3033.89       2912.53       129.74 o                         
  -2  10   8       1775.82       2053.29       151.57 o                         
   0  10   8        370.64        332.24       125.58 o                         
   2  10   8       4039.67       3853.79       175.44 o                         
 -25   1   9        195.92        163.45       123.97 o                         
 -23   1   9        223.11        319.37       111.14 o                         
 -21   1   9        673.39        747.53        93.43 o                         
 -19   1   9       1799.43       1638.32        95.03 o                         
 -17   1   9       5496.65       5273.99       113.94 o                         
 -15   1   9       4701.58       4734.50       177.71 o                         
 -13   1   9         67.39        640.72       286.65 o                         
 -11   1   9        190.00        180.01        65.70 o                         
  -9   1   9      31210.41      31534.89       323.49 o                         
  -7   1   9        581.11        557.52        84.27 o                         
  -5   1   9        194.45        204.05       101.59 o                         
  -3   1   9      13233.38      13301.15       374.78 o                         
  -1   1   9        922.66        964.91       138.65 o                         
   1   1   9        282.88        250.43       100.03 o                         
   3   1   9       2246.47       2328.05       111.34 o                         
   5   1   9        450.39        459.86        76.47 o                         
   7   1   9        144.05        102.57        73.43 o                         
   9   1   9       6479.09       6193.45       106.28 o                         
  11   1   9         18.47         81.48       119.14 o                         
  13   1   9        352.21        429.95       124.47 o                         
  15   1   9       1546.84       1558.92       131.73 o                         
 -24   2   9        163.08        169.23       117.73 o                         
 -22   2   9       2276.42       2369.41       116.60 o                         
 -20   2   9       1370.52       1423.61       101.79 o                         
 -18   2   9       5293.31       5352.03       104.01 o                         
 -16   2   9        594.51        591.19        73.75 o                         
 -14   2   9       4210.73       4246.79        98.89 o                         
 -12   2   9       4234.13       4284.57       100.60 o                         
 -10   2   9       6433.00       6261.53        82.29 o                         
  -8   2   9        758.69        688.07        64.92 o                         
  -6   2   9       8401.95       8470.04       139.70 o                         
  -4   2   9      17026.01      17510.09       340.19 o                         
  -2   2   9       4293.61       4152.32       110.89 o                         
   0   2   9       7556.32       7916.36       197.82 o                         
   2   2   9       1563.77       1502.65       108.65 o                         
   4   2   9       8635.86       8579.23       117.17 o                         
   6   2   9       1872.87       1825.88        86.77 o                         
   8   2   9       1552.49       1684.46        99.62 o                         
  10   2   9        166.67        147.04        92.48 o                         
  12   2   9       1292.28       1360.40       102.62 o                         
  14   2   9        658.21        695.52       135.41 o                         
 -23   3   9         34.24         46.94       111.92 o                         
 -21   3   9        142.00        229.79        97.14 o                         
 -19   3   9        729.89        796.18       100.49 o                         
 -17   3   9       2928.42       2921.95        92.82 o                         
 -15   3   9       3116.33       3067.36        86.39 o                         
 -13   3   9       2375.61       2462.06        87.07 o                         
 -11   3   9        606.81        613.06        82.72 o                         
  -9   3   9       4442.08       4438.90        91.19 o                         
  -7   3   9      19680.29      20081.74       227.71 o                         
  -5   3   9        785.10        782.45        66.07 o                         
  -3   3   9        133.39        163.81        71.53 o                         
  -1   3   9       2357.59       2432.69       128.50 o                         
   1   3   9       4985.69       5071.78       118.37 o                         
   3   3   9        320.89        316.23        88.25 o                         
   5   3   9       2285.68       2365.68        96.26 o                         
   7   3   9       3394.28       3517.49       105.07 o                         
   9   3   9       1822.39       1747.04        97.46 o                         
  11   3   9         73.83         41.68       118.04 o                         
  13   3   9       3066.60       3225.63       120.32 o                         
  15   3   9        714.78        728.40       167.85 o                         
 -22   4   9         27.54          9.65       103.98 o                         
 -20   4   9       1480.15       1499.31       118.80 o                         
 -18   4   9         67.93         95.57        99.72 o                         
 -16   4   9       3297.59       3117.41        99.70 o                         
 -14   4   9         52.07         92.97       103.28 o                         
 -12   4   9       1958.46       1941.26        79.17 o                         
 -10   4   9        766.65        895.08        90.17 o                         
  -8   4   9         45.01         96.14        87.75 o                         
  -6   4   9       5250.87       5319.13        89.76 o                         
  -4   4   9        435.42        414.36        90.36 o                         
  -2   4   9       1991.92       2063.03        84.15 o                         
   0   4   9        111.54         77.65        88.29 o                         
   2   4   9       6815.43       6848.06       175.24 o                         
   4   4   9         20.65         41.76        72.75 o                         
   6   4   9       6733.86       6603.25       211.34 o                         
   8   4   9         72.55         79.32       100.27 o                         
  10   4   9        480.28        600.32       100.44 o                         
  12   4   9         32.72         40.74       113.77 o                         
  14   4   9       1183.46       1378.64       153.08 o                         
 -21   5   9         21.88        -82.39       104.73 o                         
 -19   5   9         92.94        153.75        91.16 o                         
 -17   5   9         12.27         32.70        99.99 o                         
 -15   5   9        719.67        823.89       113.05 o                         
 -13   5   9        132.06        161.04        86.47 o                         
 -11   5   9       1384.49       1451.24        99.14 o                         
  -9   5   9       1155.83       1114.42        89.03 o                         
  -7   5   9        486.85        544.60        76.25 o                         
  -5   5   9        660.38        701.08        90.59 o                         
  -3   5   9        646.69        647.01        71.01 o                         
  -1   5   9       1023.05        964.75       101.95 o                         
   1   5   9        607.59        628.56        70.89 o                         
   3   5   9        211.34        201.14       103.69 o                         
   5   5   9        112.09        120.72        86.59 o                         
   7   5   9        996.29       1019.36       156.62 o                         
   9   5   9        182.67        196.77       132.20 o                         
  11   5   9        362.16        329.92       135.88 o                         
  13   5   9        980.86       1068.28       127.79 o                         
 -20   6   9        934.97        959.23       119.35 o                         
 -18   6   9       2402.66       2410.71       126.14 o                         
 -16   6   9        710.90        746.36       107.47 o                         
 -14   6   9        504.50        488.81       101.34 o                         
 -12   6   9       3549.87       3492.06       110.05 o                         
 -10   6   9        337.02        393.90       102.76 o                         
  -8   6   9        650.71        708.29        89.62 o                         
  -6   6   9       2082.04       2246.56       110.26 o                         
  -4   6   9        265.31        351.28       101.75 o                         
  -2   6   9         18.37         34.40        81.73 o                         
   0   6   9       4876.41       4863.02       130.01 o                         
   2   6   9       1634.10       1708.05        96.99 o                         
   4   6   9         40.22         48.84        84.48 o                         
   6   6   9        901.69        881.48        95.56 o                         
   8   6   9        484.20        568.41        93.27 o                         
  10   6   9         43.11        113.01       134.18 o                         
  12   6   9        516.26        440.61       152.63 o                         
 -19   7   9       3287.17       3272.03       172.38 o                         
 -17   7   9       1118.56       1331.77       149.38 o                         
 -15   7   9       1461.89       1489.15       118.69 o                         
 -13   7   9        758.26        877.27       131.30 o                         
 -11   7   9       6109.93       5850.85       105.82 o                         
  -9   7   9       1561.09       1541.35        88.36 o                         
  -7   7   9       8209.38       8219.75       111.52 o                         
  -5   7   9        683.43        689.42       101.47 o                         
  -3   7   9      10036.18       9862.38       178.49 o                         
  -1   7   9        846.83        781.59        87.74 o                         
   1   7   9       2550.26       2414.96       126.46 o                         
   3   7   9        422.64        410.17       100.94 o                         
   5   7   9       3985.05       3914.15       124.76 o                         
   7   7   9       1528.08       1715.59       138.04 o                         
   9   7   9       2174.29       2236.40       131.16 o                         
 -16   8   9       3315.37       3223.94       194.57 o                         
 -14   8   9         15.62        122.31       111.47 o                         
 -12   8   9        615.79        588.22       123.84 o                         
 -10   8   9         40.37        136.58        97.79 o                         
  -8   8   9       3077.21       3022.20       113.18 o                         
  -6   8   9         18.37        -33.64       118.03 o                         
  -4   8   9        146.05        199.22       108.12 o                         
  -2   8   9        149.16        168.74        99.46 o                         
   0   8   9        881.80        872.11        99.96 o                         
   2   8   9       1478.26       1408.10       123.12 o                         
   4   8   9       1893.36       1968.24       139.48 o                         
   6   8   9         20.09         38.79       138.11 o                         
   8   8   9          8.39        -38.03       125.33 o                         
 -13   9   9         96.20        166.01       124.66 o                         
 -11   9   9         20.45         60.93       118.37 o                         
  -9   9   9       3253.51       3311.16       118.50 o                         
  -7   9   9         42.04          0.89       121.84 o                         
  -5   9   9        537.75        510.23       114.83 o                         
  -3   9   9        674.47        637.97       115.14 o                         
  -1   9   9       2577.32       2456.33       117.95 o                         
   1   9   9         49.20        -19.40       121.22 o                         
   3   9   9         19.03        -43.19       137.60 o                         
   5   9   9         17.11         96.42       182.54 o                         
  -8  10   9         19.75        209.40       146.77 o                         
  -6  10   9         12.75         69.36       124.76 o                         
  -4  10   9        703.63        735.94       126.52 o                         
  -2  10   9       1660.83       1636.85       137.70 o                         
   0  10   9         27.06        114.17       180.52 o                         
 -24   0  10         16.39       -187.50       189.34 o                         
 -22   0  10        174.70        159.66       129.38 o                         
 -20   0  10          2.62       -153.22       153.22 o                         
 -18   0  10        747.65        620.14       134.58 o                         
 -16   0  10       2168.53       2161.27       105.51 o                         
 -14   0  10          8.09        102.43       112.96 o                         
 -12   0  10      10907.05      11256.92       281.82 o                         
 -10   0  10      15456.27      15707.44       749.29 o                         
  -8   0  10        602.47        621.18        87.69 o                         
  -6   0  10        393.63        540.41       122.19 o                         
   2   0  10        301.64        348.57       143.21 o                         
   4   0  10        425.20        456.42       141.69 o                         
   6   0  10       3184.28       3137.58       154.57 o                         
   8   0  10          3.39         -2.28       114.21 o                         
  10   0  10         99.00         91.96       133.32 o                         
  12   0  10          2.19        -15.90       151.35 o                         
  14   0  10         14.23        -78.31       169.72 o                         
 -25   1  10       2565.58       2666.32       127.50 o                         
 -23   1  10       3799.24       3848.39       118.78 o                         
 -21   1  10        855.34        927.09       100.16 o                         
 -19   1  10       5537.63       5293.64       123.08 o                         
 -17   1  10      11043.62      10672.40       319.65 o                         
 -15   1  10      10402.81      10266.04       117.24 o                         
 -13   1  10       1309.24       1348.41        91.71 o                         
 -11   1  10       7644.86       7571.21       114.30 o                         
  -9   1  10      13606.88      13275.16       132.65 o                         
  -7   1  10      23062.58      23796.19       180.61 o                         
  -5   1  10       7814.56       7133.03       231.49 o                         
  -3   1  10       9910.31       9578.52       352.28 o                         
  -1   1  10      25183.80      24688.47       398.35 o                         
   1   1  10      28216.26      29277.87       778.22 o                         
   3   1  10       6186.33       6252.41       131.44 o                         
   5   1  10       8075.42       8563.71       130.54 o                         
   7   1  10      11699.35      11873.09       149.20 o                         
   9   1  10       7172.76       7177.96       123.49 o                         
  11   1  10       1437.64       1465.66       121.83 o                         
  13   1  10       2023.37       2206.42       128.33 o                         
  15   1  10       3333.31       3423.70       196.78 o                         
 -24   2  10        281.07        275.27       125.24 o                         
 -22   2  10       1759.42       2060.93       136.82 o                         
 -20   2  10       1190.22       1248.25       133.20 o                         
 -18   2  10        214.46        249.38        92.22 o                         
 -16   2  10        940.71        935.61        96.11 o                         
 -14   2  10       2572.94       2629.48        81.66 o                         
 -12   2  10         51.38        130.71        74.29 o                         
 -10   2  10      11630.84      11898.87       120.18 o                         
  -8   2  10        110.30        141.84        89.62 o                         
  -6   2  10        321.21        352.00        74.58 o                         
  -4   2  10       5601.46       5440.15       125.13 o                         
  -2   2  10      19485.69      20032.28       239.82 o                         
   0   2  10         47.17         67.94       135.37 o                         
   2   2  10       2478.39       2454.85       102.08 o                         
   4   2  10       3868.38       3884.62       105.18 o                         
   6   2  10       1256.19       1228.12       108.11 o                         
   8   2  10       3696.68       3610.72       105.35 o                         
  10   2  10        304.41        411.25       100.93 o                         
  12   2  10        395.03        439.76       114.94 o                         
  14   2  10        576.95        601.75       127.63 o                         
 -23   3  10        175.31        186.57       126.14 o                         
 -21   3  10       1091.80       1113.90       122.35 o                         
 -19   3  10       1540.34       1625.84       102.43 o                         
 -17   3  10         36.28        119.94        85.27 o                         
 -15   3  10         15.44        -33.33        87.45 o                         
 -13   3  10       1654.23       1619.01        78.17 o                         
 -11   3  10       4441.91       4424.11       100.81 o                         
  -9   3  10        433.41        444.92        82.43 o                         
  -7   3  10        558.12        537.29        91.77 o                         
  -5   3  10        323.00        395.35        92.12 o                         
  -3   3  10       7479.65       7770.43       171.06 o                         
  -1   3  10        320.86        295.89       116.80 o                         
   1   3  10        177.14        173.60        89.12 o                         
   3   3  10         29.04         40.97        79.08 o                         
   5   3  10       5853.21       5880.10       134.59 o                         
   7   3  10        571.12        621.12       115.12 o                         
   9   3  10        488.27        584.90       109.15 o                         
  11   3  10        984.37        917.61       126.05 o                         
  13   3  10       1078.00       1039.54       139.70 o                         
 -22   4  10        794.15        777.20       112.49 o                         
 -20   4  10       5484.59       5546.69       109.73 o                         
 -18   4  10       1962.42       2271.00       121.58 o                         
 -16   4  10       3784.26       3509.48        99.37 o                         
 -14   4  10       4747.11       4690.68       104.30 o                         
 -12   4  10      17570.10      17680.86       163.57 o                         
 -10   4  10       8788.24       8731.10       117.15 o                         
  -8   4  10       9003.85       9241.06       130.34 o                         
  -6   4  10       7909.34       8086.33       122.71 o                         
  -4   4  10      24314.37      25771.77       749.09 o                         
  -2   4  10      19392.13      19866.21       713.94 o                         
   0   4  10       1982.62       1855.61       121.66 o                         
   2   4  10       6362.84       6366.32       151.11 o                         
   4   4  10       6487.90       6426.43       163.79 o                         
   6   4  10      12735.79      12645.17       473.15 o                         
   8   4  10       2892.51       2841.72       139.45 o                         
  10   4  10       6700.37       6983.00       140.04 o                         
  12   4  10       1335.22       1427.09       130.94 o                         
 -21   5  10         32.63         77.44       118.76 o                         
 -19   5  10         62.32         33.63       122.19 o                         
 -17   5  10       1686.67       1752.30       111.05 o                         
 -15   5  10         78.50        140.47        83.87 o                         
 -13   5  10          6.66        -25.80        86.21 o                         
 -11   5  10        427.64        470.17       103.58 o                         
  -9   5  10        367.62        361.35        80.87 o                         
  -7   5  10       1081.66       1117.46        83.47 o                         
  -5   5  10       1233.01       1295.88        91.32 o                         
  -3   5  10         97.62         83.84        73.31 o                         
  -1   5  10        382.98        374.94        98.44 o                         
   1   5  10        949.75        894.16       119.92 o                         
   3   5  10       3214.35       3005.41        95.50 o                         
   5   5  10       1451.67       1361.32        89.24 o                         
   7   5  10          1.79        -25.10       108.24 o                         
   9   5  10        148.86        158.05       123.27 o                         
  11   5  10        525.84        542.88       152.54 o                         
 -20   6  10       1019.14       1111.84       127.91 o                         
 -18   6  10       1359.34       1468.52       123.54 o                         
 -16   6  10       4731.46       4998.41       108.08 o                         
 -14   6  10       5254.61       5265.26       142.87 o                         
 -12   6  10       5099.17       4921.11       117.81 o                         
 -10   6  10       1600.83       1569.60        90.09 o                         
  -8   6  10       6519.12       6580.50       109.53 o                         
  -6   6  10       7222.85       7293.89       113.02 o                         
  -4   6  10       4206.45       3998.95       142.22 o                         
  -2   6  10       2176.32       2149.19        92.47 o                         
   0   6  10       4363.14       4224.95       127.57 o                         
   2   6  10       1845.06       1721.42       106.59 o                         
   4   6  10       2754.23       2806.64       124.97 o                         
   6   6  10       5732.54       5568.65       260.46 o                         
   8   6  10       3437.85       3456.49       129.68 o                         
  10   6  10       1499.11       1613.91       153.87 o                         
 -19   7  10        143.30        132.39       163.22 o                         
 -17   7  10        574.70        716.21       147.69 o                         
 -15   7  10         35.91         68.85       121.97 o                         
 -13   7  10       3427.81       3463.16       114.59 o                         
 -11   7  10         50.95         -8.23       107.94 o                         
  -9   7  10       1797.73       1883.61       113.77 o                         
  -7   7  10       2326.20       2339.06        91.97 o                         
  -5   7  10       3961.82       4012.57       111.14 o                         
  -3   7  10        158.85        132.92        84.60 o                         
  -1   7  10       3042.88       3041.49       115.66 o                         
   1   7  10       2269.27       2246.14       138.09 o                         
   3   7  10        966.72        948.24       133.43 o                         
   5   7  10        555.42        655.63       137.43 o                         
   7   7  10        466.02        413.94       106.13 o                         
   9   7  10        779.20        677.54       144.20 o                         
 -16   8  10        100.82         69.27       116.92 o                         
 -14   8  10        136.96        165.34       120.15 o                         
 -12   8  10         50.05         99.27       112.76 o                         
 -10   8  10        426.34        540.56       129.71 o                         
  -8   8  10        120.51        137.29        99.09 o                         
  -6   8  10         94.31         59.52       116.31 o                         
  -4   8  10        453.56        425.65       108.54 o                         
  -2   8  10          4.43        -10.73        98.86 o                         
   0   8  10        204.97        230.27       113.96 o                         
   2   8  10         18.58        -72.05       136.36 o                         
   4   8  10       1121.05       1014.95       136.46 o                         
   6   8  10        184.69        140.66       166.93 o                         
 -13   9  10       1717.21       1770.69       137.74 o                         
 -11   9  10       2227.31       2253.50       128.82 o                         
  -9   9  10       3153.62       3359.08       140.90 o                         
  -7   9  10       1771.45       1871.05       136.74 o                         
  -5   9  10       1484.33       1595.21       115.49 o                         
  -3   9  10       4025.89       4159.85       113.28 o                         
  -1   9  10       2336.85       2227.94       130.15 o                         
   1   9  10       3292.59       3373.62       142.28 o                         
   3   9  10       1271.92       1231.13       151.31 o                         
 -25   1  11        563.15        579.81       146.81 o                         
 -23   1  11         90.72        170.96       147.33 o                         
 -21   1  11        736.22        829.48       108.28 o                         
 -19   1  11       1842.47       1784.58        95.79 o                         
 -17   1  11        100.37         93.20        93.76 o                         
 -15   1  11       1204.55       1201.70        82.48 o                         
 -13   1  11       1120.34       1071.80        78.93 o                         
 -11   1  11       1420.84       1401.02        80.90 o                         
  -9   1  11        758.33        813.90        80.00 o                         
  -7   1  11        961.00        947.64       122.67 o                         
  -5   1  11       2977.44       2785.61       172.94 o                         
  -3   1  11       5085.64       5144.61       293.33 o                         
  -1   1  11         70.95         87.86       223.71 o                         
   1   1  11        908.81        852.96       212.17 o                         
   3   1  11       3188.32       3169.07       126.02 o                         
   5   1  11         24.87         13.53       114.78 o                         
   7   1  11        813.23        773.83       104.85 o                         
   9   1  11       1645.72       1794.84       122.50 o                         
  11   1  11        346.26        389.00       123.73 o                         
  13   1  11         11.44         52.75       149.30 o                         
 -24   2  11       1727.83       1779.94       120.27 o                         
 -22   2  11       1871.85       1924.97       121.18 o                         
 -20   2  11       3502.85       3496.91       106.52 o                         
 -18   2  11        332.60        334.08        92.37 o                         
 -16   2  11        466.02        519.22        93.91 o                         
 -14   2  11       1368.90       1328.63        77.73 o                         
 -12   2  11      13042.68      12999.98       114.41 o                         
 -10   2  11         82.53         95.63        88.43 o                         
  -8   2  11       2486.85       2428.59       103.95 o                         
  -6   2  11        721.76        752.46       105.89 o                         
  -4   2  11      13239.24      13348.08       424.88 o                         
  -2   2  11       6627.48       6858.65       189.03 o                         
   0   2  11        222.50        203.06       199.85 o                         
   2   2  11       1041.60       1010.15       112.16 o                         
   4   2  11       4387.61       4366.02       136.22 o                         
   6   2  11       8553.91       8491.40       243.20 o                         
   8   2  11         93.25        127.08       119.59 o                         
  10   2  11         52.02         59.62       120.31 o                         
  12   2  11        154.77        204.85       119.64 o                         
 -23   3  11       1797.71       2079.60       152.82 o                         
 -21   3  11        476.82        579.86       113.77 o                         
 -19   3  11       1122.32       1122.66       102.13 o                         
 -17   3  11         85.60         92.84        92.68 o                         
 -15   3  11       6042.38       6236.84       111.82 o                         
 -13   3  11        916.90        927.07        98.55 o                         
 -11   3  11       4585.64       4663.81        96.08 o                         
  -9   3  11       3603.68       3613.62       105.24 o                         
  -7   3  11       4101.20       3977.71        89.48 o                         
  -5   3  11       2117.70       2016.91       110.92 o                         
  -3   3  11       6192.65       6424.35       172.92 o                         
  -1   3  11       5664.91       5800.01       163.20 o                         
   1   3  11        304.27        355.15       121.03 o                         
   3   3  11       2537.90       2530.38       105.64 o                         
   5   3  11        914.94        888.84       106.45 o                         
   7   3  11       2990.21       3090.92       119.00 o                         
   9   3  11         65.50         25.14        98.84 o                         
  11   3  11       3333.07       3387.04       122.28 o                         
  13   3  11        424.50        388.34       153.29 o                         
 -22   4  11         76.63        111.70       126.70 o                         
 -20   4  11       1138.16       1200.11       136.66 o                         
 -18   4  11          3.18         10.98       107.46 o                         
 -16   4  11         30.33        -44.05        91.49 o                         
 -14   4  11        424.14        420.08       103.79 o                         
 -12   4  11       3435.48       3510.12        97.52 o                         
 -10   4  11         22.82         37.96        86.34 o                         
  -8   4  11        309.69        353.29        90.31 o                         
  -6   4  11        356.79        472.89        89.58 o                         
  -4   4  11       1989.69       1977.08       104.97 o                         
  -2   4  11       1745.46       1782.00       103.91 o                         
   0   4  11         30.01         59.38        97.10 o                         
   2   4  11       1046.65       1004.37       118.33 o                         
   4   4  11       1577.10       1612.93       106.81 o                         
   6   4  11       1194.78       1118.58       104.51 o                         
   8   4  11        245.60        279.95       117.84 o                         
  10   4  11         26.12         68.83       134.31 o                         
  12   4  11         76.77         97.93       136.18 o                         
 -21   5  11         38.19         -2.14       127.15 o                         
 -19   5  11        381.43        394.17       114.22 o                         
 -17   5  11        996.15        864.68       108.79 o                         
 -15   5  11       1162.02       1160.77        92.25 o                         
 -13   5  11       1218.29       1171.44       116.44 o                         
 -11   5  11          1.73         35.47       101.88 o                         
  -9   5  11         77.03         24.49        95.30 o                         
  -7   5  11        860.98        973.45       107.47 o                         
  -5   5  11       1992.11       1995.01       139.77 o                         
  -3   5  11        865.45        910.52        90.78 o                         
  -1   5  11        265.49        256.86        87.83 o                         
   1   5  11        510.52        481.41       133.50 o                         
   3   5  11        488.84        515.48       113.37 o                         
   5   5  11         76.14        126.13        99.61 o                         
   7   5  11         59.88         74.63       120.93 o                         
   9   5  11        127.27         76.23       121.15 o                         
  11   5  11        547.59        556.48       186.53 o                         
 -20   6  11        149.62         34.08       126.14 o                         
 -18   6  11       1334.56       1377.74       116.25 o                         
 -16   6  11        796.75       1010.27       130.45 o                         
 -14   6  11       3406.78       3316.60       191.67 o                         
 -12   6  11        869.17        951.96       110.77 o                         
 -10   6  11        280.43        326.90        86.79 o                         
  -8   6  11       1457.43       1523.92       106.58 o                         
  -6   6  11       2583.89       2562.73       109.99 o                         
  -4   6  11       1589.02       1529.28        85.82 o                         
  -2   6  11       1300.15       1343.18        89.57 o                         
   0   6  11       1694.71       1612.19       134.52 o                         
   2   6  11        342.70        283.97       133.26 o                         
   4   6  11       5228.41       5435.18       119.40 o                         
   6   6  11       1613.59       1670.82       110.53 o                         
   8   6  11         41.31         84.43       150.03 o                         
 -19   7  11        230.97        145.75       180.72 o                         
 -17   7  11        346.23        484.83       148.89 o                         
 -15   7  11        564.44        614.94       133.70 o                         
 -13   7  11        568.36        701.60        99.71 o                         
 -11   7  11       2888.73       2867.73        99.56 o                         
  -9   7  11        396.10        385.21        95.08 o                         
  -7   7  11        290.94        286.08       108.85 o                         
  -5   7  11       2346.51       2258.97       113.67 o                         
  -3   7  11       1829.10       1839.03       104.72 o                         
  -1   7  11         82.50         88.46       107.93 o                         
   1   7  11       1293.74       1327.03       153.66 o                         
   3   7  11         42.96         26.85       150.99 o                         
   5   7  11         71.40         73.82       133.47 o                         
   7   7  11        977.71        918.83       127.59 o                         
 -16   8  11        914.88       1119.88       135.38 o                         
 -14   8  11        837.30        839.76       136.78 o                         
 -12   8  11       2152.66       2260.98       127.16 o                         
 -10   8  11        684.88        685.45       124.32 o                         
  -8   8  11         34.28         91.34       135.27 o                         
  -6   8  11       3525.14       3630.04       142.14 o                         
  -4   8  11       1641.17       1734.73       138.98 o                         
  -2   8  11        461.68        550.69       115.48 o                         
   0   8  11         43.10          4.59       122.99 o                         
   2   8  11       3444.05       3458.67       141.74 o                         
   4   8  11        942.18        932.22       170.33 o                         
 -11   9  11         15.69        -51.55       135.62 o                         
  -9   9  11         16.59         85.00       135.70 o                         
  -7   9  11         83.38        115.88       136.85 o                         
  -5   9  11        341.84        313.91       138.20 o                         
  -3   9  11        147.72        158.12       127.73 o                         
  -1   9  11          9.26         60.79       149.84 o                         
   1   9  11        343.03        339.35       131.31 o                         
 -24   0  12       2636.04       3159.71       199.11 o                         
 -22   0  12       6259.14       6443.21       189.76 o                         
 -20   0  12       3552.22       3819.71       163.11 o                         
 -18   0  12       1684.22       1738.60       118.96 o                         
 -16   0  12       3394.68       3250.95       145.37 o                         
 -14   0  12      30628.45      29402.50       643.47 o                         
 -12   0  12       1575.81       1502.44       123.51 o                         
 -10   0  12       9038.74       9681.25       422.20 o                         
  -8   0  12       5165.06       5035.01       180.32 o                         
  -6   0  12      36816.80      32892.73       341.29 o                         
  -4   0  12       6305.46       5441.40       349.33 o                         
  -2   0  12      17956.73      16033.81       376.65 o                         
   0   0  12        819.09        671.87       279.68 o                         
   2   0  12      16228.56      14613.46       233.07 o                         
   4   0  12       9360.70       9118.01       229.01 o                         
   6   0  12       5098.48       5068.53       187.53 o                         
   8   0  12       1757.49       1712.04       141.30 o                         
  10   0  12       6148.52       6382.01       234.12 o                         
  12   0  12       8717.70       8987.92       500.15 o                         
 -25   1  12         61.58         58.04       130.38 o                         
 -23   1  12         46.58         72.63       104.00 o                         
 -21   1  12          2.91         41.72       105.79 o                         
 -19   1  12         67.26         54.58       101.20 o                         
 -17   1  12         20.30         25.51        80.70 o                         
 -15   1  12          4.13        -27.03       103.87 o                         
 -13   1  12         25.28         -0.39        86.94 o                         
 -11   1  12         39.25         58.64        74.91 o                         
  -9   1  12       1185.22       1243.72       104.58 o                         
  -7   1  12        585.13        564.85       134.68 o                         
  -5   1  12       2927.01       2900.83       222.33 o                         
  -3   1  12        222.71        190.74       218.06 o                         
  -1   1  12         27.05         24.11       292.00 o                         
   1   1  12         51.01         51.55       180.10 o                         
   3   1  12       1002.43       1033.05       153.43 o                         
   5   1  12         11.16         21.58       118.23 o                         
   7   1  12        105.21        122.66       133.26 o                         
   9   1  12         22.66         -4.45       118.61 o                         
  11   1  12        333.22        388.37       131.43 o                         
 -24   2  12        813.60        907.90       148.45 o                         
 -22   2  12        830.56        995.64       114.32 o                         
 -20   2  12         72.01        155.39        98.11 o                         
 -18   2  12       2605.99       2507.57        97.64 o                         
 -16   2  12       1477.59       1563.92       105.97 o                         
 -14   2  12       3408.35       3464.07       105.10 o                         
 -12   2  12       2333.08       2315.93       105.05 o                         
 -10   2  12       3650.74       3693.30        96.41 o                         
  -8   2  12       2357.55       2240.24       114.76 o                         
  -6   2  12      10820.35      10436.56       381.37 o                         
  -4   2  12       7343.49       7375.83       193.40 o                         
  -2   2  12       1136.74       1123.26       149.65 o                         
   0   2  12       2714.55       2726.64       172.00 o                         
   2   2  12       5837.99       5966.49       197.95 o                         
   4   2  12       2994.38       2916.42       145.65 o                         
   6   2  12       1345.32       1426.47       139.00 o                         
   8   2  12       1916.68       1830.51       123.94 o                         
  10   2  12       1690.20       1900.17       139.31 o                         
  12   2  12       1466.78       1566.78       152.38 o                         
 -23   3  12       1092.89       1069.77       137.92 o                         
 -21   3  12        866.19        992.87       123.73 o                         
 -19   3  12       5065.56       4958.56       184.01 o                         
 -17   3  12       2917.53       2946.73        87.26 o                         
 -15   3  12       2602.36       2667.61       100.80 o                         
 -13   3  12       1405.21       1362.30        91.63 o                         
 -11   3  12       5590.81       5543.05        93.78 o                         
  -9   3  12       7035.50       6908.51       114.19 o                         
  -7   3  12       2583.74       2621.33       110.52 o                         
  -5   3  12        801.60        813.40        99.25 o                         
  -3   3  12       4380.74       4437.98       136.26 o                         
  -1   3  12       9407.24       9734.76       310.76 o                         
   1   3  12       3703.89       3777.43       150.29 o                         
   3   3  12       3537.12       3638.98       121.76 o                         
   5   3  12       4193.30       4309.49       144.33 o                         
   7   3  12       3396.51       3557.84       163.08 o                         
   9   3  12       2224.72       2129.31       140.33 o                         
  11   3  12       2785.44       3014.90       134.20 o                         
 -22   4  12        484.61        537.90       118.44 o                         
 -20   4  12        477.24        532.52       123.70 o                         
 -18   4  12         33.29         -3.63        99.41 o                         
 -16   4  12       2970.94       2846.77       119.14 o                         
 -14   4  12       1870.76       1853.43        97.83 o                         
 -12   4  12         31.68         49.95       114.66 o                         
 -10   4  12         15.56         28.37       103.55 o                         
  -8   4  12       1777.18       1686.81        81.26 o                         
  -6   4  12        391.11        386.51        89.00 o                         
  -4   4  12         94.09        100.17        96.96 o                         
  -2   4  12         20.75         53.42       115.31 o                         
   0   4  12        152.49        178.70       132.78 o                         
   2   4  12        379.22        405.93       115.15 o                         
   4   4  12        458.77        484.94       134.10 o                         
   6   4  12        379.31        519.79       118.22 o                         
   8   4  12         35.76         17.96       151.37 o                         
  10   4  12        157.23        125.24       150.79 o                         
 -21   5  12       1817.30       1901.58       141.44 o                         
 -19   5  12       2617.10       2685.39       118.34 o                         
 -17   5  12       4039.34       4177.74       125.50 o                         
 -15   5  12       3338.24       3507.16       115.24 o                         
 -13   5  12       6312.76       6106.77       110.12 o                         
 -11   5  12       7230.24       7368.66       113.96 o                         
  -9   5  12       2152.45       2232.78       109.10 o                         
  -7   5  12       8345.43       8452.73       191.86 o                         
  -5   5  12       3858.66       3816.25       166.65 o                         
  -3   5  12       4575.97       4442.96       160.23 o                         
  -1   5  12       6733.00       6936.81       258.29 o                         
   1   5  12      10148.71       9896.65       267.52 o                         
   3   5  12       4491.72       4259.87       209.73 o                         
   5   5  12       3598.17       3503.56       126.98 o                         
   7   5  12       3785.30       3829.24       158.07 o                         
   9   5  12       3545.28       3654.69       145.58 o                         
 -20   6  12        247.91        250.18       149.02 o                         
 -18   6  12        476.07        566.12       105.87 o                         
 -16   6  12         10.13         39.19       134.04 o                         
 -14   6  12       1615.03       1737.69       120.78 o                         
 -12   6  12         48.24         11.34       109.15 o                         
 -10   6  12       1902.38       1929.44       113.77 o                         
  -8   6  12       1489.47       1571.21        96.91 o                         
  -6   6  12       1633.71       1598.59       106.88 o                         
  -4   6  12       1199.93       1112.07       103.55 o                         
  -2   6  12        211.73        184.57       109.77 o                         
   0   6  12       3688.76       3633.92       165.57 o                         
   2   6  12         30.68         99.27       129.74 o                         
   4   6  12        946.95       1006.25       108.66 o                         
   6   6  12        214.61        201.71       113.35 o                         
   8   6  12        302.92        241.80       150.19 o                         
 -17   7  12         13.58         48.98       166.10 o                         
 -15   7  12       1731.54       1903.10       109.21 o                         
 -13   7  12       1859.54       1899.13       118.58 o                         
 -11   7  12         39.21         64.46       107.34 o                         
  -9   7  12        814.00        837.98       119.94 o                         
  -7   7  12        567.79        626.87       152.57 o                         
  -5   7  12       2901.17       2760.67       107.26 o                         
  -3   7  12        324.84        420.79        99.62 o                         
  -1   7  12       1013.25       1001.31       108.39 o                         
   1   7  12       1083.48       1087.84       125.37 o                         
   3   7  12       1246.58       1394.26       151.52 o                         
   5   7  12        382.77        306.74       137.74 o                         
 -16   8  12       3839.17       3470.26       281.82 o                         
 -14   8  12         94.75        109.76       126.32 o                         
 -12   8  12        855.33        976.30       130.62 o                         
 -10   8  12       4541.91       4839.04       131.33 o                         
  -8   8  12       1430.27       1645.26       126.08 o                         
  -6   8  12        537.54        653.53       115.16 o                         
  -4   8  12       4372.51       4324.53       129.00 o                         
  -2   8  12       2180.49       2150.13       118.24 o                         
   0   8  12        453.46        495.94       139.11 o                         
   2   8  12       3900.64       3935.53       160.94 o                         
 -11   9  12          9.95        150.02       273.25 o                         
  -9   9  12         46.80         52.40       146.88 o                         
  -7   9  12         37.85         22.75       118.42 o                         
  -5   9  12         42.37          7.09       167.31 o                         
  -3   9  12        455.59        398.69       126.62 o                         
 -23   1  13       1303.18       1276.26       122.79 o                         
 -21   1  13        125.11        206.80       103.37 o                         
 -19   1  13        809.56        951.47       109.01 o                         
 -17   1  13         11.29        -14.59        85.79 o                         
 -15   1  13       2733.95       2695.95       103.06 o                         
 -13   1  13         12.94         47.65        73.34 o                         
 -11   1  13        804.13        718.42        91.26 o                         
  -9   1  13       1467.38       1386.80       106.47 o                         
  -7   1  13       1983.52       1858.45       160.25 o                         
  -5   1  13        710.32        616.69       234.67 o                         
  -3   1  13        459.39        417.91       221.28 o                         
  -1   1  13       3497.00       3158.97       292.00 o                         
   1   1  13        586.19        515.42       265.21 o                         
   3   1  13        176.37        192.88       197.76 o                         
   5   1  13        601.03        521.50       141.74 o                         
   7   1  13       2050.00       2030.10       138.28 o                         
   9   1  13         12.87          3.61       148.52 o                         
  11   1  13        250.23        250.52       135.01 o                         
 -24   2  13       1100.74       1157.01       117.99 o                         
 -22   2  13        818.15        951.22       113.86 o                         
 -20   2  13       2939.38       2832.05        98.54 o                         
 -18   2  13        633.02        713.45       102.49 o                         
 -16   2  13       2247.28       2252.45        86.72 o                         
 -14   2  13       3287.10       3249.36       104.44 o                         
 -12   2  13       5071.15       5205.07       123.07 o                         
 -10   2  13       1081.07       1060.16       117.43 o                         
  -8   2  13        983.06        924.73       107.36 o                         
  -6   2  13       2304.73       2166.76       155.08 o                         
  -4   2  13        200.87        201.85       140.15 o                         
  -2   2  13       2345.69       2414.47       191.13 o                         
   0   2  13        432.05        416.82       183.68 o                         
   2   2  13       3396.15       3502.41       267.89 o                         
   4   2  13       2183.48       2234.79       142.02 o                         
   6   2  13       1360.33       1454.05       138.52 o                         
   8   2  13        253.55        223.00       134.94 o                         
  10   2  13       2433.54       2344.57       143.76 o                         
 -23   3  13        933.86        976.52       127.78 o                         
 -21   3  13        335.00        414.58       113.97 o                         
 -19   3  13        356.92        369.50        99.48 o                         
 -17   3  13        676.62        689.31       120.81 o                         
 -15   3  13        376.33        388.35        86.69 o                         
 -13   3  13        524.91        546.77        83.22 o                         
 -11   3  13        225.03        155.76       117.67 o                         
  -9   3  13       3449.11       3344.31       101.82 o                         
  -7   3  13       2193.89       2142.35       114.06 o                         
  -5   3  13       1233.11       1176.80       108.98 o                         
  -3   3  13         96.51         78.10       166.43 o                         
  -1   3  13       1106.16       1219.43       169.70 o                         
   1   3  13       2118.31       2167.77       247.00 o                         
   3   3  13        844.81        875.03       130.55 o                         
   5   3  13        398.63        424.38       123.99 o                         
   7   3  13         56.14         95.18       151.78 o                         
   9   3  13        744.94        781.40       171.63 o                         
 -22   4  13        849.44        710.91       127.84 o                         
 -20   4  13        213.70        280.81       150.39 o                         
 -18   4  13       2070.59       2069.23       104.12 o                         
 -16   4  13        352.26        514.33       100.87 o                         
 -14   4  13        279.31        272.48       101.95 o                         
 -12   4  13       1597.19       1636.32       119.00 o                         
 -10   4  13        896.44        959.14       119.50 o                         
  -8   4  13        463.98        451.68       105.42 o                         
  -6   4  13         68.61         10.68       104.03 o                         
  -4   4  13        867.24        869.79       124.22 o                         
  -2   4  13        161.09        148.37       106.46 o                         
   0   4  13       5442.88       5345.12       179.95 o                         
   2   4  13        117.29         45.22       164.98 o                         
   4   4  13        788.38        810.03       124.61 o                         
   6   4  13        117.41        119.40       122.83 o                         
   8   4  13       2071.15       2301.28       144.06 o                         
 -21   5  13        159.09        183.61       118.11 o                         
 -19   5  13        272.82        413.39       133.71 o                         
 -17   5  13        759.65        873.42       137.49 o                         
 -15   5  13         90.98         67.39       117.45 o                         
 -13   5  13       1464.96       1594.89       112.89 o                         
 -11   5  13        459.98        457.57        87.56 o                         
  -9   5  13         79.47        108.77        87.03 o                         
  -7   5  13         64.18        127.93       113.56 o                         
  -5   5  13        125.99        101.50        86.83 o                         
  -3   5  13        466.87        528.82       114.38 o                         
  -1   5  13        747.22        823.86       137.00 o                         
   1   5  13          6.25         27.45       132.40 o                         
   3   5  13         32.08         51.96       150.48 o                         
   5   5  13        999.89       1019.86       137.29 o                         
   7   5  13        553.62        629.06       139.97 o                         
 -20   6  13         11.66         52.98       140.70 o                         
 -18   6  13        710.69        726.73       138.05 o                         
 -16   6  13         19.12        -71.93       150.41 o                         
 -14   6  13       2310.19       2326.37       112.57 o                         
 -12   6  13        329.49        409.93       100.81 o                         
 -10   6  13        229.19        253.95       110.99 o                         
  -8   6  13         58.66         91.69       133.22 o                         
  -6   6  13       3172.21       3220.97       179.34 o                         
  -4   6  13         17.94         32.29       100.68 o                         
  -2   6  13         73.62         -7.80       119.35 o                         
   0   6  13         89.59         52.90       118.01 o                         
   2   6  13        621.67        702.89       125.20 o                         
   4   6  13        675.26        640.22       151.18 o                         
   6   6  13         84.71        130.47       136.18 o                         
 -17   7  13        483.43        555.53       135.98 o                         
 -15   7  13       1504.70       1672.39       152.05 o                         
 -13   7  13       1425.91       1683.97       125.36 o                         
 -11   7  13         63.16         99.11       108.04 o                         
  -9   7  13       6019.84       6497.54       149.74 o                         
  -7   7  13         42.59         34.13        92.36 o                         
  -5   7  13       5751.47       5879.29       170.52 o                         
  -3   7  13        655.87        700.63       124.85 o                         
  -1   7  13       1755.33       1862.48       127.44 o                         
   1   7  13       1051.66       1081.63       124.94 o                         
   3   7  13       2298.53       2175.21       173.99 o                         
 -14   8  13        448.87        571.32       125.55 o                         
 -12   8  13          7.08        -39.59       119.44 o                         
 -10   8  13        312.86        347.96       170.69 o                         
  -8   8  13          4.56        -60.91       136.45 o                         
  -6   8  13        167.37        238.41       134.37 o                         
  -4   8  13         41.91         33.51       152.45 o                         
  -2   8  13         63.09        100.36       127.02 o                         
   0   8  13         55.28        122.78       166.19 o                         
 -24   0  14        411.33        449.57       232.77 o                         
 -22   0  14         31.60         65.42       147.88 o                         
 -20   0  14       1560.58       1545.58       155.77 o                         
 -18   0  14       1397.68       1498.08       157.53 o                         
 -16   0  14       1092.31       1048.37       135.05 o                         
 -14   0  14       7921.50       7745.68       167.69 o                         
 -12   0  14       1454.12       1238.95       142.02 o                         
 -10   0  14        637.49        630.54       141.68 o                         
  -8   0  14         63.97         45.71       191.14 o                         
  -6   0  14        824.02        739.92       260.39 o                         
  -4   0  14       5157.96       4587.37       368.08 o                         
  -2   0  14       3212.57       2912.51       306.47 o                         
   0   0  14          7.57          7.50       233.07 o                         
   2   0  14        106.48         87.33       252.89 o                         
   4   0  14       2099.05       1860.77       257.71 o                         
   6   0  14        123.61        120.05       243.46 o                         
   8   0  14        181.09        199.63       229.10 o                         
  10   0  14        389.01        299.50       370.76 o                         
 -23   1  14        792.85       1033.83       127.80 o                         
 -21   1  14       3161.12       3422.53       120.50 o                         
 -19   1  14       2461.65       2568.12       113.95 o                         
 -17   1  14       3404.40       3455.33       128.59 o                         
 -15   1  14       1806.01       1842.02        99.93 o                         
 -13   1  14       8668.60       8575.79       150.72 o                         
 -11   1  14       5763.49       5793.13       135.57 o                         
  -9   1  14       6493.12       6133.27       219.95 o                         
  -7   1  14       3803.31       3624.24       228.36 o                         
  -5   1  14       3226.99       2871.26       323.08 o                         
  -3   1  14       3190.12       2809.11       342.36 o                         
  -1   1  14       8857.49       7960.65       395.94 o                         
   1   1  14       3940.26       3495.98       308.07 o                         
   3   1  14       2885.81       2846.40       368.24 o                         
   5   1  14       3072.15       2904.44       207.42 o                         
   7   1  14       5256.46       5691.11       186.12 o                         
   9   1  14       3354.88       3503.09       176.39 o                         
 -24   2  14        176.87        137.39       151.97 o                         
 -22   2  14        108.64        -17.30       121.31 o                         
 -20   2  14         30.46          5.82       107.71 o                         
 -18   2  14       2211.37       2285.58       106.09 o                         
 -16   2  14       1509.40       1547.98        90.04 o                         
 -14   2  14        934.92        835.84       104.53 o                         
 -12   2  14       5339.34       5345.67       136.13 o                         
 -10   2  14       1405.86       1400.02       142.05 o                         
  -8   2  14        512.37        472.70       116.17 o                         
  -6   2  14        135.11        103.93       182.55 o                         
  -4   2  14       5658.84       5454.27       396.75 o                         
  -2   2  14         78.70         71.63       244.48 o                         
   0   2  14       1958.34       1924.84       219.92 o                         
   2   2  14       2820.21       2785.65       212.32 o                         
   4   2  14        109.63        188.86       188.67 o                         
   6   2  14        919.35        987.10       173.95 o                         
   8   2  14       1444.78       1594.91       199.30 o                         
 -23   3  14        292.32        345.44       117.32 o                         
 -21   3  14        148.37         81.82       105.65 o                         
 -19   3  14         47.74        132.26       141.16 o                         
 -17   3  14         61.35         21.59       109.04 o                         
 -15   3  14        313.59        274.76        92.61 o                         
 -13   3  14        497.19        493.87        94.11 o                         
 -11   3  14         13.44         35.11       103.18 o                         
  -9   3  14       1341.49       1342.68       122.49 o                         
  -7   3  14         62.43         66.74       127.23 o                         
  -5   3  14       1813.40       1832.77       175.17 o                         
  -3   3  14        572.80        565.97       167.42 o                         
  -1   3  14       2417.60       2382.97       152.43 o                         
   1   3  14         39.74         62.88       191.31 o                         
   3   3  14        895.78        874.40       274.32 o                         
   5   3  14        508.42        512.53       167.70 o                         
   7   3  14        865.35        926.79       141.14 o                         
   9   3  14        280.96        386.83       372.37 o                         
 -22   4  14       1361.51       1523.92       151.35 o                         
 -20   4  14       2218.58       2230.21       126.69 o                         
 -18   4  14       3955.09       4048.02       116.23 o                         
 -16   4  14       1681.58       1886.77       122.59 o                         
 -14   4  14       1885.91       2057.15       140.43 o                         
 -12   4  14       1468.11       1508.79       118.36 o                         
 -10   4  14       9241.88       9255.76       124.33 o                         
  -8   4  14       8088.82       7960.16       142.08 o                         
  -6   4  14       2440.61       2373.73       133.82 o                         
  -4   4  14       2682.56       2647.91       140.41 o                         
  -2   4  14       7340.38       7605.37       237.08 o                         
   0   4  14       8757.95       9631.03       447.38 o                         
   2   4  14        687.43        716.72       159.38 o                         
   4   4  14       2787.27       2705.23       179.32 o                         
   6   4  14       2198.12       2189.38       144.72 o                         
   8   4  14       3149.21       3305.23       177.00 o                         
 -21   5  14         15.19         -9.64       133.93 o                         
 -19   5  14       1006.68       1160.36       153.57 o                         
 -17   5  14          4.56         40.56       133.53 o                         
 -15   5  14         16.57         18.84       150.74 o                         
 -13   5  14         44.20         15.33       101.76 o                         
 -11   5  14        730.99        733.38       104.38 o                         
  -9   5  14        926.57       1013.42       123.22 o                         
  -7   5  14         45.99         20.32       119.97 o                         
  -5   5  14        709.62        684.45       121.40 o                         
  -3   5  14       3280.36       3248.76       130.29 o                         
  -1   5  14       1616.08       1597.30       138.08 o                         
   1   5  14        296.80        299.29       132.05 o                         
   3   5  14          6.19        -22.43       173.18 o                         
   5   5  14        156.45        190.87       170.78 o                         
 -18   6  14       1804.13       1824.05       153.68 o                         
 -16   6  14        260.86        186.82       134.17 o                         
 -14   6  14        945.91        925.50       117.40 o                         
 -12   6  14        636.96        620.01       101.87 o                         
 -10   6  14       5576.85       5309.54       108.43 o                         
  -8   6  14       1578.43       1693.80       156.20 o                         
  -6   6  14        894.07        997.16       133.71 o                         
  -4   6  14       3286.38       3325.14       166.50 o                         
  -2   6  14       3385.82       3471.09       160.24 o                         
   0   6  14       1668.88       1813.75       139.09 o                         
   2   6  14       2150.38       2105.53       139.92 o                         
   4   6  14       1569.44       1358.73       154.03 o                         
 -17   7  14        440.46        327.92       185.99 o                         
 -15   7  14        982.95       1157.85       139.23 o                         
 -13   7  14       1357.73       1611.33       117.00 o                         
 -11   7  14        582.61        640.47       116.70 o                         
  -9   7  14         25.51          2.83       174.66 o                         
  -7   7  14       2311.66       2402.49       140.04 o                         
  -5   7  14        262.93        319.39       134.84 o                         
  -3   7  14       1213.39       1350.38       152.41 o                         
  -1   7  14       1289.29       1426.46       154.22 o                         
   1   7  14         70.49         77.10       137.30 o                         
 -12   8  14        577.56        657.01       155.22 o                         
 -10   8  14         65.31         99.12       166.82 o                         
  -8   8  14        133.73        136.24       127.54 o                         
  -6   8  14        443.60        406.91       138.84 o                         
  -4   8  14        226.50        294.31       150.13 o                         
  -2   8  14        518.70        532.06       155.10 o                         
 -23   1  15        441.13        461.97       118.36 o                         
 -21   1  15        389.90        479.40       122.51 o                         
 -19   1  15        107.21        149.66       106.51 o                         
 -17   1  15       2562.18       2696.15       126.48 o                         
 -15   1  15         12.26         50.55        85.17 o                         
 -13   1  15         57.28         53.25        86.90 o                         
 -11   1  15       1193.54       1268.15       139.92 o                         
  -9   1  15        271.56        257.98       205.15 o                         
  -7   1  15        153.57        129.12       201.45 o                         
  -5   1  15       4341.19       3860.85       341.83 o                         
  -3   1  15        414.99        375.58       182.17 o                         
  -1   1  15         79.57         75.01       289.86 o                         
   1   1  15       2998.98       2671.41       290.39 o                         
   3   1  15        102.14         90.01       266.28 o                         
   5   1  15         88.04         68.04       476.31 o                         
   7   1  15        198.06        216.35       260.21 o                         
 -22   2  15         17.27         67.96       126.93 o                         
 -20   2  15         40.94         39.96       114.05 o                         
 -18   2  15       4674.12       4540.12       118.50 o                         
 -16   2  15        125.19        163.76       120.84 o                         
 -14   2  15        426.51        438.15        94.13 o                         
 -12   2  15        379.53        376.11       133.48 o                         
 -10   2  15       2066.42       2095.30       130.79 o                         
  -8   2  15       2542.74       2500.33       181.07 o                         
  -6   2  15        242.30        240.37       204.18 o                         
  -4   2  15         18.76         16.61       212.71 o                         
  -2   2  15        387.05        342.90       290.39 o                         
   0   2  15       2573.31       2300.65       317.18 o                         
   2   2  15        137.97        124.28       265.39 o                         
   4   2  15        847.82        856.72       311.83 o                         
   6   2  15        657.72        704.26       290.72 o                         
   8   2  15        926.93        832.68       257.09 o                         
 -21   3  15       1001.06       1161.06       129.80 o                         
 -19   3  15        310.16        386.11       123.79 o                         
 -17   3  15       1854.20       1913.75       122.91 o                         
 -15   3  15        678.50        676.49       121.02 o                         
 -13   3  15        480.53        576.34       135.83 o                         
 -11   3  15         44.86         39.29       114.93 o                         
  -9   3  15       2135.05       2006.67       129.76 o                         
  -7   3  15       2691.66       2592.50       176.15 o                         
  -5   3  15       1811.47       1816.40       174.44 o                         
  -3   3  15       1402.22       1456.18       186.28 o                         
  -1   3  15         64.83        134.47       208.28 o                         
   1   3  15       2878.71       2902.37       207.60 o                         
   3   3  15        999.71       1158.68       222.58 o                         
   5   3  15        729.93        891.01       305.40 o                         
   7   3  15        220.28        208.11       194.88 o                         
 -20   4  15        337.57        340.64       139.12 o                         
 -18   4  15        256.69        251.34       115.19 o                         
 -16   4  15         56.31         74.33       106.68 o                         
 -14   4  15         10.40         -2.63       132.13 o                         
 -12   4  15          2.61         60.83       121.20 o                         
 -10   4  15        945.70        888.33       113.30 o                         
  -8   4  15          1.68        -36.93       141.15 o                         
  -6   4  15        270.16        251.27       139.51 o                         
  -4   4  15         54.18        125.42       192.22 o                         
  -2   4  15        954.14       1020.59       194.35 o                         
   0   4  15        569.59        552.19       192.06 o                         
   2   4  15          1.89        -10.27       216.88 o                         
   4   4  15        379.68        298.97       343.44 o                         
   6   4  15         33.18        -18.26       242.14 o                         
 -19   5  15        310.71        251.55       137.59 o                         
 -17   5  15         36.41         86.14       133.27 o                         
 -15   5  15       1106.17        964.81       138.98 o                         
 -13   5  15        836.08        946.72       103.38 o                         
 -11   5  15         11.28         49.63       109.47 o                         
  -9   5  15         12.51         66.49       131.56 o                         
  -7   5  15       2186.84       2043.47       114.40 o                         
  -5   5  15        926.35        917.18       147.59 o                         
  -3   5  15        130.78        145.28       144.32 o                         
  -1   5  15        310.72        361.78       179.87 o                         
   1   5  15          3.10         33.65       171.69 o                         
   3   5  15         20.49        -23.07       229.98 o                         
 -18   6  15        122.19        185.99       147.65 o                         
 -16   6  15       1306.64       1302.54       130.95 o                         
 -14   6  15        879.91       1048.45       124.92 o                         
 -12   6  15        385.60        431.99       126.51 o                         
 -10   6  15        661.29        875.57       154.05 o                         
  -8   6  15       1621.01       1705.98       141.67 o                         
  -6   6  15        720.86        820.53       137.47 o                         
  -4   6  15        122.73        129.61       135.33 o                         
  -2   6  15       2119.21       2238.22       155.63 o                         
   0   6  15         21.07         33.77       142.66 o                         
   2   6  15        504.94        522.46       156.97 o                         
 -15   7  15        288.50        223.90       128.60 o                         
 -13   7  15         21.52        -15.85       138.05 o                         
 -11   7  15         52.93         73.23       168.94 o                         
  -9   7  15        524.65        492.31       152.19 o                         
  -7   7  15        289.71        288.05       160.90 o                         
  -5   7  15          5.33         -3.06       128.12 o                         
  -3   7  15        127.35        121.38       137.83 o                         
  -1   7  15       1325.93       1316.44       152.37 o                         
 -22   0  16       1889.89       2019.68       198.02 o                         
 -20   0  16       4099.75       4490.77       224.82 o                         
 -18   0  16        688.60        887.53       187.72 o                         
 -16   0  16       4014.69       3766.16       171.02 o                         
 -14   0  16        546.19        559.55       157.71 o                         
 -12   0  16       5990.01       6167.78       324.95 o                         
 -10   0  16       1901.28       1738.01       254.58 o                         
  -8   0  16       2743.80       2527.28       266.82 o                         
  -6   0  16       2761.93       2405.13       293.61 o                         
  -4   0  16      14156.14      12882.34       384.69 o                         
  -2   0  16       1129.85        929.05       212.71 o                         
   0   0  16       5434.19       4955.45       366.47 o                         
   2   0  16       3203.30       2848.75       321.47 o                         
   4   0  16       3108.59       2856.79       242.17 o                         
   6   0  16       1967.28       1741.29       343.97 o                         
 -23   1  16         26.81        -20.65       149.25 o                         
 -21   1  16         36.74         52.89       121.04 o                         
 -19   1  16         22.62        -15.42       135.52 o                         
 -17   1  16        223.10        241.10       100.25 o                         
 -15   1  16        239.10        235.66       101.82 o                         
 -13   1  16        375.71        320.58        93.33 o                         
 -11   1  16         42.30         58.60       139.49 o                         
  -9   1  16        125.13        123.04       232.22 o                         
  -7   1  16        648.46        588.29       248.60 o                         
  -5   1  16         20.81         19.29       226.10 o                         
  -3   1  16        369.68        340.22       215.92 o                         
  -1   1  16        135.40        120.55       319.33 o                         
   1   1  16       1215.89       1093.53       265.75 o                         
   3   1  16         55.90         51.97       266.82 o                         
   5   1  16         91.21         87.33       322.01 o                         
 -22   2  16        144.99        251.98       125.69 o                         
 -20   2  16        797.10        864.33       124.40 o                         
 -18   2  16        360.00        385.69       137.48 o                         
 -16   2  16       1859.05       1904.38       113.47 o                         
 -14   2  16        270.16        327.65       109.94 o                         
 -12   2  16       2363.60       2277.74       165.91 o                         
 -10   2  16        621.75        605.61       150.36 o                         
  -8   2  16       2514.18       2288.66       199.52 o                         
  -6   2  16        622.66        564.38       204.30 o                         
  -4   2  16       2831.82       2534.25       296.82 o                         
  -2   2  16       2378.91       2148.49       343.44 o                         
   0   2  16        537.29        472.02       182.70 o                         
   2   2  16       1001.66        905.47       364.33 o                         
   4   2  16       2239.29       2054.19       235.21 o                         
   6   2  16       1224.33       1129.43       445.77 o                         
 -21   3  16        362.23        377.13       137.09 o                         
 -19   3  16        277.15        199.38       106.72 o                         
 -17   3  16       1285.47       1487.23       138.83 o                         
 -15   3  16       1772.52       1891.14       158.01 o                         
 -13   3  16       2143.28       2278.47       143.02 o                         
 -11   3  16        413.72        476.65       127.15 o                         
  -9   3  16        967.00       1150.38       195.29 o                         
  -7   3  16       3211.28       3369.52       210.40 o                         
  -5   3  16       3534.48       3418.20       215.55 o                         
  -3   3  16        991.23       1020.62       239.38 o                         
  -1   3  16       1053.74       1157.98       239.41 o                         
   1   3  16       1347.96       1331.45       273.51 o                         
   3   3  16       1993.77       2043.23       256.90 o                         
   5   3  16       1976.13       1972.21       348.26 o                         
 -20   4  16         90.18        -22.50       150.99 o                         
 -18   4  16        119.82          3.56       150.20 o                         
 -16   4  16        735.48        685.63       137.35 o                         
 -14   4  16       1543.73       1514.04       137.27 o                         
 -12   4  16          3.75         43.21       109.00 o                         
 -10   4  16         19.57         15.43       133.31 o                         
  -8   4  16          1.79         74.39       154.04 o                         
  -6   4  16       1210.73       1237.41       195.11 o                         
  -4   4  16        562.64        510.25       156.88 o                         
  -2   4  16          5.42         81.66       215.19 o                         
   0   4  16        468.52        462.50       216.70 o                         
   2   4  16         12.58         85.30       239.78 o                         
   4   4  16         81.68         95.90       237.35 o                         
 -19   5  16        805.47        811.74       152.83 o                         
 -17   5  16       1701.60       1851.13       157.00 o                         
 -15   5  16       2705.63       2782.18       122.28 o                         
 -13   5  16       4151.17       3984.84       136.23 o                         
 -11   5  16        630.51        768.41       127.69 o                         
  -9   5  16       2473.56       2422.95       141.58 o                         
  -7   5  16       2933.14       2766.40       209.73 o                         
  -5   5  16       3650.05       3942.69       350.67 o                         
  -3   5  16       2022.81       2090.31       161.71 o                         
  -1   5  16        420.14        450.32       215.56 o                         
   1   5  16        854.60        906.95       244.17 o                         
 -16   6  16        359.41        497.15       150.01 o                         
 -14   6  16        118.33        156.85       129.17 o                         
 -12   6  16         50.23         70.75       134.25 o                         
 -10   6  16        578.87        594.89       135.66 o                         
  -8   6  16        204.87        213.51       122.84 o                         
  -6   6  16          8.47         45.87       147.77 o                         
  -4   6  16          9.89         51.37       154.96 o                         
  -2   6  16        576.61        548.38       186.51 o                         
   0   6  16         53.23         20.78       171.77 o                         
 -13   7  16        240.36        373.18       189.70 o                         
 -11   7  16        586.93        581.59       193.06 o                         
  -9   7  16         34.27        -10.84       126.96 o                         
  -7   7  16       1349.44       1220.01       139.97 o                         
  -5   7  16        364.06        326.17       148.68 o                         
 -21   1  17        668.62        715.87       150.77 o                         
 -19   1  17       1045.26       1090.34       136.87 o                         
 -17   1  17       1708.53       1573.76       128.37 o                         
 -15   1  17        914.16        978.84       135.13 o                         
 -13   1  17          8.19         58.04       162.72 o                         
 -11   1  17         47.86         78.20       210.19 o                         
  -9   1  17        158.31        142.51       177.69 o                         
  -7   1  17        384.17        347.19       181.63 o                         
  -5   1  17         31.37         26.25       196.10 o                         
  -3   1  17       1269.81       1153.54       253.96 o                         
  -1   1  17        360.26        334.33       317.18 o                         
   1   1  17        932.42        850.29       247.00 o                         
   3   1  17        168.37        147.88       247.00 o                         
 -20   2  17        289.93        200.05       120.51 o                         
 -18   2  17        657.37        675.39       115.68 o                         
 -16   2  17        491.95        499.35       136.95 o                         
 -14   2  17        925.85        871.61       135.55 o                         
 -12   2  17       1129.08       1126.18       150.00 o                         
 -10   2  17        873.34        890.32       197.00 o                         
  -6   2  17         43.91         38.58       262.00 o                         
  -4   2  17       1566.34       1414.46       276.46 o                         
  -2   2  17        576.60        505.24       296.29 o                         
   0   2  17        128.45        117.34       180.02 o                         
   2   2  17         66.67         57.86       310.22 o                         
   4   2  17        827.95        754.38       238.42 o                         
 -21   3  17        178.14        155.32       152.79 o                         
 -19   3  17         12.76        -64.04       138.04 o                         
 -17   3  17         13.87         17.81       134.03 o                         
 -15   3  17       2066.10       2138.32       159.47 o                         
 -13   3  17        415.93        414.70       133.42 o                         
 -11   3  17        119.74        124.94       139.17 o                         
  -9   3  17        388.33        454.74       208.41 o                         
  -7   3  17       1814.87       1843.58       219.33 o                         
  -5   3  17       1545.67       1511.53       342.86 o                         
  -3   3  17         12.37         10.18       287.71 o                         
  -1   3  17          5.65          4.29       300.04 o                         
   1   3  17        997.47        910.83       352.01 o                         
   3   3  17        309.42        275.39       269.50 o                         
 -18   4  17         19.23          8.08       167.47 o                         
 -16   4  17        209.38        136.20       135.89 o                         
 -14   4  17        973.85       1043.28       154.57 o                         
 -12   4  17        153.63        185.39       153.44 o                         
 -10   4  17        133.60        122.23       148.75 o                         
  -8   4  17        240.11        297.79       217.22 o                         
  -6   4  17       1256.59       1229.99       222.73 o                         
  -4   4  17         90.99        124.27       234.79 o                         
  -2   4  17        761.79        751.61       235.80 o                         
   0   4  17         16.86         20.42       238.66 o                         
   2   4  17        268.62        262.89       292.33 o                         
 -17   5  17        100.22         22.97       150.11 o                         
 -15   5  17        881.47        943.36       172.62 o                         
 -13   5  17         41.56         36.55       134.28 o                         
 -11   5  17         70.36         14.27       150.61 o                         
  -9   5  17        684.14        655.91       141.21 o                         
  -7   5  17        207.13        210.34       153.03 o                         
  -5   5  17        178.81        141.04       213.82 o                         
  -3   5  17         63.11         98.64       241.33 o                         
  -1   5  17        960.01        975.39       195.55 o                         
 -14   6  17        120.12         81.66       136.31 o                         
 -12   6  17        322.05        292.83       150.33 o                         
 -10   6  17         64.40         14.88       137.26 o                         
  -8   6  17        443.64        449.27       176.43 o                         
  -6   6  17          1.32        -58.31       194.43 o                         
  -4   6  17         96.34         82.77       237.73 o                         
 -20   0  18          5.14         72.65       237.35 o                         
 -18   0  18        157.70        132.56       149.27 o                         
 -16   0  18         58.50         64.99       173.86 o                         
 -14   0  18        258.64        232.15       210.32 o                         
 -10   0  18          4.78          4.82       212.17 o                         
  -8   0  18        665.12        607.04       265.75 o                         
  -6   0  18        155.80        144.13       213.24 o                         
  -4   0  18        977.84        913.51       327.90 o                         
  -2   0  18         53.69         57.86       188.06 o                         
   0   0  18         65.25         48.76       280.75 o                         
   2   0  18        465.01        424.88       182.70 o                         
 -21   1  18        400.16        538.24       150.70 o                         
 -19   1  18       1380.99       1341.01       131.16 o                         
 -17   1  18        478.19        559.16       134.71 o                         
 -15   1  18       2262.62       2195.07       142.18 o                         
 -13   1  18       1191.31       1219.58       158.09 o                         
 -11   1  18       2027.91       1845.23       343.44 o                         
  -9   1  18       2211.33       1974.36       364.33 o                         
  -7   1  18       2815.78       2570.68       288.79 o                         
  -5   1  18        739.32        640.26       261.46 o                         
  -3   1  18       1733.73       1577.34       245.92 o                         
  -1   1  18       1091.29        981.55       356.83 o                         
   1   1  18       1931.33       1785.76       221.81 o                         
 -20   2  18        216.21        179.12       149.40 o                         
 -18   2  18        358.66        313.59       128.86 o                         
 -16   2  18         34.06         27.55       149.38 o                         
 -14   2  18       1147.48       1238.10       162.82 o                         
 -12   2  18        177.03        236.56       217.27 o                         
 -10   2  18        954.05        925.41       262.15 o                         
  -8   2  18         49.72         43.93       263.60 o                         
  -6   2  18       1281.57       1162.65       279.68 o                         
  -4   2  18         21.20         17.15       186.99 o                         
  -2   2  18       1013.32        953.16       266.28 o                         
   0   2  18        521.49        467.20       194.49 o                         
   2   2  18         79.85         73.40       296.29 o                         
 -19   3  18        464.44        357.10       136.45 o                         
 -17   3  18         23.08          9.69       168.71 o                         
 -15   3  18         15.42         58.65       149.79 o                         
 -13   3  18         42.51          5.50       135.24 o                         
 -11   3  18       1394.79       1405.48       220.84 o                         
  -9   3  18         56.71        130.23       220.67 o                         
  -7   3  18        527.29        482.74       255.03 o                         
  -5   3  18         57.42         53.04       363.80 o                         
  -3   3  18        820.26        750.09       238.42 o                         
  -1   3  18        670.24        603.29       287.71 o                         
   1   3  18        415.26        390.05       292.00 o                         
 -18   4  18        606.16        687.59       189.74 o                         
 -16   4  18       1323.31       1398.05       141.65 o                         
 -14   4  18       1018.59       1139.80       155.28 o                         
 -12   4  18       1449.76       1440.60       188.17 o                         
 -10   4  18       1782.49       1792.95       221.05 o                         
  -8   4  18        774.86        774.49       216.09 o                         
  -6   4  18        620.18        683.05       233.60 o                         
  -4   4  18       1633.66       1641.62       302.32 o                         
  -2   4  18       3144.62       3147.31       356.69 o                         
 -15   5  18        854.59        693.04       151.99 o                         
 -13   5  18         10.90         55.91       168.00 o                         
 -11   5  18         60.31         77.46       156.11 o                         
  -9   5  18        346.19        312.38       240.74 o                         
  -7   5  18        709.58        681.73       200.27 o                         
  -5   5  18        554.48        531.53       196.27 o                         
  -3   5  18        124.14        138.50       264.06 o                         
 -19   1  19       2801.96       2687.05       155.97 o                         
 -17   1  19         12.55         11.03       149.95 o                         
 -15   1  19         59.11         48.37       172.28 o                         
 -13   1  19        917.21        850.66       287.10 o                         
  -9   1  19        267.20        240.03       328.43 o                         
  -7   1  19        293.91        262.53       237.35 o                         
  -5   1  19        729.70        659.55       231.99 o                         
  -3   1  19        294.72        268.43       236.28 o                         
  -1   1  19       1074.27        980.48       345.58 o                         
 -18   2  19         34.92         37.73       165.96 o                         
 -16   2  19        110.47         61.47       207.20 o                         
 -14   2  19        197.33        222.20       172.65 o                         
 -12   2  19        305.92        301.05       261.71 o                         
 -10   2  19        827.33        738.84       403.98 o                         
  -8   2  19        399.67        357.37       244.32 o                         
  -6   2  19         36.95         33.22       256.10 o                         
  -4   2  19         60.33         57.33       238.96 o                         
  -2   2  19       1770.58       1620.74       287.18 o                         
 -17   3  19        270.80        313.22       191.44 o                         
 -15   3  19        924.66        919.42       179.02 o                         
 -13   3  19         68.00        131.83       239.59 o                         
 -11   3  19        489.69        450.04       222.28 o                         
  -9   3  19        405.63        363.26       342.36 o                         
  -7   3  19         15.42         13.39       239.49 o                         
  -5   3  19        284.39        257.18       268.43 o                         
  -3   3  19        620.85        555.07       236.82 o                         
 -14   4  19        146.72        183.92       173.48 o                         
 -12   4  19         59.77        -20.13       237.89 o                         
 -10   4  19        226.39        198.54       239.98 o                         
  -8   4  19        134.58        174.62       289.05 o                         
  -6   4  19        839.84        752.66       436.42 o                         
  -4   4  19         96.05         86.80       344.51 o                         
  -9   5  19          0.54          0.54       274.32 o                         
 -16   0  20        369.24        448.45       331.65 o                         
 -14   0  20       1543.27       1450.90       339.69 o                         
 -12   0  20       1228.81       1087.10       282.89 o                         
 -10   0  20        397.08        377.19       234.14 o                         
  -8   0  20        602.14        497.21       277.00 o                         
  -6   0  20       3598.41       3370.07       338.08 o                         
  -4   0  20         50.28         42.33       255.03 o                         
 -17   1  20        201.69        178.31       203.12 o                         
 -15   1  20         40.20          4.05       237.48 o                         
 -13   1  20        230.01        213.78       353.62 o                         
 -11   1  20         30.47         28.93       233.60 o                         
  -9   1  20          2.29          2.14       241.10 o                         
  -7   1  20          2.41          2.14       220.74 o                         
  -5   1  20        684.06        635.97       229.31 o                         
  -3   1  20         19.30         16.61       168.77 o                         
 -16   2  20        145.58        110.07       181.83 o                         
 -14   2  20        982.21        850.05       293.87 o                         
 -12   2  20         15.14         13.93       349.33 o                         
 -10   2  20       1468.48       1344.81       401.84 o                         
  -8   2  20         35.65         31.08       223.96 o                         
  -6   2  20        712.58        647.22       259.32 o                         
  -4   2  20        875.29        806.89       247.53 o                         
 -13   3  20        575.90        592.81       235.56 o                         
  -9   3  20        455.50        408.80       347.19 o                         
  -7   3  20       1186.12       1076.92       298.43 o                         
                                                                                
