# Supplementary material for: Isostructural rubidium and caesium 4-(3,5-di­nitro­pyrazol-4-yl)-3,5-di­nitro­pyrazolates: crystal engineering with polynitro energetic species
Source: Acta Crystallogr E Crystallogr Commun. 2021 Oct 13;77(Pt 11):1109–15. doi: 10.1107/S2056989021010227 (PMC8587976; doi:10.1107/S2056989021010227)
Supplement: Supplementary file 3 [file e-77-01109-2sup3.hkl]

data_2                                                                          
_shelx_title ' ip2-2546 in C2/c'                                                
_shelx_refln_list_code          4                                               
_shelx_F_calc_maximum      404.45                                               
_exptl_crystal_F_000      1696.00                                               
_reflns_d_resolution_high  0.7621                                               
                                                                                
loop_                                                                           
 _space_group_symop_operation_xyz                                               
 'x, y, z'                                                                      
 '-x, y, -z+1/2'                                                                
 'x+1/2, y+1/2, z'                                                              
 '-x+1/2, y+1/2, -z+1/2'                                                        
 '-x, -y, -z'                                                                   
 'x, -y, z-1/2'                                                                 
 '-x+1/2, -y+1/2, -z'                                                           
 'x+1/2, -y+1/2, z-1/2'                                                         
                                                                                
_cell_length_a    19.9442                                                       
_cell_length_b     8.6307                                                       
_cell_length_c    16.2083                                                       
_cell_angle_alpha  90.000                                                       
_cell_angle_beta  113.766                                                       
_cell_angle_gamma  90.000                                                       
                                                                                
_shelx_F_squared_multiplier     1.000                                           
                                                                                
loop_                                                                           
 _refln_index_h                                                                 
 _refln_index_k                                                                 
 _refln_index_l                                                                 
 _refln_F_squared_calc                                                          
 _refln_F_squared_meas                                                          
 _refln_F_squared_sigma                                                         
 _refln_observed_status                                                         
   2   0   0      11868.25      11583.95       298.36 o                         
   4   0   0      10103.88      10402.61       271.08 o                         
   6   0   0     115916.13     108327.34       603.07 o                         
  10   0   0      14276.24      11616.50       148.22 o                         
  12   0   0      37704.27      36462.58       232.34 o                         
  14   0   0      26635.48      24904.84       185.85 o                         
  16   0   0      31715.36      31323.45       209.68 o                         
  18   0   0      50734.28      48923.51       277.48 o                         
  20   0   0       9171.61       9167.01       133.89 o                         
  22   0   0      13173.33      13272.94       151.87 o                         
   1   1   0        213.80        408.86       171.73 o                         
   3   1   0         78.54         51.93        80.67 o                         
   5   1   0       1382.95       1401.56        85.57 o                         
   7   1   0       1463.99       1428.54       112.55 o                         
   9   1   0        794.38        867.59        73.58 o                         
  11   1   0        305.68        320.47        68.43 o                         
  13   1   0        523.91        511.40       113.74 o                         
  15   1   0       1953.53       2038.90       105.89 o                         
  17   1   0        229.70        344.49        73.61 o                         
  19   1   0         71.61         39.16        83.22 o                         
  21   1   0          0.40        -10.89        78.85 o                         
  23   1   0          0.59         31.59        66.90 o                         
   0   2   0      37602.81      38359.00       423.07 o                         
   4   2   0      46923.16      46323.93       178.56 o                         
   6   2   0      13420.10      12547.59        92.70 o                         
   8   2   0      93398.27      91933.27      2692.47 o                         
  10   2   0      83073.60      84783.55      2481.34 o                         
  12   2   0      11832.68      11251.63       334.85 o                         
  14   2   0      15089.77      15385.42       253.13 o                         
  16   2   0      37250.41      36794.09       835.24 o                         
  18   2   0       7674.70       7841.25        77.43 o                         
  20   2   0      11147.48      11602.80       235.15 o                         
  22   2   0       5477.17       5557.45        77.24 o                         
   1   3   0      19020.11      18781.04        95.85 o                         
   3   3   0      19762.00      19596.46        94.37 o                         
   5   3   0      20518.16      20023.38       138.93 o                         
   7   3   0      10235.70       9812.37       172.78 o                         
   9   3   0       8210.33       7948.82       130.45 o                         
  11   3   0       3691.20       3399.88       100.14 o                         
  13   3   0       4303.31       4330.77       145.02 o                         
  15   3   0       2244.00       2380.57       105.82 o                         
  17   3   0       3256.52       3218.64       114.69 o                         
  19   3   0       1595.09       1649.46        65.28 o                         
  21   3   0       1170.36       1232.98        67.42 o                         
  23   3   0       1493.60       1490.94        86.94 o                         
   0   4   0      11115.77      13669.83       382.64 o                         
   2   4   0       4767.47       5336.70        59.55 o                         
   4   4   0      20475.16      21488.82       129.19 o                         
   6   4   0      17029.60      17046.09       140.49 o                         
   8   4   0        540.44        700.63        57.08 o                         
  10   4   0       9748.62       9775.25       109.13 o                         
  12   4   0      17347.44      17421.79       472.75 o                         
  14   4   0       4695.37       4571.00        88.79 o                         
  16   4   0         14.11        546.57        60.02 o                         
  18   4   0       1609.63       1598.62       116.28 o                         
  20   4   0       2325.45       2493.21        75.61 o                         
  22   4   0         24.39         63.73        80.13 o                         
   1   5   0      30791.80      30324.20       153.62 o                         
   3   5   0      40420.46      40677.00       191.66 o                         
   5   5   0      22174.77      21549.15       392.78 o                         
   7   5   0      32438.40      31732.43       325.64 o                         
   9   5   0      35070.97      34620.97       417.78 o                         
  11   5   0      20519.67      20136.58       185.04 o                         
  13   5   0      12399.95      12031.44       209.64 o                         
  15   5   0      11095.90      11425.53       236.25 o                         
  17   5   0       6168.26       6714.74       241.21 o                         
  19   5   0       6021.42       5794.62       159.68 o                         
  21   5   0       4776.72       4714.34       108.70 o                         
   0   6   0       4153.79       4329.35        78.84 o                         
   2   6   0        134.21        263.07        50.01 o                         
   4   6   0       1334.66       1357.45        51.67 o                         
   6   6   0        106.43        272.91        47.84 o                         
   8   6   0       2141.25       2132.17        59.02 o                         
  10   6   0         24.97         53.72        56.58 o                         
  12   6   0         50.85        116.34        61.14 o                         
  14   6   0         65.83        347.20        62.91 o                         
  16   6   0        278.67        266.49        59.98 o                         
  18   6   0         16.89         75.43        70.49 o                         
  20   6   0        452.54        494.19        75.84 o                         
   1   7   0      26222.17      26009.78       273.30 o                         
   3   7   0      15065.30      15554.11       136.63 o                         
   5   7   0      22858.78      23118.39       223.92 o                         
   7   7   0      17489.52      16891.27       263.63 o                         
   9   7   0      19423.05      18584.52       156.88 o                         
  11   7   0      19949.53      19610.64       411.99 o                         
  13   7   0      13702.03      13359.01       171.59 o                         
  15   7   0       6406.45       6463.63       168.98 o                         
  17   7   0       7480.52       7411.55       153.66 o                         
   0   8   0         29.75         79.14        70.88 o                         
   2   8   0         77.28         79.37        47.15 o                         
   4   8   0       1495.92       1445.29        51.86 o                         
   6   8   0        541.16        571.39        61.75 o                         
   8   8   0        596.81        591.60        65.23 o                         
  10   8   0        864.87        940.12        68.24 o                         
  12   8   0        754.66        726.65        66.19 o                         
  14   8   0         37.59         91.00        69.07 o                         
  16   8   0          4.41         26.67        70.16 o                         
   1   9   0       5086.47       5019.67        79.02 o                         
   3   9   0       8431.62       8401.80       138.96 o                         
   5   9   0       5106.82       5122.08        88.23 o                         
   7   9   0       1599.81       1766.93        72.45 o                         
   9   9   0       3141.54       3072.72        74.60 o                         
  11   9   0       3994.51       3722.77        79.27 o                         
  13   9   0       2309.49       2208.14        75.44 o                         
   0  10   0          7.31        111.18        82.01 o                         
   2  10   0        569.45        580.56        59.46 o                         
   4  10   0       1492.97       1610.36        63.06 o                         
   6  10   0        317.34        325.79        74.16 o                         
   8  10   0         14.56         94.48        74.14 o                         
  10  10   0        411.55        510.85        76.94 o                         
   1  11   0        124.26        133.77        69.04 o                         
   3  11   0        232.32        244.86        66.56 o                         
   5  11   0          1.73         52.30        81.20 o                         
 -23   1   1        793.13        962.66        70.71 o                         
 -21   1   1        820.85        968.92        64.67 o                         
 -19   1   1       1344.62       1483.28        80.30 o                         
 -17   1   1       9006.98       9039.62       248.21 o                         
 -15   1   1         39.21        938.17        77.02 o                         
 -13   1   1       3167.62       3450.70       131.26 o                         
 -11   1   1       8285.92       8602.41       318.01 o                         
  -9   1   1        371.81        650.79        81.96 o                         
  -7   1   1        919.51       1367.86       103.03 o                         
  -5   1   1      14402.94      14177.93       162.63 o                         
  -3   1   1       1637.77       1171.98       427.26 o                         
  -1   1   1      15219.56      14774.61      7936.46 o                         
   1   1   1      25830.76      24026.11     12970.46 o                         
   3   1   1      12272.02      11710.39       244.47 o                         
   5   1   1      42710.72      41794.95       233.93 o                         
   7   1   1       1685.10       1685.05        65.42 o                         
   9   1   1        180.45        428.33        59.39 o                         
  11   1   1       5572.73       5583.43       183.23 o                         
  13   1   1       3789.93       3762.90        90.68 o                         
  15   1   1         89.76        196.76        71.12 o                         
  17   1   1       1678.27       1649.38       126.59 o                         
  19   1   1       1050.80       1222.41        92.73 o                         
  21   1   1        755.17        853.99        80.09 o                         
  23   1   1        453.33        487.85        84.83 o                         
 -24   2   1        898.75        928.67       123.85 o                         
 -22   2   1       1656.08       1797.64        71.04 o                         
 -20   2   1       6335.35       6496.18       144.15 o                         
 -18   2   1       5471.34       5507.45       173.97 o                         
 -16   2   1        930.66       1404.47        64.13 o                         
 -14   2   1       6709.63       6763.05       276.41 o                         
 -12   2   1       8199.47       7673.52       265.22 o                         
 -10   2   1      20869.37      20943.29       502.13 o                         
  -8   2   1       5850.50       5503.81       131.14 o                         
  -6   2   1      17714.21      16785.47       192.55 o                         
  -4   2   1      10763.29      10766.37       134.27 o                         
  -2   2   1      19374.02      19736.47       143.39 o                         
   0   2   1      17521.38      17673.47       112.31 o                         
   2   2   1      20557.44      20084.74       157.49 o                         
   4   2   1      23967.32      22771.76       121.27 o                         
   6   2   1      18036.44      17345.60       121.22 o                         
   8   2   1      47703.28      48943.34      1152.11 o                         
  10   2   1       7949.67       7832.90        85.54 o                         
  12   2   1       7289.70       7204.34       228.52 o                         
  14   2   1       4249.12       4176.14       185.50 o                         
  16   2   1       4487.65       5188.99        99.90 o                         
  18   2   1       1013.45       1041.36        77.10 o                         
  20   2   1        438.92        569.36       113.23 o                         
  22   2   1       2271.66       2421.52        73.43 o                         
 -23   3   1        662.47        694.08        70.32 o                         
 -21   3   1       5683.91       6019.72       162.38 o                         
 -19   3   1       5154.17       5017.99       177.60 o                         
 -17   3   1      13465.50      13147.67       495.34 o                         
 -15   3   1       2680.09       2620.89        89.30 o                         
 -13   3   1      16143.98      15649.89       561.72 o                         
 -11   3   1       8423.79       7512.45       174.05 o                         
  -9   3   1      18602.74      18491.78        97.47 o                         
  -7   3   1        542.49        453.12        61.34 o                         
  -5   3   1      22288.71      23287.99       367.36 o                         
  -3   3   1      35319.19      37174.19       374.80 o                         
  -1   3   1      31959.32      32398.34       225.47 o                         
   1   3   1      35464.62      34471.95       208.45 o                         
   3   3   1      38313.36      38071.25       197.51 o                         
   5   3   1      56797.70      58246.05       187.54 o                         
   7   3   1       3484.64       3081.90        64.83 o                         
   9   3   1       8695.18       9013.34       240.33 o                         
  11   3   1       6805.63       6634.20       107.78 o                         
  13   3   1      15884.73      15818.79       557.27 o                         
  15   3   1       2074.35       2143.99        58.07 o                         
  17   3   1       4303.46       4383.80       132.41 o                         
  19   3   1       4735.19       4751.31        96.24 o                         
  21   3   1       3843.05       4035.18        76.09 o                         
 -22   4   1       1863.98       1880.21        79.70 o                         
 -20   4   1       3746.25       3993.72       126.78 o                         
 -18   4   1       1916.46       2196.82        78.34 o                         
 -16   4   1       7115.99       7200.78       320.92 o                         
 -14   4   1       2453.71       2407.16        69.20 o                         
 -12   4   1      19195.18      18839.42       461.88 o                         
 -10   4   1       9645.18       9281.23       186.53 o                         
  -8   4   1      24188.62      24300.40       195.71 o                         
  -6   4   1      11702.99      11070.37       143.47 o                         
  -4   4   1      40151.73      41604.80       127.51 o                         
  -2   4   1      12502.88      12628.09       165.19 o                         
   0   4   1       9012.77       8701.56        67.86 o                         
   2   4   1      28387.47      29099.02       272.93 o                         
   4   4   1       3206.80       2808.35        58.76 o                         
   6   4   1      31410.32      31505.02       251.23 o                         
   8   4   1       7335.48       6606.22       186.35 o                         
  10   4   1      15717.54      15652.94       192.49 o                         
  12   4   1       2240.71       2417.56        72.30 o                         
  14   4   1      26246.60      26730.21       660.52 o                         
  16   4   1       1433.94       1591.25        58.63 o                         
  18   4   1       2956.09       3136.13        71.35 o                         
  20   4   1       1939.16       2030.64        70.27 o                         
 -21   5   1        932.28       1010.25        71.57 o                         
 -19   5   1       2205.07       2149.84        70.41 o                         
 -17   5   1       1091.05       1289.05        67.05 o                         
 -15   5   1       3186.90       3046.06        73.24 o                         
 -13   5   1       1578.33       1597.62        64.60 o                         
 -11   5   1       7796.88       7519.23       115.71 o                         
  -9   5   1      13812.35      13662.49       155.34 o                         
  -7   5   1      12487.50      12711.88       308.81 o                         
  -5   5   1       2823.68       2674.12        51.31 o                         
  -3   5   1      18884.27      19383.78       204.79 o                         
  -1   5   1       8309.52       8548.87        78.35 o                         
   1   5   1       1294.86       1187.46        48.90 o                         
   3   5   1       9197.99       9480.42       136.33 o                         
   5   5   1        779.23        764.22        57.08 o                         
   7   5   1       4638.51       4379.79       105.49 o                         
   9   5   1       7343.44       7204.83        74.71 o                         
  11   5   1       6944.97       6587.33        66.00 o                         
  13   5   1        392.57        484.14        55.89 o                         
  15   5   1       7231.84       7109.20        72.50 o                         
  17   5   1       2927.31       3031.29       122.75 o                         
  19   5   1        699.67        772.12        65.18 o                         
 -20   6   1         89.54        172.33        80.23 o                         
 -18   6   1          3.46         98.59        65.41 o                         
 -16   6   1        404.27        533.50        70.41 o                         
 -14   6   1       4943.97       4610.50        94.26 o                         
 -12   6   1        380.76        391.13        64.79 o                         
 -10   6   1         30.30        147.16        56.44 o                         
  -8   6   1       1540.50       1570.01        62.77 o                         
  -6   6   1       5583.55       5984.99       106.18 o                         
  -4   6   1        191.55        225.99        46.07 o                         
  -2   6   1       7470.67       7748.05        82.56 o                         
   0   6   1       2107.15       2139.48        52.06 o                         
   2   6   1        795.45       1027.86        47.59 o                         
   4   6   1       9963.73      10621.57       144.79 o                         
   6   6   1       3430.17       3148.85        63.44 o                         
   8   6   1       1857.45       1928.19        55.88 o                         
  10   6   1        241.36        315.86        53.60 o                         
  12   6   1       5581.82       5429.12        76.08 o                         
  14   6   1        229.29        286.57        53.49 o                         
  16   6   1        951.95        972.33        64.16 o                         
  18   6   1        858.90        991.58        62.84 o                         
 -19   7   1        101.11        151.26        67.69 o                         
 -17   7   1         18.14        131.34        63.67 o                         
 -15   7   1         79.16         67.93        69.02 o                         
 -13   7   1          1.65         54.72        63.94 o                         
 -11   7   1        128.46        198.99        65.44 o                         
  -9   7   1        133.58        483.88        57.45 o                         
  -7   7   1          9.05         75.20        48.83 o                         
  -5   7   1        685.99        709.75        48.49 o                         
  -3   7   1       3102.64       2938.48        56.95 o                         
  -1   7   1        184.12        256.94        51.03 o                         
   1   7   1        214.87        249.01        46.78 o                         
   3   7   1       1442.86       1381.15        52.32 o                         
   5   7   1       1715.41       1570.68        61.59 o                         
   7   7   1       2742.25       2602.98        60.53 o                         
   9   7   1         11.55        113.54        62.73 o                         
  11   7   1        821.81        815.53        60.94 o                         
  13   7   1        184.27        288.63        61.56 o                         
  15   7   1        104.15        193.66        61.40 o                         
  17   7   1         60.15        161.20        71.82 o                         
 -16   8   1        763.53        828.66        76.65 o                         
 -14   8   1        176.47        204.25        69.74 o                         
 -12   8   1        214.02        260.54        70.08 o                         
 -10   8   1        984.84        924.77        67.14 o                         
  -8   8   1      10018.49       9675.33       157.81 o                         
  -6   8   1        823.57        946.43        54.49 o                         
  -4   8   1         83.68        139.49        46.62 o                         
  -2   8   1       2314.76       2269.75        56.92 o                         
   0   8   1       4544.08       4464.08        58.26 o                         
   2   8   1        160.00        216.63        51.60 o                         
   4   8   1        469.70        515.41        53.90 o                         
   6   8   1       1236.10       1169.14        63.52 o                         
   8   8   1        137.70        289.09        64.15 o                         
  10   8   1       2681.57       2711.20        85.33 o                         
  12   8   1        914.59        846.67        64.03 o                         
  14   8   1        268.92        327.66        63.96 o                         
  16   8   1        311.13        351.65        68.43 o                         
 -13   9   1       1147.35       1104.80        75.55 o                         
 -11   9   1       2150.86       2087.81       121.78 o                         
  -9   9   1       3753.47       3457.63        71.47 o                         
  -7   9   1       2206.18       2266.36        58.08 o                         
  -5   9   1       3275.85       3115.31        60.01 o                         
  -3   9   1       1165.38       1171.42        58.47 o                         
  -1   9   1       4410.48       4541.87        69.19 o                         
   1   9   1       2151.32       2195.67        71.25 o                         
   3   9   1       3129.64       3118.99        65.70 o                         
   5   9   1        410.06        462.22        64.28 o                         
   7   9   1       2614.78       2525.55        71.09 o                         
   9   9   1       1293.19       1267.60        71.55 o                         
  11   9   1       1511.06       1467.40        75.83 o                         
  13   9   1       2742.73       2683.76       122.25 o                         
 -10  10   1       1040.72        992.01        85.33 o                         
  -8  10   1       3786.41       3629.77        84.53 o                         
  -6  10   1       2243.50       2176.52        62.62 o                         
  -4  10   1       1410.50       1494.80        62.69 o                         
  -2  10   1        877.23        907.17        61.98 o                         
   0  10   1       3788.24       3621.56        93.59 o                         
   2  10   1       4086.96       4128.13       130.33 o                         
   4  10   1        858.62        889.85        72.59 o                         
   6  10   1       1180.49       1180.06        72.75 o                         
   8  10   1        941.48        861.77        75.25 o                         
  10  10   1       2266.76       2179.58        79.77 o                         
  -5  11   1       1809.60       1710.18        66.32 o                         
  -3  11   1       1280.70       1325.07        67.63 o                         
  -1  11   1        713.16        624.03        67.81 o                         
   1  11   1       1622.06       1560.92        67.71 o                         
   3  11   1       1565.61       1589.66        80.27 o                         
 -24   0   2         13.76         14.96        88.98 o                         
 -22   0   2          0.70        -41.54       137.44 o                         
 -20   0   2        450.81        664.80       112.06 o                         
 -18   0   2       3380.21       3351.69       117.08 o                         
 -16   0   2       8820.85       8946.68       138.57 o                         
 -14   0   2       1019.48       1225.40       113.28 o                         
 -12   0   2         74.03         82.22       131.59 o                         
 -10   0   2       4321.00       4504.07       158.91 o                         
  -8   0   2        336.02        652.38       128.48 o                         
  -2   0   2          1.03         38.70       144.89 o                         
   0   0   2       1766.18       1631.30       157.51 o                         
   2   0   2       6155.57       5570.47       141.37 o                         
   4   0   2       8179.71       7578.47       337.97 o                         
   6   0   2       2331.94       2662.23       128.85 o                         
   8   0   2       4187.43       4158.33       306.13 o                         
  10   0   2        262.13        325.44        79.36 o                         
  12   0   2         95.92         98.98       113.59 o                         
  14   0   2        160.22        122.84        97.81 o                         
  16   0   2        102.72        102.74       100.71 o                         
  18   0   2        388.39        398.69       129.20 o                         
  20   0   2         26.78         20.15       108.35 o                         
  22   0   2         12.76        -38.33       141.75 o                         
 -23   1   2       9022.11       9276.39        83.61 o                         
 -21   1   2      12265.41      12117.80       396.74 o                         
 -19   1   2      18748.73      18693.38       379.78 o                         
 -17   1   2      24246.35      24144.34       138.10 o                         
 -15   1   2      43043.79      43295.91      1418.71 o                         
 -13   1   2      40132.35      40578.86      1685.31 o                         
 -11   1   2      59463.74      61739.73      4223.23 o                         
  -9   1   2      80450.66      77736.81       940.44 o                         
  -7   1   2     133224.33     131827.27      1915.19 o                         
  -5   1   2     138547.03     144043.27      5976.75 o                         
  -1   1   2      29943.31      29462.16     15821.29 o                         
   1   1   2      97694.74      67742.95     25806.15 o                         
   3   1   2     163580.20     147860.72       812.22 o                         
   5   1   2     156067.89     153289.00      4122.62 o                         
   7   1   2      55789.85      52273.71      1419.05 o                         
   9   1   2      51624.94      49314.19      1437.29 o                         
  11   1   2      70327.41      67870.22      2496.73 o                         
  13   1   2      73197.21      73034.02      2702.13 o                         
  15   1   2      19426.09      18534.90       112.34 o                         
  17   1   2       8733.43       8426.47       117.95 o                         
  19   1   2      12595.62      12165.99       106.78 o                         
  21   1   2      12560.53      12716.14       301.79 o                         
 -24   2   2         61.78        144.24        71.95 o                         
 -22   2   2        845.08        964.66        71.26 o                         
 -20   2   2        346.37        463.29        66.91 o                         
 -18   2   2        209.32        619.11        64.33 o                         
 -16   2   2        231.39        289.59        63.06 o                         
 -14   2   2        445.48        580.16        68.07 o                         
 -12   2   2       4898.04       4638.80        84.04 o                         
 -10   2   2      10758.31      11149.24       470.88 o                         
  -8   2   2        829.98       1020.33        72.79 o                         
  -6   2   2         91.42        113.42        58.21 o                         
  -4   2   2      17286.69      17080.49       274.80 o                         
  -2   2   2      35963.60      36734.64       243.98 o                         
   0   2   2       3731.42       3729.05        76.13 o                         
   2   2   2        539.19        620.16        64.57 o                         
   4   2   2      13510.11      12846.92       275.18 o                         
   6   2   2      11055.74      11061.85       141.84 o                         
   8   2   2       1243.98       1181.90        70.06 o                         
  10   2   2       2067.83       1962.07        73.77 o                         
  12   2   2       2744.92       2661.90       115.41 o                         
  14   2   2        557.08        596.57        74.94 o                         
  16   2   2       1825.09       1938.93        82.68 o                         
  18   2   2        205.25        256.02        81.08 o                         
  20   2   2        285.06        382.05        79.42 o                         
  22   2   2        194.23        202.40        67.18 o                         
 -23   3   2       2238.00       2378.69        71.82 o                         
 -21   3   2       3016.90       3083.07        97.68 o                         
 -19   3   2       5978.29       6194.73       279.18 o                         
 -17   3   2       7124.21       6991.53       436.60 o                         
 -15   3   2       7325.71       7361.48       330.80 o                         
 -13   3   2       8126.38       8023.43       399.63 o                         
 -11   3   2      21997.54      21504.97       449.50 o                         
  -9   3   2      12101.88      10944.51        82.97 o                         
  -7   3   2      31526.28      31749.30       459.37 o                         
  -5   3   2      32824.18      34209.07       425.49 o                         
  -3   3   2      69264.52      71616.96       463.86 o                         
  -1   3   2      25494.98      26637.76       112.82 o                         
   1   3   2      61139.41      62760.64       340.69 o                         
   3   3   2      36169.24      36924.14       136.08 o                         
   5   3   2      35063.60      34745.28       133.13 o                         
   7   3   2       4681.45       4022.54        75.17 o                         
   9   3   2      14483.81      13874.53       244.73 o                         
  11   3   2      11902.55      12259.55       171.70 o                         
  13   3   2       9743.35      10390.36       247.87 o                         
  15   3   2       6644.55       6625.11       187.03 o                         
  17   3   2       7968.08       8212.92       246.79 o                         
  19   3   2       5958.17       5865.04        72.68 o                         
  21   3   2       3547.91       3845.21        76.25 o                         
 -22   4   2       1382.96       1362.67        76.36 o                         
 -20   4   2       4736.14       5061.44       208.80 o                         
 -18   4   2      11979.51      11546.94       638.86 o                         
 -16   4   2      10766.23      10485.47       515.62 o                         
 -14   4   2       3942.01       3979.04       188.52 o                         
 -12   4   2      34492.63      34290.48      1273.42 o                         
 -10   4   2      24162.07      23200.74       181.18 o                         
  -8   4   2       3230.71       3108.89        55.25 o                         
  -6   4   2       2612.27       2636.84        51.33 o                         
  -4   4   2      42081.71      43415.19       317.94 o                         
  -2   4   2      32199.43      32239.53       135.07 o                         
   0   4   2      17193.56      16982.11       110.94 o                         
   2   4   2      20418.73      20034.84       116.73 o                         
   4   4   2      37946.08      37134.04       131.49 o                         
   6   4   2      57848.19      57817.29       277.23 o                         
   8   4   2      11154.16      10619.97       137.89 o                         
  10   4   2       6542.85       6255.82       105.55 o                         
  12   4   2       9806.87       9955.59       223.90 o                         
  14   4   2      17990.88      18651.48       456.05 o                         
  16   4   2       3435.81       3485.66        92.10 o                         
  18   4   2       2979.91       3060.20        61.53 o                         
  20   4   2       3840.62       4097.76        78.05 o                         
 -21   5   2         51.57        150.45        80.47 o                         
 -19   5   2         11.61        186.75        73.72 o                         
 -17   5   2        605.81        596.10        68.13 o                         
 -15   5   2         43.75         80.34        61.37 o                         
 -13   5   2       2080.26       1964.84        63.83 o                         
 -11   5   2          3.31        132.91        57.96 o                         
  -9   5   2          2.63         41.28        59.97 o                         
  -7   5   2        375.91        433.85        50.30 o                         
  -5   5   2         30.52        243.70        50.91 o                         
  -3   5   2        207.87        369.89        51.42 o                         
  -1   5   2      12067.48      12989.04       118.31 o                         
   1   5   2       2692.33       2778.22        54.59 o                         
   3   5   2        564.39        647.38        55.89 o                         
   5   5   2         40.16         62.42        56.23 o                         
   7   5   2        778.53        794.47        52.35 o                         
   9   5   2        385.44        489.55        57.72 o                         
  11   5   2        928.57       1036.32        53.63 o                         
  13   5   2       2780.01       2699.20        63.85 o                         
  15   5   2       1111.38       1202.83        60.70 o                         
  17   5   2       1889.62       1936.67        65.58 o                         
  19   5   2         64.70        137.41        76.16 o                         
 -20   6   2       6884.48       6561.26       321.47 o                         
 -18   6   2       6019.91       5842.48       214.29 o                         
 -16   6   2      12975.68      12704.14       170.99 o                         
 -14   6   2      21458.56      21413.97       303.06 o                         
 -12   6   2       8933.96       8625.10        76.84 o                         
 -10   6   2      11104.68      10567.20        80.78 o                         
  -8   6   2      45709.92      45619.27       697.24 o                         
  -6   6   2      36431.39      38157.80       335.67 o                         
  -4   6   2      16951.67      16507.26       161.03 o                         
  -2   6   2      36870.55      35779.17       478.72 o                         
   0   6   2      48879.97      49652.43       503.21 o                         
   2   6   2      33861.81      34484.20       558.39 o                         
   4   6   2      38448.36      38460.17       320.14 o                         
   6   6   2      19938.53      19129.07       167.32 o                         
   8   6   2      13103.58      13021.85       151.54 o                         
  10   6   2      19563.40      19274.15       246.20 o                         
  12   6   2      14594.30      14365.74       167.02 o                         
  14   6   2       8411.56       8649.41       139.65 o                         
  16   6   2      10672.04      10556.70       272.03 o                         
  18   6   2       7993.42       7978.23       179.69 o                         
 -19   7   2        232.41        173.94        81.14 o                         
 -17   7   2        886.59        922.45        74.08 o                         
 -15   7   2        237.48        348.26        68.23 o                         
 -13   7   2         68.75        177.98        68.70 o                         
 -11   7   2       1968.47       1900.90        62.68 o                         
  -9   7   2        768.85        722.16        62.86 o                         
  -7   7   2       6134.48       5752.62        80.71 o                         
  -5   7   2        293.95        273.73        47.88 o                         
  -3   7   2       9509.19       9470.96        83.81 o                         
  -1   7   2       1063.18       1114.26        50.03 o                         
   1   7   2       2153.75       2256.77        57.06 o                         
   3   7   2         75.29         60.24        52.32 o                         
   5   7   2      10091.94       9329.74       140.34 o                         
   7   7   2       6241.75       5944.82        70.52 o                         
   9   7   2          1.01         20.98        62.85 o                         
  11   7   2       2372.80       2421.00        70.55 o                         
  13   7   2         27.49        144.72        63.43 o                         
  15   7   2         74.23        140.29        62.71 o                         
  17   7   2        217.38        253.03        65.67 o                         
 -16   8   2       5586.17       5696.06       117.77 o                         
 -14   8   2       7638.61       7354.11       179.79 o                         
 -12   8   2       2959.17       2847.83        74.64 o                         
 -10   8   2       5478.23       5176.59       163.92 o                         
  -8   8   2      16922.78      16974.56       151.69 o                         
  -6   8   2      29182.55      29301.94       334.21 o                         
  -4   8   2       9632.74       9326.80        82.01 o                         
  -2   8   2       2038.55       2327.41        56.44 o                         
   0   8   2      21168.99      21586.07       266.39 o                         
   2   8   2      32785.47      32465.17       506.41 o                         
   4   8   2       3351.31       3498.02        77.37 o                         
   6   8   2       2320.90       2329.01        62.45 o                         
   8   8   2      18830.49      18602.94       116.83 o                         
  10   8   2       9006.79       8700.65       147.85 o                         
  12   8   2       4963.54       4967.70       122.55 o                         
  14   8   2       4560.03       4466.19        71.87 o                         
 -15   9   2        279.23        259.80        77.09 o                         
 -13   9   2         28.15        184.43        76.07 o                         
 -11   9   2        152.59        173.39        69.08 o                         
  -9   9   2          0.37         68.12        65.71 o                         
  -7   9   2        541.99        528.33        58.04 o                         
  -5   9   2        365.29        444.10        58.99 o                         
  -3   9   2       2123.29       2289.27        61.06 o                         
  -1   9   2        247.81        459.23        55.02 o                         
   1   9   2        170.29        216.12        54.83 o                         
   3   9   2        980.62       1081.39        64.44 o                         
   5   9   2        922.66        853.21        61.80 o                         
   7   9   2         23.75         32.93        63.05 o                         
   9   9   2        228.93        221.80        70.31 o                         
  11   9   2        130.45        180.99        68.08 o                         
  13   9   2         31.29         78.00        73.35 o                         
 -10  10   2       1998.37       1956.13        83.28 o                         
  -8  10   2       1704.48       1707.10        80.28 o                         
  -6  10   2       1085.11       1025.99        64.03 o                         
  -4  10   2        274.78        378.49        60.95 o                         
  -2  10   2        801.95        860.12        61.85 o                         
   0  10   2       1139.45       1142.79        62.09 o                         
   2  10   2        948.11        942.50        68.14 o                         
   4  10   2       1147.81       1196.87        65.55 o                         
   6  10   2        335.98        273.23        71.93 o                         
   8  10   2       1891.35       1867.63        92.50 o                         
  -5  11   2        660.11        657.44        70.92 o                         
  -3  11   2       1472.41       1584.55        72.51 o                         
  -1  11   2       2422.07       2449.63        84.71 o                         
   1  11   2        316.53        420.09        75.80 o                         
   3  11   2        514.28        562.72        78.35 o                         
 -25   1   3        294.99        363.84        68.93 o                         
 -23   1   3        753.05        901.85        66.52 o                         
 -21   1   3          5.09        226.45        77.85 o                         
 -19   1   3       1532.14       1741.75        64.09 o                         
 -17   1   3       2798.11       2983.73        65.98 o                         
 -15   1   3       3355.44       3529.74       149.73 o                         
 -13   1   3       9943.96      10227.69       345.23 o                         
 -11   1   3       6482.69       6187.15       107.28 o                         
  -9   1   3         26.06        388.26        78.47 o                         
  -7   1   3      16041.06      16007.48       132.07 o                         
  -5   1   3      24884.67      24823.94       565.89 o                         
  -3   1   3       3806.49       3815.65        81.61 o                         
  -1   1   3        852.36        874.39        67.31 o                         
   1   1   3      34206.16      32500.10      5180.99 o                         
   3   1   3      20552.91      19896.39       413.75 o                         
   5   1   3        494.41        514.79        54.83 o                         
   7   1   3       2325.89       1979.66        58.25 o                         
   9   1   3      13767.63      13762.19       514.36 o                         
  11   1   3       2406.23       2303.30        60.39 o                         
  13   1   3         15.55        301.11        61.96 o                         
  15   1   3       5416.45       5261.15       189.28 o                         
  17   1   3        767.94        725.08        73.64 o                         
  19   1   3        969.74       1011.69       105.39 o                         
  21   1   3        636.47        974.28        88.39 o                         
 -24   2   3       1318.69       1417.12        74.16 o                         
 -22   2   3       3421.39       3873.78       154.69 o                         
 -20   2   3       3183.59       3130.18        74.27 o                         
 -18   2   3        504.28        709.47        66.61 o                         
 -16   2   3       3297.97       3039.85       182.96 o                         
 -14   2   3      18161.90      17764.04       721.84 o                         
 -12   2   3       8390.97       7886.77       124.81 o                         
 -10   2   3      10591.07      10308.79       150.69 o                         
  -8   2   3      21495.86      21293.48       398.73 o                         
  -6   2   3      51615.15      52467.21      1034.82 o                         
  -4   2   3      36243.67      37369.26       477.84 o                         
  -2   2   3       2669.63       2639.44        76.11 o                         
   0   2   3       1162.07       1232.28        77.46 o                         
   2   2   3       2591.52       2480.60        63.17 o                         
   4   2   3       6548.18       5803.25        76.53 o                         
   6   2   3       9995.75       9400.90        80.75 o                         
   8   2   3      16122.55      15741.70       340.37 o                         
  10   2   3       5996.50       5695.24       145.08 o                         
  12   2   3      12436.24      12375.82       395.43 o                         
  14   2   3      11245.20      10621.57       450.88 o                         
  16   2   3       2584.30       2825.18       163.40 o                         
  18   2   3       1304.12       1465.08        84.18 o                         
  20   2   3        745.40        840.13        87.21 o                         
 -23   3   3       2362.70       2508.14       108.52 o                         
 -21   3   3       2584.34       2520.97       136.08 o                         
 -19   3   3       4389.37       4515.25       216.31 o                         
 -17   3   3       6041.35       5774.48       273.35 o                         
 -15   3   3      27654.01      25532.12      1026.63 o                         
 -13   3   3       6721.53       6405.39       200.73 o                         
 -11   3   3      16505.56      16655.08       612.49 o                         
  -9   3   3      11789.93      10977.42       131.10 o                         
  -7   3   3      37086.79      38465.08       390.78 o                         
  -5   3   3       6885.79       6749.38        90.65 o                         
  -3   3   3      22892.80      23341.25       117.97 o                         
  -1   3   3      19720.78      20214.22       170.26 o                         
   1   3   3      18873.48      18525.24       100.65 o                         
   3   3   3      61610.23      63059.26       344.27 o                         
   5   3   3      11744.12      10670.73        85.03 o                         
   7   3   3      15812.85      15947.66       289.51 o                         
   9   3   3       6781.45       6476.47        91.78 o                         
  11   3   3      24073.27      24323.60       727.94 o                         
  13   3   3        599.56        596.56        89.25 o                         
  15   3   3       8391.12       8279.79       263.42 o                         
  17   3   3       5384.03       5597.06       224.42 o                         
  19   3   3       5494.53       5830.70        89.40 o                         
  21   3   3        691.91        625.43        72.97 o                         
 -22   4   3       2493.90       2495.53       111.57 o                         
 -20   4   3       7952.16       8148.43       544.65 o                         
 -18   4   3        402.34        627.80        82.60 o                         
 -16   4   3       9300.63       9064.26       490.71 o                         
 -14   4   3       4105.43       3828.76        80.60 o                         
 -12   4   3      15661.51      16318.21       235.07 o                         
 -10   4   3       2073.43       1917.95        69.38 o                         
  -8   4   3      16896.46      16845.00       209.81 o                         
  -6   4   3      12238.25      11794.25       161.22 o                         
  -4   4   3      39943.91      41760.48       361.27 o                         
  -2   4   3      11935.73      12077.63       116.29 o                         
   0   4   3       7003.20       6634.19        68.19 o                         
   2   4   3      25599.86      26240.15       279.76 o                         
   4   4   3       9320.98       8934.85        94.32 o                         
   6   4   3      14029.89      13929.88       368.92 o                         
   8   4   3       7284.05       6812.30       122.20 o                         
  10   4   3       9886.58       9872.68       128.77 o                         
  12   4   3       1697.07       1665.44        54.52 o                         
  14   4   3       7552.11       7251.50       129.79 o                         
  16   4   3       3203.32       3243.00        65.07 o                         
  18   4   3       2065.65       2069.72        83.47 o                         
  20   4   3        601.17        656.34        74.32 o                         
 -21   5   3       1021.86       1030.07        75.49 o                         
 -19   5   3       4202.77       4195.22       221.78 o                         
 -17   5   3       7439.29       7047.15       183.33 o                         
 -15   5   3         65.00        235.45        66.17 o                         
 -13   5   3       4903.00       4559.52       125.08 o                         
 -11   5   3       5538.06       5741.49       115.36 o                         
  -9   5   3      10617.05      10773.71       296.05 o                         
  -7   5   3        616.95        593.60        48.02 o                         
  -5   5   3      10013.76      10021.97        80.19 o                         
  -3   5   3      14840.18      15338.20       181.63 o                         
  -1   5   3      29205.73      31054.19       177.80 o                         
   1   5   3       9286.69       9120.52        90.31 o                         
   3   5   3        182.37        290.07        47.78 o                         
   5   5   3      23352.61      23488.14       243.49 o                         
   7   5   3      13336.18      13188.10       116.04 o                         
   9   5   3       1456.06       1421.36        54.16 o                         
  11   5   3        258.29        248.13        51.60 o                         
  13   5   3      10021.33       9942.92        93.56 o                         
  15   5   3       1268.80       1338.60        66.68 o                         
  17   5   3        945.64        919.86        65.00 o                         
  19   5   3       1957.61       2126.36        70.87 o                         
 -20   6   3        450.72        611.02        74.30 o                         
 -18   6   3       3413.30       3135.52        85.84 o                         
 -16   6   3         27.53         39.39        67.45 o                         
 -14   6   3          8.08        138.21        63.75 o                         
 -12   6   3       4484.21       4336.94        68.07 o                         
 -10   6   3        119.95        120.09        53.96 o                         
  -8   6   3        244.20        341.35        51.99 o                         
  -6   6   3       1166.15       1340.50        49.71 o                         
  -4   6   3          3.73         12.70        48.79 o                         
  -2   6   3       4081.29       4325.71        56.51 o                         
   0   6   3       7567.17       8000.76       104.94 o                         
   2   6   3         46.62         35.55        51.75 o                         
   4   6   3       2438.32       2425.05        57.82 o                         
   6   6   3       3350.23       3369.31        57.18 o                         
   8   6   3         80.98         72.46        55.09 o                         
  10   6   3         17.73        148.53        51.69 o                         
  12   6   3         20.83         97.92        53.10 o                         
  14   6   3         14.04         63.71        61.98 o                         
  16   6   3        874.77        734.77        62.77 o                         
  18   6   3        130.52        193.97        69.65 o                         
 -19   7   3          0.23        196.65        85.85 o                         
 -17   7   3         86.59        120.34        96.18 o                         
 -15   7   3         26.16        173.22        67.18 o                         
 -13   7   3       1969.38       2301.42        67.57 o                         
 -11   7   3         58.70        119.74        70.07 o                         
  -9   7   3       4919.46       4679.18        98.59 o                         
  -7   7   3       1597.99       1511.59        50.10 o                         
  -5   7   3        988.64       1124.12        52.43 o                         
  -3   7   3       2500.07       2527.54        54.73 o                         
  -1   7   3       1640.39       1588.71        55.87 o                         
   1   7   3       4468.06       4479.67        64.89 o                         
   3   7   3          1.75         73.58        52.40 o                         
   5   7   3        321.06        415.82        60.17 o                         
   7   7   3        315.49        364.64        52.04 o                         
   9   7   3        103.10        160.97        55.08 o                         
  11   7   3        112.05         34.57        62.40 o                         
  13   7   3        114.07        188.95        59.71 o                         
  15   7   3        190.58        244.82        64.54 o                         
  17   7   3         27.69         40.92       117.04 o                         
 -18   8   3        461.94        444.98       130.98 o                         
 -16   8   3        588.84        609.72        82.74 o                         
 -14   8   3        452.34        513.37        74.73 o                         
 -12   8   3       2150.52       2148.29        72.26 o                         
 -10   8   3        314.81        408.57        54.20 o                         
  -8   8   3       1671.25       1710.71        57.36 o                         
  -6   8   3      10088.19       9819.30        73.81 o                         
  -4   8   3        616.33        755.92        53.26 o                         
  -2   8   3        260.60        272.99        46.66 o                         
   0   8   3       2540.50       2396.01        57.65 o                         
   2   8   3       4282.08       4154.51        64.58 o                         
   4   8   3        714.83        806.97        61.29 o                         
   6   8   3       1647.56       1763.70        60.32 o                         
   8   8   3        129.70        213.22        58.82 o                         
  10   8   3       3312.91       3312.57       114.41 o                         
  12   8   3        481.78        487.21        56.92 o                         
  14   8   3        293.84        353.67        70.39 o                         
 -15   9   3       1399.77       1265.61        86.30 o                         
 -13   9   3        469.55        485.13        75.60 o                         
 -11   9   3        638.71        589.84        67.02 o                         
  -9   9   3       3586.61       3607.84        99.78 o                         
  -7   9   3         21.68         69.18        57.75 o                         
  -5   9   3       1856.27       1752.32        55.54 o                         
  -3   9   3       6965.66       6799.47       135.18 o                         
  -1   9   3       2658.39       2878.58        79.04 o                         
   1   9   3         19.59         95.02        59.19 o                         
   3   9   3       4260.29       3934.76        70.96 o                         
   5   9   3       6812.77       6827.10        88.56 o                         
   7   9   3        531.41        568.52        68.48 o                         
   9   9   3          6.98         22.31        65.88 o                         
  11   9   3        884.77        829.28        64.87 o                         
 -12  10   3       1517.67       1444.30        81.07 o                         
 -10  10   3        671.82        612.07        77.64 o                         
  -8  10   3       2871.04       2867.89        71.11 o                         
  -6  10   3       3019.65       3009.03        67.02 o                         
  -4  10   3       1565.45       1581.60        66.93 o                         
  -2  10   3       1991.45       1919.04        57.64 o                         
   0  10   3       3394.56       3240.68        69.47 o                         
   2  10   3       3553.86       3263.38       109.72 o                         
   4  10   3       2083.04       2010.05        67.37 o                         
   6  10   3       2542.81       2538.71        70.74 o                         
   8  10   3       1306.13       1251.74        71.15 o                         
  -5  11   3       1103.62       1108.06        74.67 o                         
  -3  11   3       2512.79       2427.28        71.34 o                         
  -1  11   3        699.74        594.53        70.83 o                         
   1  11   3         56.56        103.95        76.10 o                         
 -24   0   4      13220.05      13389.72       271.94 o                         
 -22   0   4       8083.47       8138.07       164.15 o                         
 -20   0   4      20569.06      20163.74       168.95 o                         
 -18   0   4      10329.30      10440.84       405.89 o                         
 -16   0   4      30264.27      29228.44      1204.51 o                         
 -14   0   4     123216.05     126921.77      3997.46 o                         
 -12   0   4      44728.43      43346.85      3167.72 o                         
 -10   0   4      47358.75      46508.36       284.12 o                         
  -4   0   4       7267.64       6894.18       161.38 o                         
   0   0   4       7638.27       7105.92       154.68 o                         
   4   0   4      98676.67      94202.65      2085.43 o                         
   6   0   4      79955.03      79073.87      3248.66 o                         
   8   0   4      24926.97      21982.45       796.37 o                         
  10   0   4      82328.91      80189.12      5414.37 o                         
  12   0   4      23524.85      22216.02      1816.64 o                         
  14   0   4      15747.86      15246.28       144.04 o                         
  16   0   4      43674.13      41908.00       245.42 o                         
  18   0   4      11417.43      11184.96       137.33 o                         
  20   0   4      12702.81      12650.04       145.71 o                         
 -25   1   4        535.33        601.45        65.08 o                         
 -23   1   4        125.12        247.45        58.87 o                         
 -21   1   4          5.45         48.33        70.19 o                         
 -19   1   4         84.82        169.05        64.94 o                         
 -17   1   4         88.82        182.51        66.31 o                         
 -15   1   4          1.86         30.71        61.68 o                         
 -13   1   4        474.12        686.69        87.52 o                         
 -11   1   4        269.13        532.61        86.22 o                         
  -9   1   4         22.38        210.83        82.46 o                         
  -7   1   4         53.91         28.21        60.20 o                         
  -5   1   4       8166.75       8921.69        84.75 o                         
  -3   1   4      22622.22      22971.16       135.43 o                         
  -1   1   4      10673.92      10325.31       104.31 o                         
   1   1   4      24526.17      23746.54      3657.60 o                         
   3   1   4       1239.76       1167.50        55.06 o                         
   5   1   4        220.19        332.17        49.18 o                         
   7   1   4       2732.82       2456.63        70.58 o                         
   9   1   4       3303.34       3489.59       111.33 o                         
  11   1   4         12.35         35.66        64.36 o                         
  13   1   4        592.29        560.73        71.53 o                         
  15   1   4         30.92         59.13        65.52 o                         
  17   1   4        105.15        210.48        80.37 o                         
  19   1   4         34.79         80.70        81.63 o                         
  21   1   4        172.95        250.64       100.21 o                         
 -24   2   4       4713.03       5010.96        78.79 o                         
 -22   2   4      11508.79      11610.22       393.05 o                         
 -20   2   4       4109.52       3849.33       193.33 o                         
 -18   2   4      17058.54      17016.46       901.35 o                         
 -16   2   4      23967.56      22745.77      1142.88 o                         
 -14   2   4      32651.86      31134.93      1853.32 o                         
 -12   2   4      30926.36      29158.68       676.09 o                         
 -10   2   4      28766.29      27685.44       240.44 o                         
  -8   2   4      36294.00      35754.48       682.34 o                         
  -6   2   4      79448.19      82601.66      1670.43 o                         
  -4   2   4     110046.09     119645.14       464.70 o                         
  -2   2   4       8525.18       8731.37       171.30 o                         
   0   2   4     105775.02     113993.08       334.69 o                         
   2   2   4      97821.80     100223.83      2596.83 o                         
   4   2   4      42229.47      40663.93      1063.64 o                         
   6   2   4      45362.11      43577.75       967.92 o                         
   8   2   4      49844.78      48953.30       536.32 o                         
  10   2   4      22399.73      21002.09       297.44 o                         
  12   2   4      16523.19      16263.19       503.58 o                         
  14   2   4      22157.47      21838.62       684.98 o                         
  16   2   4       7079.02       7139.03       329.31 o                         
  18   2   4      12384.72      12232.08       105.63 o                         
  20   2   4       5217.13       5000.07        89.11 o                         
 -23   3   4        405.81        428.34        78.83 o                         
 -21   3   4        276.36        588.02        65.93 o                         
 -19   3   4       3267.04       3266.77       199.18 o                         
 -17   3   4       2219.63       2167.51        80.60 o                         
 -15   3   4       1770.87       2245.08        78.49 o                         
 -13   3   4        621.38        711.20        71.86 o                         
 -11   3   4      10522.69       9891.20       281.75 o                         
  -9   3   4      23044.44      23767.50       391.68 o                         
  -7   3   4      21188.19      21298.70       319.59 o                         
  -5   3   4       9345.64       9340.30       148.69 o                         
  -3   3   4      15374.29      16034.17       104.92 o                         
  -1   3   4      23553.15      23855.38       180.25 o                         
   1   3   4      13471.78      13005.19        78.56 o                         
   3   3   4       3181.58       3159.13        64.39 o                         
   5   3   4        673.08        535.00        51.29 o                         
   7   3   4       6063.45       5946.39        80.97 o                         
   9   3   4       9644.32       9525.41       182.78 o                         
  11   3   4       8926.40       9499.70       258.13 o                         
  13   3   4       3319.62       3206.59        74.11 o                         
  15   3   4       2637.82       2670.35        69.34 o                         
  17   3   4       4105.27       4311.89       212.61 o                         
  19   3   4       3255.81       3321.06       102.73 o                         
 -22   4   4        767.04        880.43        74.24 o                         
 -20   4   4       1071.69       1164.48        77.75 o                         
 -18   4   4       2769.37       2842.74        82.78 o                         
 -16   4   4       4314.09       4048.07       184.93 o                         
 -14   4   4        141.68        636.19       112.21 o                         
 -12   4   4       1454.87       1392.17        79.51 o                         
 -10   4   4       4538.47       4826.09       127.42 o                         
  -8   4   4      11437.34      12007.22       289.88 o                         
  -6   4   4        477.99        652.48        58.76 o                         
  -4   4   4      10708.71      11289.79       178.30 o                         
  -2   4   4       6845.28       6776.58       115.06 o                         
   0   4   4      14431.29      14987.96        84.03 o                         
   2   4   4       2088.53       2174.67        61.36 o                         
   4   4   4       8063.87       8252.46        78.76 o                         
   6   4   4       6852.26       6552.80       159.97 o                         
   8   4   4       5906.13       5967.88        63.99 o                         
  10   4   4       4628.59       5036.48        69.97 o                         
  12   4   4       5706.54       5320.86        62.58 o                         
  14   4   4       1838.32       2014.86        60.10 o                         
  16   4   4        939.09        941.01        59.77 o                         
  18   4   4       1593.62       1795.41        95.91 o                         
 -21   5   4       5547.68       5244.62       322.37 o                         
 -19   5   4       3357.86       3431.19       108.17 o                         
 -17   5   4      13474.26      13525.60       552.35 o                         
 -15   5   4      12890.28      12208.93       934.19 o                         
 -13   5   4       5679.52       5671.43       255.71 o                         
 -11   5   4      20854.73      20840.61       504.82 o                         
  -9   5   4      41964.37      42352.58       696.06 o                         
  -7   5   4      18777.90      18653.56       146.42 o                         
  -5   5   4      32823.34      32522.36       157.15 o                         
  -3   5   4      69400.48      73692.91       375.68 o                         
  -1   5   4      16155.91      15513.69       109.84 o                         
   1   5   4      23373.46      23974.35       159.88 o                         
   3   5   4      24340.89      24055.29       102.11 o                         
   5   5   4      17979.38      17295.37       518.30 o                         
   7   5   4      15740.53      15741.30       268.14 o                         
   9   5   4      23679.07      23203.96       340.89 o                         
  11   5   4      15821.07      15946.78       211.65 o                         
  13   5   4       9802.25       9670.21       189.76 o                         
  15   5   4       9803.19       9932.99       135.03 o                         
  17   5   4       7063.42       7267.99       170.93 o                         
  19   5   4       4800.57       5042.32       132.47 o                         
 -20   6   4         61.57        134.12        82.67 o                         
 -18   6   4        634.04        657.44        88.42 o                         
 -16   6   4        622.67        772.44        84.05 o                         
 -14   6   4        793.44        892.58        69.52 o                         
 -12   6   4        412.59        433.31        61.45 o                         
 -10   6   4         56.67        115.77        50.56 o                         
  -8   6   4        485.72        563.38        50.54 o                         
  -6   6   4        821.86        798.86        52.60 o                         
  -4   6   4         13.20         97.74        51.65 o                         
  -2   6   4        665.25        686.59        51.26 o                         
   0   6   4        319.57        391.10        53.99 o                         
   2   6   4       1816.37       1738.96        69.21 o                         
   4   6   4          0.55         65.02        52.21 o                         
   6   6   4        973.45       1092.00        55.81 o                         
   8   6   4         13.04        101.46        52.44 o                         
  10   6   4         79.22         56.28        52.54 o                         
  12   6   4        218.35        223.18        56.17 o                         
  14   6   4         23.74         98.80        62.63 o                         
  16   6   4         24.45         78.75        61.66 o                         
 -19   7   4       8605.94       7935.69       318.91 o                         
 -17   7   4       4834.94       4516.12       109.67 o                         
 -15   7   4      10338.07      10286.09       308.30 o                         
 -13   7   4      23311.66      23051.89       475.37 o                         
 -11   7   4      11816.08      11838.12       275.15 o                         
  -9   7   4       4199.99       4468.09        61.46 o                         
  -7   7   4      23849.66      23864.94       208.14 o                         
  -5   7   4      25750.96      26520.57       359.67 o                         
  -3   7   4      11448.19      11832.79       211.15 o                         
  -1   7   4      34161.98      35110.67       194.18 o                         
   1   7   4      12151.59      12084.35        96.92 o                         
   3   7   4      17686.27      17370.65       106.85 o                         
   5   7   4      32609.28      32192.73       391.19 o                         
   7   7   4      23980.19      22980.31       437.60 o                         
   9   7   4       5155.18       5443.52       105.63 o                         
  11   7   4       8773.11       8571.40        67.23 o                         
  13   7   4      11926.43      11975.78       120.27 o                         
  15   7   4       5538.67       5597.81       118.85 o                         
 -18   8   4          4.09         24.11        93.81 o                         
 -16   8   4        364.64        358.31        78.47 o                         
 -14   8   4       1238.61       1218.49        75.17 o                         
 -12   8   4        648.00        676.39        64.73 o                         
 -10   8   4        129.71        107.34        60.63 o                         
  -8   8   4         78.96        119.14        56.37 o                         
  -6   8   4       1056.57       1240.12        57.46 o                         
  -4   8   4         56.67        108.10        54.11 o                         
  -2   8   4        535.36        499.77        52.05 o                         
   0   8   4         68.21         34.68        55.58 o                         
   2   8   4        908.46        823.60        60.07 o                         
   4   8   4        115.32        160.67        60.18 o                         
   6   8   4        160.72        170.99        58.57 o                         
   8   8   4        176.67        394.87        54.09 o                         
  10   8   4        193.25        205.86        59.18 o                         
  12   8   4         31.84         45.06        60.48 o                         
  14   8   4         27.18         88.14        74.43 o                         
 -15   9   4       3205.12       3035.35        84.84 o                         
 -13   9   4       3288.47       3246.18        80.90 o                         
 -11   9   4       5151.98       4760.81       112.28 o                         
  -9   9   4       1793.80       1780.43        67.20 o                         
  -7   9   4       1830.13       1801.76        67.20 o                         
  -5   9   4       4860.75       5169.00       170.80 o                         
  -3   9   4      12202.09      12113.46       221.95 o                         
  -1   9   4        845.46       1002.29        61.97 o                         
   1   9   4       2698.53       2809.23        68.60 o                         
   3   9   4       7434.82       7164.99        73.75 o                         
   5   9   4       8347.39       8008.51        73.39 o                         
   7   9   4       2343.95       2363.91        68.90 o                         
   9   9   4       1452.77       1407.93        60.32 o                         
  11   9   4       1444.77       1298.94        71.38 o                         
 -12  10   4        500.25        545.15       137.26 o                         
 -10  10   4        297.91        301.27        74.92 o                         
  -8  10   4        156.53        229.45        71.73 o                         
  -6  10   4         24.37        150.95        63.39 o                         
  -4  10   4         63.13         83.44        63.25 o                         
  -2  10   4        687.17        866.28        71.81 o                         
   0  10   4       1097.60       1128.83        65.97 o                         
   2  10   4        245.27        289.87        60.89 o                         
   4  10   4        868.27        976.52        65.51 o                         
   6  10   4        897.75       1021.78        71.75 o                         
   8  10   4        530.53        652.64        66.90 o                         
  -5  11   4        362.13        337.16       132.89 o                         
  -3  11   4         66.99        101.42        80.78 o                         
  -1  11   4         33.91         58.07        71.00 o                         
   1  11   4          2.65         64.59       144.40 o                         
 -25   1   5        990.96        990.83        63.83 o                         
 -23   1   5        252.18        400.77        59.76 o                         
 -21   1   5        171.59       1059.50        88.77 o                         
 -19   1   5       3557.36       3650.73        98.83 o                         
 -17   1   5         10.95         77.03        54.81 o                         
 -15   1   5       5921.02       5796.90       159.69 o                         
 -13   1   5        834.47       1501.13        84.07 o                         
 -11   1   5        524.85       1219.62       173.89 o                         
  -9   1   5      25935.80      26276.21      6468.49 o                         
  -7   1   5      34683.68      35552.66       515.13 o                         
  -5   1   5      57320.48      62713.02       516.27 o                         
  -3   1   5      12431.97      12463.90        86.62 o                         
   1   1   5       7395.62       7552.51        75.35 o                         
   3   1   5        486.08        515.33        57.12 o                         
   5   1   5      26042.11      26134.33       378.77 o                         
   7   1   5       3763.48       3350.83        78.51 o                         
   9   1   5         56.54         94.17        49.01 o                         
  11   1   5       2355.07       2366.58        72.92 o                         
  13   1   5        252.47        255.94        63.63 o                         
  15   1   5       1424.28       1457.29        65.03 o                         
  17   1   5       1683.45       1638.30        76.65 o                         
  19   1   5        214.36        340.39       125.80 o                         
 -24   2   5       2672.85       2920.39        72.88 o                         
 -22   2   5       3974.24       4195.79       116.24 o                         
 -20   2   5       6359.16       6377.03       386.37 o                         
 -18   2   5        910.81       1252.82        69.65 o                         
 -16   2   5       5185.01       5253.68       185.81 o                         
 -14   2   5       2101.23       2124.08       118.28 o                         
 -12   2   5       9065.67       9057.75       329.72 o                         
 -10   2   5       2993.03       2806.55        60.98 o                         
  -8   2   5      23169.62      23802.39       263.91 o                         
  -6   2   5      25258.07      25868.01       171.08 o                         
  -4   2   5      52914.62      54108.05       418.70 o                         
  -2   2   5      35405.38      35421.04       474.76 o                         
   0   2   5      19264.68      19398.25       179.28 o                         
   2   2   5      25076.64      24597.79      3759.85 o                         
   4   2   5         53.30        107.81        51.23 o                         
   6   2   5       6695.42       6847.74       198.29 o                         
   8   2   5       6452.16       5821.21       164.25 o                         
  10   2   5      10452.30      10369.75       259.00 o                         
  12   2   5       1266.84       1225.52        65.01 o                         
  14   2   5       4861.44       5003.37       156.73 o                         
  16   2   5       6031.22       5964.39       291.19 o                         
  18   2   5       2159.52       2268.17        86.98 o                         
  20   2   5        833.91        874.57        83.09 o                         
 -23   3   5       5596.83       5735.06       244.00 o                         
 -21   3   5         41.57         -0.99        73.52 o                         
 -19   3   5       5811.62       5704.01       568.81 o                         
 -17   3   5      13633.00      12789.94       809.18 o                         
 -15   3   5       8346.39       8118.37       368.57 o                         
 -13   3   5        129.24        182.54        69.04 o                         
 -11   3   5      33850.02      35578.48       944.49 o                         
  -9   3   5      31759.73      32482.87       519.60 o                         
  -7   3   5       4436.72       4480.88       113.26 o                         
  -5   3   5        976.55        857.04        62.68 o                         
  -3   3   5      17979.59      18155.32       109.48 o                         
  -1   3   5      56317.11      60680.68       734.16 o                         
   1   3   5      23479.95      23330.43       127.49 o                         
   3   3   5       3706.67       3589.52       130.43 o                         
   5   3   5       4543.23       4276.54        68.26 o                         
   7   3   5      39468.13      40946.70       830.01 o                         
   9   3   5       6708.11       6401.59       211.78 o                         
  11   3   5        360.20        432.62        60.39 o                         
  13   3   5       1686.64       1796.38        85.88 o                         
  15   3   5       6421.01       6411.52       237.05 o                         
  17   3   5       1347.35       1409.07       104.77 o                         
  19   3   5       2162.08       2424.01       196.41 o                         
 -24   4   5       1543.94       1671.12       106.84 o                         
 -22   4   5       5343.82       5350.19       223.38 o                         
 -20   4   5       2811.64       2781.15        86.69 o                         
 -18   4   5       8323.43       7985.32       473.54 o                         
 -16   4   5       2486.17       2468.49        78.65 o                         
 -14   4   5      16547.50      16028.54       385.09 o                         
 -12   4   5       6950.50       6881.05       181.23 o                         
 -10   4   5      22972.65      23622.91       530.34 o                         
  -8   4   5       6176.80       6041.33       122.33 o                         
  -6   4   5      24111.15      25058.21       400.59 o                         
  -4   4   5      15356.36      15930.41        92.35 o                         
  -2   4   5      12104.74      12068.52       115.84 o                         
   0   4   5      36159.30      37867.97       370.78 o                         
   2   4   5       3241.74       3122.48        56.42 o                         
   4   4   5      13757.92      14195.02        80.38 o                         
   6   4   5       5592.56       5378.99       101.43 o                         
   8   4   5      31466.97      30689.04       659.49 o                         
  10   4   5       1214.04       1278.59        59.08 o                         
  12   4   5      12442.65      12257.40       224.38 o                         
  14   4   5       2264.21       2276.75        68.48 o                         
  16   4   5       6260.31       6436.77       184.80 o                         
  18   4   5       1361.57       1358.64        62.54 o                         
 -23   5   5        829.77       1036.93        86.21 o                         
 -21   5   5       1977.58       1959.67       149.92 o                         
 -19   5   5       1570.25       1637.70        77.01 o                         
 -17   5   5       2229.23       2061.96       129.54 o                         
 -15   5   5       4844.08       4908.80       123.70 o                         
 -13   5   5       4850.05       4731.23        93.27 o                         
 -11   5   5       3456.14       3459.05       121.58 o                         
  -9   5   5       4786.83       4993.00       138.48 o                         
  -7   5   5       3886.64       4038.68        72.67 o                         
  -5   5   5       6493.47       6810.07        66.74 o                         
  -3   5   5       1893.84       2011.07        58.09 o                         
  -1   5   5        957.46        888.51        61.85 o                         
   1   5   5       7667.05       7829.69       138.59 o                         
   3   5   5       4607.10       4620.49        59.29 o                         
   5   5   5       2321.65       2319.56        55.34 o                         
   7   5   5       1830.51       1829.31        52.57 o                         
   9   5   5       5411.98       5392.87       125.15 o                         
  11   5   5       4561.12       4567.08        62.61 o                         
  13   5   5       1779.89       1827.95        67.34 o                         
  15   5   5         35.37        309.51        63.00 o                         
  17   5   5       1333.21       1548.58        68.08 o                         
 -20   6   5       1047.97       1129.76        83.51 o                         
 -18   6   5        810.22        766.84        88.32 o                         
 -16   6   5       1343.31       1238.69        74.80 o                         
 -14   6   5        999.11       1113.83        83.53 o                         
 -12   6   5       6081.59       5986.27       218.66 o                         
 -10   6   5       1089.51       1275.89        57.58 o                         
  -8   6   5       2945.27       3124.96        61.15 o                         
  -6   6   5          8.01        181.74        51.62 o                         
  -4   6   5        488.51        586.09        56.74 o                         
  -2   6   5       3087.85       3217.93        62.43 o                         
   0   6   5        330.73        348.40        51.15 o                         
   2   6   5       1737.32       1826.98        50.19 o                         
   4   6   5       5646.10       5510.68        60.06 o                         
   6   6   5       2947.55       2734.92        53.28 o                         
   8   6   5        585.25        591.09        51.88 o                         
  10   6   5       3579.56       3385.24        60.47 o                         
  12   6   5        328.71        360.05        54.53 o                         
  14   6   5        392.68        443.02        62.88 o                         
  16   6   5        548.07        643.00        70.13 o                         
 -19   7   5         13.47        271.89        82.13 o                         
 -17   7   5         66.46        169.26        91.18 o                         
 -15   7   5        199.61        274.83        72.39 o                         
 -13   7   5        452.94        437.70        72.64 o                         
 -11   7   5        159.20        225.93        53.80 o                         
  -9   7   5       1425.42       1421.72        57.82 o                         
  -7   7   5        697.86        975.25        53.74 o                         
  -5   7   5         12.11         47.04        59.83 o                         
  -3   7   5         31.03        122.64        57.32 o                         
  -1   7   5       4222.36       4197.39        63.92 o                         
   1   7   5        745.61        785.76        52.02 o                         
   3   7   5         86.81        112.75        51.13 o                         
   5   7   5       1536.20       1616.19        51.81 o                         
   7   7   5       2552.38       2500.59        55.83 o                         
   9   7   5         98.26        269.10        53.86 o                         
  11   7   5        212.88        223.61        57.68 o                         
  13   7   5        455.98        579.87        61.81 o                         
  15   7   5         96.10        153.39        71.34 o                         
 -18   8   5        222.22        332.70        83.37 o                         
 -16   8   5        446.86        409.11        77.17 o                         
 -14   8   5       1357.30       1363.81        89.53 o                         
 -12   8   5        120.78        328.77        56.99 o                         
 -10   8   5        475.25        614.26        56.62 o                         
  -8   8   5        970.67       1026.59        56.66 o                         
  -6   8   5        810.01        748.28        55.36 o                         
  -4   8   5        107.55        152.85        55.29 o                         
  -2   8   5       1700.20       1856.41        89.31 o                         
   0   8   5        331.83        279.83        53.00 o                         
   2   8   5         12.44         28.35        56.76 o                         
   4   8   5        226.37        282.03        56.39 o                         
   6   8   5        352.63        383.36        57.43 o                         
   8   8   5       1066.40       1175.08        62.92 o                         
  10   8   5        387.48        477.48        60.10 o                         
  12   8   5        219.45        233.55        60.06 o                         
 -15   9   5       1939.63       1857.32       120.50 o                         
 -13   9   5       2917.95       2935.69        88.68 o                         
 -11   9   5       5441.95       5055.35        87.05 o                         
  -9   9   5        215.18        418.31        69.81 o                         
  -7   9   5       1310.95       1342.20        62.78 o                         
  -5   9   5       3452.32       3336.98        70.61 o                         
  -3   9   5       6513.29       6538.09       174.46 o                         
  -1   9   5         50.73        237.45        61.75 o                         
   1   9   5       2532.81       2492.94        64.38 o                         
   3   9   5       3093.26       3020.08        66.24 o                         
   5   9   5       3395.20       3178.92        62.89 o                         
   7   9   5       2144.99       2132.69        65.93 o                         
   9   9   5       1282.58       1191.75        65.19 o                         
 -10  10   5       1201.41       1249.43        73.01 o                         
  -8  10   5        207.37        217.59        68.89 o                         
  -6  10   5       2447.74       2327.74        82.34 o                         
  -4  10   5       1315.71       1312.82        71.92 o                         
  -2  10   5        641.20        571.07        77.79 o                         
   0  10   5       1521.09       1588.66        70.35 o                         
   2  10   5       1184.28       1075.44        67.44 o                         
   4  10   5       1353.66       1320.03        65.30 o                         
   6  10   5        611.33        545.83        64.24 o                         
 -24   0   6        708.87        593.21        83.44 o                         
 -22   0   6        292.79        267.10        86.99 o                         
 -20   0   6        514.73        527.20        84.58 o                         
 -18   0   6       1429.00       1368.24        85.96 o                         
 -16   0   6       2385.41       2555.84       175.02 o                         
 -14   0   6       2662.44       2569.89       118.44 o                         
 -12   0   6      11057.68      10826.07       145.16 o                         
  -8   0   6       1592.49       1686.54        96.64 o                         
  -6   0   6       1734.57       1817.57       112.78 o                         
  -4   0   6       2702.70       2563.13       115.69 o                         
  -2   0   6       3715.70       3744.44       119.89 o                         
   0   0   6       1128.17       1115.84       100.87 o                         
   2   0   6        336.37        269.75        61.61 o                         
   4   0   6      14983.35      15523.71       369.93 o                         
   6   0   6       3217.30       3287.93       142.96 o                         
   8   0   6         17.43         61.65        74.36 o                         
  10   0   6       2299.92       2202.03       113.84 o                         
  12   0   6       3758.74       3275.06       290.33 o                         
  14   0   6       1847.04       2017.91       220.12 o                         
  16   0   6        254.00        350.09       126.11 o                         
  18   0   6        190.23        105.64       108.78 o                         
 -25   1   6       4820.45       4882.71        92.10 o                         
 -23   1   6       9112.57       9121.46        91.84 o                         
 -21   1   6      26152.86      26227.79       497.15 o                         
 -19   1   6      24043.19      23780.02       681.12 o                         
 -17   1   6      16142.23      15882.47       248.34 o                         
 -15   1   6      14245.21      13740.55       622.63 o                         
 -13   1   6      49940.46      49459.39      3326.47 o                         
 -11   1   6      70556.94      71110.77       269.23 o                         
  -9   1   6      47588.86      48186.63     11993.50 o                         
  -7   1   6      17062.29      16373.92       188.58 o                         
  -5   1   6     105251.29     114200.10      2311.89 o                         
   1   1   6      33224.63      31809.66       255.66 o                         
   3   1   6      43264.28      42369.98       342.22 o                         
   5   1   6      73350.18      72057.67      1042.99 o                         
   7   1   6      68541.91      66917.67      1223.04 o                         
   9   1   6      18913.90      18122.74       473.15 o                         
  11   1   6      21073.70      21546.00       842.08 o                         
  13   1   6      25989.66      25255.68      1121.91 o                         
  15   1   6      21811.34      21788.88      1075.58 o                         
  17   1   6       9183.48       8944.11        98.01 o                         
  19   1   6       6175.74       6041.84        97.03 o                         
 -24   2   6        192.38        286.27        62.58 o                         
 -22   2   6          3.20         60.49        62.29 o                         
 -20   2   6          0.86        144.83        55.26 o                         
 -18   2   6       1991.26       1865.73       213.55 o                         
 -16   2   6        413.72        457.45        91.88 o                         
 -14   2   6          6.35         92.30        63.10 o                         
 -12   2   6        846.50        902.86       288.10 o                         
 -10   2   6         12.37         42.34        50.07 o                         
  -8   2   6       6929.43       7532.92       152.00 o                         
  -6   2   6        265.62        273.89        57.32 o                         
  -4   2   6       8593.13       8508.41       115.88 o                         
  -2   2   6        473.24        545.14        50.65 o                         
   0   2   6       5170.03       5353.99        63.96 o                         
   2   2   6       1423.51       1221.16       199.30 o                         
   4   2   6       8124.39       8352.03       103.76 o                         
   6   2   6        894.60        857.23        50.93 o                         
   8   2   6        662.76        699.07        52.62 o                         
  10   2   6       2454.38       2406.90        61.67 o                         
  12   2   6        471.51        716.65        62.52 o                         
  14   2   6       2954.24       2986.94       139.33 o                         
  16   2   6        374.57        447.35        74.95 o                         
  18   2   6        269.06        302.43        74.02 o                         
 -25   3   6       1585.02       1644.23       145.21 o                         
 -23   3   6       2375.49       2622.57        85.70 o                         
 -21   3   6       1715.35       2231.04       173.54 o                         
 -19   3   6       3307.13       3092.29       203.80 o                         
 -17   3   6       7491.14       6995.37       564.34 o                         
 -15   3   6       7455.79       6981.43       147.95 o                         
 -13   3   6      19739.40      19812.59       326.45 o                         
 -11   3   6      19797.59      20174.48       574.38 o                         
  -9   3   6      26664.74      27461.41       321.67 o                         
  -7   3   6      12423.68      12612.57       135.70 o                         
  -5   3   6      30404.68      31012.30       388.62 o                         
  -3   3   6      12721.98      13146.90       260.85 o                         
  -1   3   6      27285.21      26612.28       535.42 o                         
   1   3   6       5230.65       5510.92       239.02 o                         
   3   3   6      20357.50      20896.10        92.52 o                         
   5   3   6      18866.80      18511.02       297.07 o                         
   7   3   6      19479.12      19318.83       422.96 o                         
   9   3   6       7406.23       7302.22       131.06 o                         
  11   3   6      11197.83      10596.24       185.28 o                         
  13   3   6       9361.96       8925.76        97.12 o                         
  15   3   6       4283.61       4956.74       258.50 o                         
  17   3   6       3381.79       3418.88       112.68 o                         
  19   3   6       3301.13       3252.60       174.12 o                         
 -24   4   6       1821.39       1795.49       130.75 o                         
 -22   4   6       2708.80       2990.44       161.80 o                         
 -20   4   6       5213.87       4966.78       207.02 o                         
 -18   4   6       5762.62       5300.66       305.22 o                         
 -16   4   6       2614.82       2518.82       117.20 o                         
 -14   4   6      17224.70      16359.90       112.86 o                         
 -12   4   6      12850.29      13190.68       328.59 o                         
 -10   4   6       7410.38       7269.86       149.62 o                         
  -8   4   6       9697.97       9591.14       139.13 o                         
  -6   4   6      21198.43      22194.53       498.34 o                         
  -4   4   6       8845.28       8667.43        76.89 o                         
  -2   4   6      22197.52      22858.60       276.58 o                         
   0   4   6      20257.40      20864.38       150.65 o                         
   2   4   6      18439.35      17956.97       211.31 o                         
   4   4   6      41838.84      42703.72       569.84 o                         
   6   4   6      14074.72      13769.33       338.23 o                         
   8   4   6       6417.18       6196.07        85.82 o                         
  10   4   6       9199.02       8902.02       292.61 o                         
  12   4   6      10897.20      11224.96       170.74 o                         
  14   4   6        724.79        963.27        80.85 o                         
  16   4   6       2776.50       2672.38        87.72 o                         
  18   4   6       3872.51       3953.56       121.49 o                         
 -23   5   6         85.27         68.52        75.39 o                         
 -21   5   6        403.44        392.04       101.58 o                         
 -19   5   6        194.70        180.47        78.04 o                         
 -17   5   6         31.49        108.58        82.94 o                         
 -15   5   6       3070.06       2939.42       104.48 o                         
 -13   5   6          3.73        205.08        52.32 o                         
 -11   5   6         78.05        180.63        54.26 o                         
  -9   5   6        925.02       1026.90        55.83 o                         
  -7   5   6       2754.96       3081.16        68.75 o                         
  -5   5   6        329.80        442.08        57.05 o                         
  -3   5   6        309.48        488.31       125.81 o                         
  -1   5   6       1727.78       1925.87        54.33 o                         
   1   5   6       1266.39       1392.61        54.44 o                         
   3   5   6       5531.58       5356.91        74.24 o                         
   5   5   6       1312.54       1240.02        52.94 o                         
   7   5   6        887.94        841.78        54.56 o                         
   9   5   6       5497.06       5016.46        60.12 o                         
  11   5   6        151.46        169.74        58.96 o                         
  13   5   6          6.90        142.85        59.32 o                         
  15   5   6        177.90        157.03        67.57 o                         
  17   5   6        374.36        389.41        69.08 o                         
 -20   6   6       5653.26       5180.88       113.75 o                         
 -18   6   6       6795.27       6416.89        94.33 o                         
 -16   6   6      10043.53       9471.37        97.98 o                         
 -14   6   6      12926.17      12517.98       309.07 o                         
 -12   6   6      22223.22      21706.04       525.31 o                         
 -10   6   6      32227.54      32414.29       680.36 o                         
  -8   6   6      11658.49      11632.85       213.74 o                         
  -6   6   6      20317.05      20703.97       260.31 o                         
  -4   6   6      32688.76      34150.10       351.44 o                         
  -2   6   6      17710.44      17832.41       136.09 o                         
   0   6   6      15640.72      16262.09       207.99 o                         
   2   6   6      37591.45      38965.24       406.66 o                         
   4   6   6      13027.33      12514.40       226.07 o                         
   6   6   6      10913.84      10826.99       136.73 o                         
   8   6   6      26916.56      26768.98       428.79 o                         
  10   6   6      13710.64      13594.67        79.90 o                         
  12   6   6       4481.30       4552.05        60.49 o                         
  14   6   6       7827.11       7922.98       180.11 o                         
  16   6   6       7160.84       7317.25       201.49 o                         
 -19   7   6        124.15         81.97        84.82 o                         
 -17   7   6        534.35        498.40        76.68 o                         
 -15   7   6        117.00        141.80        74.61 o                         
 -13   7   6        855.13        804.16        63.41 o                         
 -11   7   6        208.89        244.21        56.66 o                         
  -9   7   6      10744.17      10813.21       126.15 o                         
  -7   7   6       3364.29       3227.24       141.71 o                         
  -5   7   6        889.82       1077.45       122.79 o                         
  -3   7   6        740.18        841.89        66.60 o                         
  -1   7   6       3952.42       3908.12        61.61 o                         
   1   7   6       7752.43       7214.26        99.49 o                         
   3   7   6       2751.92       2858.84        57.77 o                         
   5   7   6          2.06         34.68        54.56 o                         
   7   7   6         22.47         71.14        55.09 o                         
   9   7   6        437.83        533.91        54.68 o                         
  11   7   6         17.98         83.16        55.69 o                         
  13   7   6         74.50        110.51        60.26 o                         
 -18   8   6       2522.78       2463.13        92.55 o                         
 -16   8   6       3812.71       3514.45        89.18 o                         
 -14   8   6       6008.29       5772.35       170.47 o                         
 -12   8   6       7871.09       7817.07       196.71 o                         
 -10   8   6       6902.01       7047.54       219.71 o                         
  -8   8   6      11791.48      11834.76       251.58 o                         
  -6   8   6       9869.59       9983.21        80.68 o                         
  -4   8   6       6933.82       6911.78        72.74 o                         
  -2   8   6      12834.57      12726.49       199.91 o                         
   0   8   6      15740.46      15248.18       110.78 o                         
   2   8   6       4694.40       4844.25        60.24 o                         
   4   8   6       3073.55       3137.70        61.79 o                         
   6   8   6      11669.62      11246.62       163.83 o                         
   8   8   6       5430.75       5285.32        69.16 o                         
  10   8   6       5601.99       5426.83        80.54 o                         
  12   8   6       4348.34       4036.28        84.47 o                         
 -15   9   6         31.38        136.18        95.09 o                         
 -13   9   6        237.34        359.60        73.82 o                         
 -11   9   6         82.65        151.40        70.90 o                         
  -9   9   6        733.34        717.97        70.73 o                         
  -7   9   6        171.17        162.12        70.78 o                         
  -5   9   6        817.80        836.53        62.88 o                         
  -3   9   6         20.95        158.07        59.68 o                         
  -1   9   6        361.07        387.53        61.36 o                         
   1   9   6        144.98        180.73        64.92 o                         
   3   9   6       1063.34       1028.58        56.94 o                         
   5   9   6        432.21        468.32        59.60 o                         
   7   9   6          5.58         34.43        67.31 o                         
   9   9   6        269.17        386.54        64.64 o                         
 -10  10   6        249.51        432.23        80.75 o                         
  -8  10   6        586.59        726.16        79.41 o                         
  -6  10   6       1018.96       1030.64        71.08 o                         
  -4  10   6       1644.99       1490.79        68.34 o                         
  -2  10   6       1030.40        972.93        75.46 o                         
   0  10   6        927.30        871.29        71.41 o                         
   2  10   6       1648.55       1647.83        68.88 o                         
   4  10   6        500.81        507.45        63.49 o                         
 -25   1   7       1372.34       1676.73        65.82 o                         
 -23   1   7        267.30        365.67        61.09 o                         
 -21   1   7        427.79        755.48        61.72 o                         
 -19   1   7       4383.26       4938.08       202.09 o                         
 -17   1   7       2684.20       2653.91        75.46 o                         
 -15   1   7        287.10        337.81        86.44 o                         
 -13   1   7       8190.46       8122.03       115.29 o                         
 -11   1   7       9881.34      10290.93      2615.66 o                         
  -9   1   7        764.01        733.41        59.86 o                         
  -7   1   7        560.14        710.27        47.07 o                         
  -5   1   7       1612.48       1807.88        55.25 o                         
  -3   1   7       3238.39       3151.79        57.84 o                         
  -1   1   7        729.57        685.40       113.43 o                         
   1   1   7       1867.05       1727.60        54.03 o                         
   3   1   7      11200.55      11172.44        76.57 o                         
   5   1   7      10253.96      10030.02        72.00 o                         
   7   1   7       1560.44       1642.99        54.80 o                         
   9   1   7       3163.21       3135.11        86.69 o                         
  11   1   7       1346.66       1378.41        73.65 o                         
  13   1   7       1653.51       1616.50        75.94 o                         
  15   1   7         11.83        283.46        65.15 o                         
  17   1   7        235.25        407.66        93.42 o                         
  19   1   7        196.08        267.18       117.72 o                         
 -24   2   7       1369.81       1542.71        68.58 o                         
 -22   2   7       4186.02       4166.64       130.27 o                         
 -20   2   7       4075.20       3819.74       128.95 o                         
 -18   2   7       6060.88       6110.66       411.53 o                         
 -16   2   7       7133.88       7307.74       170.57 o                         
 -14   2   7       5394.05       4981.31      1242.21 o                         
 -12   2   7       2522.01       2551.91        80.24 o                         
 -10   2   7       4223.85       4549.75       138.26 o                         
  -8   2   7       5073.79       4915.79        92.98 o                         
  -6   2   7      12332.33      12485.87       142.01 o                         
  -4   2   7       7439.86       7368.03        86.50 o                         
  -2   2   7       7315.26       7048.27       117.27 o                         
   0   2   7      15858.32      15770.69       188.64 o                         
   2   2   7      13065.02      12445.58      1912.72 o                         
   4   2   7       7837.03       7534.61        75.03 o                         
   6   2   7       2722.34       2864.90        60.64 o                         
   8   2   7       2175.88       2045.76        56.85 o                         
  10   2   7       3576.33       3551.59        64.43 o                         
  12   2   7       7949.94       7996.98       232.55 o                         
  14   2   7        756.09        824.54        70.97 o                         
  16   2   7        676.78        814.95        82.97 o                         
  18   2   7       1024.92       1264.94       164.46 o                         
 -25   3   7       2630.89       2625.14        76.73 o                         
 -23   3   7       1845.28       1858.05        78.98 o                         
 -21   3   7       4391.65       4533.46       391.47 o                         
 -19   3   7       4813.53       4382.27       303.82 o                         
 -17   3   7      13522.32      13377.28       558.30 o                         
 -15   3   7       4119.58       4298.73      1150.65 o                         
 -13   3   7      19607.50      19700.15       165.38 o                         
 -11   3   7      11553.01      11288.32       149.20 o                         
  -9   3   7      27926.07      29410.17       353.76 o                         
  -7   3   7       9086.50       9059.18        99.50 o                         
  -5   3   7       9889.25       9534.10        96.37 o                         
  -3   3   7       9893.73       9808.05       110.21 o                         
  -1   3   7      10327.82      10348.20       160.83 o                         
   1   3   7      24053.03      24812.85       486.07 o                         
   3   3   7      12125.69      11611.64        84.32 o                         
   5   3   7      29006.46      28979.73       767.89 o                         
   7   3   7       3795.58       3870.06        65.16 o                         
   9   3   7      14499.67      14420.83       162.52 o                         
  11   3   7       3980.33       3805.95        66.45 o                         
  13   3   7       7753.12       8213.43       243.47 o                         
  15   3   7        323.38        317.29        67.90 o                         
  17   3   7       2055.46       2179.50        72.37 o                         
 -24   4   7        537.72        544.69        71.61 o                         
 -22   4   7       5015.85       4901.09       229.56 o                         
 -20   4   7       1955.20       2223.13        81.57 o                         
 -18   4   7       6196.79       5740.13      1499.50 o                         
 -16   4   7       1256.88       1182.03        64.77 o                         
 -14   4   7       6720.21       6714.96       229.56 o                         
 -12   4   7       6036.92       5978.92        65.56 o                         
 -10   4   7      10297.27      10378.68       221.85 o                         
  -8   4   7       3520.66       3425.53        63.37 o                         
  -6   4   7      19924.25      21271.02       101.34 o                         
  -4   4   7      16334.40      17036.12        93.00 o                         
  -2   4   7       3975.54       3856.37        72.87 o                         
   0   4   7       8427.12       8614.11        76.50 o                         
   2   4   7      11292.78      11561.14       114.74 o                         
   4   4   7       6681.17       6594.10       121.97 o                         
   6   4   7        922.34        925.76        59.29 o                         
   8   4   7       2388.24       2472.97        65.12 o                         
  10   4   7       3899.60       3970.99        87.98 o                         
  12   4   7       5345.12       5378.92        79.29 o                         
  14   4   7        762.22        832.60        64.24 o                         
  16   4   7       1285.44       1236.92        87.23 o                         
 -23   5   7       3029.09       3235.20        82.96 o                         
 -21   5   7        713.53        615.54       168.44 o                         
 -19   5   7        995.26       1117.11        85.98 o                         
 -17   5   7       2697.53       2768.94        90.31 o                         
 -15   5   7      16164.84      14906.51       253.25 o                         
 -13   5   7        245.73        611.98        59.71 o                         
 -11   5   7       2970.99       3104.96        62.42 o                         
  -9   5   7      17709.05      18132.06       560.21 o                         
  -7   5   7      25195.19      26126.14       984.35 o                         
  -5   5   7       1378.03       1395.27        71.15 o                         
  -3   5   7       4764.90       4812.38       101.34 o                         
  -1   5   7      15786.64      16072.24       167.47 o                         
   1   5   7      10606.31      10669.83       107.13 o                         
   3   5   7       6379.51       6445.56        69.97 o                         
   5   5   7         58.07        291.54        53.09 o                         
   7   5   7       5085.56       4917.40        57.67 o                         
   9   5   7       3430.59       3387.74        65.22 o                         
  11   5   7       5067.16       4927.27        73.66 o                         
  13   5   7        832.38        873.39        60.73 o                         
  15   5   7       2275.08       2094.77        64.63 o                         
 -22   6   7          2.05        135.79        81.46 o                         
 -20   6   7        605.78        528.36        80.24 o                         
 -18   6   7         76.88        242.96        75.70 o                         
 -16   6   7        329.94        396.27        75.26 o                         
 -14   6   7       1752.18       1768.97        87.62 o                         
 -12   6   7        963.93       1257.46        64.21 o                         
 -10   6   7        347.86        613.26        57.37 o                         
  -8   6   7       1288.16       1384.70        61.49 o                         
  -6   6   7        338.72        361.84        59.35 o                         
  -4   6   7        808.38        874.60        65.55 o                         
  -2   6   7        306.57        366.19        55.31 o                         
   0   6   7        248.29        253.33        54.22 o                         
   2   6   7        616.20        652.15        57.96 o                         
   4   6   7       1394.60       1468.80        55.05 o                         
   6   6   7        476.99        477.69        54.39 o                         
   8   6   7        980.96       1021.85        55.92 o                         
  10   6   7        418.34        414.23        60.92 o                         
  12   6   7        437.44        476.81        60.76 o                         
  14   6   7        275.05        344.14        65.03 o                         
 -19   7   7         31.03        225.71        84.81 o                         
 -17   7   7        561.49        599.50        80.42 o                         
 -15   7   7         33.39        113.59        88.36 o                         
 -13   7   7         41.75         96.58        59.40 o                         
 -11   7   7        402.80        484.31        71.39 o                         
  -9   7   7        121.80        138.45        62.90 o                         
  -7   7   7       2903.45       2782.77        78.10 o                         
  -5   7   7        364.36        464.23        71.44 o                         
  -3   7   7        857.49        943.63        64.22 o                         
  -1   7   7         81.77        119.88        56.57 o                         
   1   7   7       5027.41       4953.42        69.41 o                         
   3   7   7        875.30       1044.28        55.74 o                         
   5   7   7        182.17        252.60        51.37 o                         
   7   7   7         29.90         54.17        59.71 o                         
   9   7   7        299.11        368.46        58.62 o                         
  11   7   7          0.44         11.03        59.09 o                         
  13   7   7        235.94        228.93        65.36 o                         
 -18   8   7        970.84        978.52        91.55 o                         
 -16   8   7         24.05        161.02        86.52 o                         
 -14   8   7       2200.72       2384.54        88.84 o                         
 -12   8   7        738.30        784.40        69.96 o                         
 -10   8   7       1369.68       1536.34        72.65 o                         
  -8   8   7       1648.14       1571.23        65.64 o                         
  -6   8   7       1885.68       2015.32        64.83 o                         
  -4   8   7       4432.85       4407.24       134.04 o                         
  -2   8   7       1243.07       1296.67        69.55 o                         
   0   8   7       1696.39       1671.89        61.21 o                         
   2   8   7       1769.46       1722.59        56.16 o                         
   4   8   7       2572.17       2504.66        65.08 o                         
   6   8   7        540.19        587.05        57.38 o                         
   8   8   7       2380.42       2383.98        77.26 o                         
  10   8   7       1352.93       1450.31        63.36 o                         
 -15   9   7        817.29        838.54        94.16 o                         
 -13   9   7        146.29         87.40        88.13 o                         
 -11   9   7       1852.90       1876.29       119.95 o                         
  -9   9   7       1770.96       1881.39        75.22 o                         
  -7   9   7       1740.80       1855.21       117.30 o                         
  -5   9   7        469.32        529.48        78.22 o                         
  -3   9   7        505.41        554.26        78.44 o                         
  -1   9   7       2735.51       2685.37        84.49 o                         
   1   9   7       1611.13       1651.46        63.79 o                         
   3   9   7         19.51         -7.25        64.08 o                         
   5   9   7        141.10        170.46        60.61 o                         
   7   9   7       1758.30       1708.77        71.22 o                         
 -10  10   7       2078.02       2102.92        77.21 o                         
  -8  10   7       2549.12       2659.53        75.70 o                         
  -6  10   7       1802.12       1720.55       106.07 o                         
  -4  10   7       2125.49       1922.23        79.23 o                         
  -2  10   7       2189.66       2200.46        79.66 o                         
   0  10   7       1890.98       1716.56        72.33 o                         
   2  10   7       2141.48       2036.65        75.43 o                         
   4  10   7       2254.52       2126.49        76.48 o                         
 -26   0   8       9389.82       9215.32       213.28 o                         
 -24   0   8       4657.26       4635.85       108.99 o                         
 -22   0   8       8321.78       8485.99       107.39 o                         
 -20   0   8      16799.40      16534.01       943.75 o                         
 -18   0   8      21180.55      21311.45      1002.43 o                         
 -16   0   8      34601.42      35138.34       233.95 o                         
 -10   0   8      18829.04      18147.80       175.99 o                         
  -6   0   8      40954.66      38237.87     20109.85 o                         
  -4   0   8      36152.77      36062.29       232.18 o                         
  -2   0   8        467.32        318.13        93.90 o                         
   2   0   8      60847.51      58440.78       378.98 o                         
   4   0   8      31623.16      30782.33       412.23 o                         
   6   0   8      21467.53      20760.51       351.66 o                         
   8   0   8      77256.31      79204.22      2730.98 o                         
  10   0   8      35997.47      34766.79       722.12 o                         
  12   0   8      12757.46      13019.28       497.91 o                         
  14   0   8      14695.42      15073.93      1241.31 o                         
  16   0   8       5760.08       5518.52       123.20 o                         
  18   0   8      10104.51       9487.05       139.62 o                         
 -25   1   8         36.11         16.86        63.96 o                         
 -23   1   8         80.17        104.68        61.30 o                         
 -21   1   8        640.62        720.85        62.88 o                         
 -19   1   8        404.19        755.39        67.94 o                         
 -17   1   8       1077.17       1060.57       136.92 o                         
 -15   1   8         23.75         61.86        69.26 o                         
 -13   1   8         49.25        194.44        72.24 o                         
 -11   1   8         83.93         92.08        55.74 o                         
  -9   1   8       1329.09       1429.48        50.84 o                         
  -7   1   8       1561.38       1643.82        46.59 o                         
  -5   1   8        640.69        670.80        47.54 o                         
  -3   1   8        270.32        274.14        45.42 o                         
  -1   1   8       1811.39       1739.73       296.25 o                         
   1   1   8        623.73        580.68        47.26 o                         
   3   1   8       2172.63       2260.56        58.00 o                         
   5   1   8        270.26        249.55        48.64 o                         
   7   1   8        104.60        131.90        48.26 o                         
   9   1   8       1392.88       1262.26        60.96 o                         
  11   1   8         58.82        194.40        60.39 o                         
  13   1   8         12.16         23.68        91.08 o                         
  15   1   8        134.48        109.56        65.16 o                         
  17   1   8        133.18        115.20        79.30 o                         
 -24   2   8       5899.18       5836.40       145.44 o                         
 -22   2   8       5239.31       5278.81       216.10 o                         
 -20   2   8       8854.21       8911.22       652.01 o                         
 -18   2   8      11466.06      11018.19       325.35 o                         
 -16   2   8      20161.21      19812.31       587.59 o                         
 -14   2   8      10447.39      10293.22      2657.41 o                         
 -12   2   8      21167.73      21456.63       471.01 o                         
 -10   2   8      45066.94      45596.47       641.47 o                         
  -8   2   8      30446.37      30805.86       630.57 o                         
  -6   2   8      32910.56      33075.87       320.97 o                         
  -4   2   8      33450.01      33901.00       371.72 o                         
  -2   2   8      38358.01      38276.48       382.34 o                         
   0   2   8      30993.80      30846.29       300.39 o                         
   2   2   8      45723.36      45495.41      6891.06 o                         
   4   2   8      30071.25      29500.80       574.48 o                         
   6   2   8      12856.50      12269.71       192.80 o                         
   8   2   8      19420.66      19517.40       603.12 o                         
  10   2   8      22491.63      22096.80       291.82 o                         
  12   2   8      11170.63      11316.75       415.05 o                         
  14   2   8       3662.57       3567.31       246.30 o                         
  16   2   8       8829.22       9081.02       483.96 o                         
 -25   3   8        443.83        490.88        74.31 o                         
 -23   3   8        752.47        878.38        70.24 o                         
 -21   3   8       1275.76       1222.81        99.52 o                         
 -19   3   8        217.75        234.02        67.32 o                         
 -17   3   8       3865.92       3399.73       935.16 o                         
 -15   3   8       6326.99       6414.77       197.01 o                         
 -13   3   8       5643.71       5687.00       150.96 o                         
 -11   3   8       1169.77       1292.88        54.53 o                         
  -9   3   8       4118.48       4189.34        92.42 o                         
  -7   3   8       9328.53       9716.81       154.81 o                         
  -5   3   8       9031.15       9188.88       151.81 o                         
  -3   3   8       3214.22       3189.43        61.71 o                         
  -1   3   8       3387.67       3282.05        59.83 o                         
   1   3   8       6935.77       7273.93       232.23 o                         
   3   3   8       8069.04       7912.22       153.38 o                         
   5   3   8       6700.87       6709.03       155.54 o                         
   7   3   8       2335.78       2299.13        62.14 o                         
   9   3   8       3337.97       3419.71        63.67 o                         
  11   3   8       6891.25       6847.11       216.23 o                         
  13   3   8       3186.65       3425.99       142.36 o                         
  15   3   8        809.61        817.41        80.26 o                         
  17   3   8       2052.35       2266.19        85.58 o                         
 -24   4   8        131.49        410.71        71.07 o                         
 -22   4   8        470.03        531.82        91.77 o                         
 -20   4   8       2664.16       2450.00       699.80 o                         
 -18   4   8       1496.09       1609.68        76.68 o                         
 -16   4   8         65.48        407.73        62.35 o                         
 -14   4   8       1733.85       1552.52        56.75 o                         
 -12   4   8       1435.92       1689.01        60.51 o                         
 -10   4   8       3779.20       4065.20        62.98 o                         
  -8   4   8         14.06        206.27        79.38 o                         
  -6   4   8       5283.57       5351.39        67.69 o                         
  -4   4   8       8772.34       8987.68       147.80 o                         
  -2   4   8      28122.12      29387.06       476.34 o                         
   0   4   8       2645.45       2651.34        63.29 o                         
   2   4   8        809.65        785.15        52.63 o                         
   4   4   8       6165.51       6174.91       158.39 o                         
   6   4   8       6714.67       6513.30        68.24 o                         
   8   4   8         30.62        365.64        57.22 o                         
  10   4   8        388.80        405.25        65.48 o                         
  12   4   8       4834.79       4943.88       118.55 o                         
  14   4   8       1324.53       1326.73        66.74 o                         
  16   4   8       1042.41       1013.26        78.81 o                         
 -23   5   8       6811.12       6170.25      1531.05 o                         
 -21   5   8       3357.27       3122.04       124.21 o                         
 -19   5   8       5300.79       4788.23       183.67 o                         
 -17   5   8      12986.84      12333.64       372.32 o                         
 -15   5   8      10796.58      11236.81       207.10 o                         
 -13   5   8       6710.60       6494.34       136.94 o                         
 -11   5   8      12807.62      12791.29       184.34 o                         
  -9   5   8      16253.44      16799.60       643.53 o                         
  -7   5   8      14809.32      15321.63        92.99 o                         
  -5   5   8      35294.71      37134.20       491.97 o                         
  -3   5   8       8642.53       8551.74       116.54 o                         
  -1   5   8      23140.12      23028.90       381.55 o                         
   1   5   8      27090.35      27801.37       189.58 o                         
   3   5   8      15873.34      16186.73       204.20 o                         
   5   5   8       7949.23       8060.29        90.49 o                         
   7   5   8      11140.51      11160.75       145.06 o                         
   9   5   8       8569.84       8861.05        83.86 o                         
  11   5   8       7151.38       7356.66       146.09 o                         
  13   5   8       8979.03       8994.38        84.59 o                         
  15   5   8       3339.12       3422.18        82.81 o                         
 -22   6   8          9.10        166.05        83.95 o                         
 -20   6   8       1614.46       1570.83        74.91 o                         
 -18   6   8         66.75         97.47        67.01 o                         
 -16   6   8         34.97         83.37        67.95 o                         
 -14   6   8        884.99       1148.99        61.61 o                         
 -12   6   8        146.55        212.20        61.40 o                         
 -10   6   8         96.79        134.38        60.76 o                         
  -8   6   8       1867.79       1915.65        67.16 o                         
  -6   6   8        646.47        686.04        59.04 o                         
  -4   6   8        442.37        496.81        59.03 o                         
  -2   6   8          6.06        190.11        63.35 o                         
   0   6   8        685.75        773.07        51.32 o                         
   2   6   8         11.99         37.35        52.54 o                         
   4   6   8        866.79        807.99        56.57 o                         
   6   6   8        333.62        268.49        54.31 o                         
   8   6   8         78.53        285.13        61.30 o                         
  10   6   8         14.85         36.12        55.06 o                         
  12   6   8        268.96        291.79        61.41 o                         
  14   6   8        737.83        810.66        67.08 o                         
 -19   7   8       7198.94       6475.07        96.33 o                         
 -17   7   8       4194.00       4252.60        82.66 o                         
 -15   7   8       6160.74       5843.81       105.51 o                         
 -13   7   8       8577.18       8833.81       640.59 o                         
 -11   7   8       6426.75       6475.03       217.90 o                         
  -9   7   8      18468.33      18731.54       386.92 o                         
  -7   7   8      23006.24      23454.81       298.45 o                         
  -5   7   8       2400.72       2660.34        64.38 o                         
  -3   7   8      25936.22      26402.09       118.74 o                         
  -1   7   8      19316.86      19229.67       333.90 o                         
   1   7   8      13157.17      13084.04       107.22 o                         
   3   7   8       9009.49       9057.08       260.85 o                         
   5   7   8      11908.23      11674.75        94.33 o                         
   7   7   8       7136.83       7167.44       115.12 o                         
   9   7   8       7590.04       7414.90        72.92 o                         
  11   7   8       5038.39       4820.38        71.00 o                         
 -18   8   8        344.68        364.15        80.95 o                         
 -16   8   8        569.60        544.02        81.53 o                         
 -14   8   8       1379.08       1410.56        90.64 o                         
 -12   8   8        897.02        893.13        84.55 o                         
 -10   8   8        756.25        874.73        66.43 o                         
  -8   8   8        108.77        140.06        63.04 o                         
  -6   8   8        312.60        350.53        76.43 o                         
  -4   8   8       4518.84       4568.14        71.09 o                         
  -2   8   8         29.96         39.00        67.10 o                         
   0   8   8          0.50         26.90        54.73 o                         
   2   8   8        293.24        400.55        54.17 o                         
   4   8   8        299.06        264.63        54.62 o                         
   6   8   8        502.70        524.88        58.93 o                         
   8   8   8         61.64        129.36        60.54 o                         
  10   8   8          7.59        111.54        69.49 o                         
 -15   9   8        297.43        372.96       104.84 o                         
 -13   9   8       2129.06       2053.87        82.26 o                         
 -11   9   8       5426.15       5571.15       300.33 o                         
  -9   9   8       6020.79       5601.42       146.37 o                         
  -7   9   8        275.74        349.55        81.26 o                         
  -5   9   8       4202.27       4263.89        86.16 o                         
  -3   9   8       1829.45       1991.08        74.05 o                         
  -1   9   8       6148.98       5967.21        82.65 o                         
   1   9   8       1109.77       1108.53        70.38 o                         
   3   9   8       2048.67       1917.67        66.27 o                         
   5   9   8       2810.85       2691.27        91.36 o                         
   7   9   8       4993.56       4631.98       131.23 o                         
 -10  10   8        339.44        409.48        73.72 o                         
  -8  10   8        178.02        208.82        88.69 o                         
  -6  10   8        239.79        310.02        70.70 o                         
  -4  10   8        980.56       1085.81        78.21 o                         
  -2  10   8        365.12        368.04        77.72 o                         
   0  10   8         30.00        139.92        73.65 o                         
   2  10   8       1011.92       1061.93        70.79 o                         
 -25   1   9        337.49        683.29        68.98 o                         
 -23   1   9        406.29        731.38        78.01 o                         
 -21   1   9       1549.45       1584.01        63.58 o                         
 -19   1   9        958.72        994.28        84.62 o                         
 -17   1   9       2740.39       2689.70       162.60 o                         
 -15   1   9       5468.26       5340.11        92.42 o                         
 -13   1   9        703.25        629.06       178.54 o                         
 -11   1   9        268.62        560.09       195.88 o                         
  -9   1   9      24507.48      25460.66       394.31 o                         
  -7   1   9       1084.00       1115.03        57.83 o                         
  -5   1   9       1064.60       1116.77        53.23 o                         
  -3   1   9       9041.32       9297.35        62.96 o                         
  -1   1   9       3111.94       3311.13       528.77 o                         
   1   1   9       1129.01       1045.19        54.52 o                         
   3   1   9       4821.07       5021.90        67.05 o                         
   5   1   9        280.79        303.52        48.93 o                         
   7   1   9         35.34        122.31        52.39 o                         
   9   1   9       7374.21       7135.90       127.25 o                         
  11   1   9         12.69         29.71        56.04 o                         
  13   1   9        692.91        726.79        68.03 o                         
  15   1   9       1099.09       1198.83        77.29 o                         
  17   1   9          1.94        105.42        81.86 o                         
 -24   2   9        405.54        582.70        75.99 o                         
 -22   2   9       2260.10       2351.59        99.39 o                         
 -20   2   9       2142.20       2233.70        68.41 o                         
 -18   2   9      10785.21      10882.79       471.94 o                         
 -16   2   9       2610.14       2561.99       744.47 o                         
 -14   2   9       5982.65       6103.62       131.51 o                         
 -12   2   9       7214.55       7147.03       165.11 o                         
 -10   2   9      16104.35      17180.30       393.64 o                         
  -8   2   9       2444.36       2363.73        52.86 o                         
  -6   2   9      14857.53      15235.29        80.49 o                         
  -4   2   9      25275.76      25746.20       108.61 o                         
  -2   2   9       4037.70       3792.00        54.74 o                         
   0   2   9      10760.02      10914.98       127.03 o                         
   2   2   9       5252.61       4858.80       697.04 o                         
   4   2   9       9071.79       9006.70        68.30 o                         
   6   2   9        849.94        812.08        55.79 o                         
   8   2   9       3670.23       3747.14       106.55 o                         
  10   2   9       2498.85       2418.66        73.16 o                         
  12   2   9       3539.14       3698.07       166.84 o                         
  14   2   9       2075.89       2044.20       169.01 o                         
  16   2   9       2333.06       2630.34        78.91 o                         
 -25   3   9       4274.83       4294.58       155.33 o                         
 -23   3   9       1358.27       1295.35        75.12 o                         
 -21   3   9       1670.58       1735.39        79.15 o                         
 -19   3   9       1421.17       1065.59       348.96 o                         
 -17   3   9       5863.03       5884.17       160.18 o                         
 -15   3   9       7772.40       7801.57       225.93 o                         
 -13   3   9      11026.35      11764.29       322.40 o                         
 -11   3   9       2683.54       2582.55        55.29 o                         
  -9   3   9       9235.57       8936.27       176.01 o                         
  -7   3   9      35322.42      37668.24      1091.61 o                         
  -5   3   9       6805.18       6906.78        70.82 o                         
  -3   3   9        111.11        100.53        52.60 o                         
  -1   3   9       6180.83       6229.73        99.35 o                         
   1   3   9       9789.99       9949.72       234.65 o                         
   3   3   9       1717.64       1669.48        53.08 o                         
   5   3   9       7404.17       7587.31        98.66 o                         
   7   3   9       6130.60       6059.29       138.02 o                         
   9   3   9       1961.05       1846.37        66.79 o                         
  11   3   9       2342.30       2407.01        70.63 o                         
  13   3   9       3798.11       3921.87       116.99 o                         
  15   3   9        323.97        380.53        77.76 o                         
 -24   4   9       3941.77       3708.41        83.49 o                         
 -22   4   9       1633.06       1393.09       356.52 o                         
 -20   4   9       6840.21       6840.52       322.33 o                         
 -18   4   9       3622.37       3534.39        71.71 o                         
 -16   4   9      10799.56      10559.55       183.38 o                         
 -14   4   9       2992.95       2925.00        90.96 o                         
 -12   4   9      16332.73      16714.57       279.97 o                         
 -10   4   9       2823.82       3125.99        69.40 o                         
  -8   4   9       6017.24       5914.43       160.90 o                         
  -6   4   9      18418.47      18770.66        95.50 o                         
  -4   4   9      15365.72      16007.19       403.87 o                         
  -2   4   9      11908.96      12038.53       187.24 o                         
   0   4   9       2943.57       2845.94        66.38 o                         
   2   4   9      23868.44      25025.09       352.79 o                         
   4   4   9       4397.89       4529.40        60.54 o                         
   6   4   9      13334.81      13367.67        82.09 o                         
   8   4   9        504.25        663.96        56.37 o                         
  10   4   9       7064.10       7159.50       199.24 o                         
  12   4   9       1363.56       1354.54        72.49 o                         
  14   4   9       5093.73       5399.36       373.66 o                         
 -23   5   9       1019.02       1016.00        90.33 o                         
 -21   5   9        945.39        996.83        74.01 o                         
 -19   5   9        789.43        752.73        67.61 o                         
 -17   5   9       4250.03       4129.92       143.86 o                         
 -15   5   9       2412.22       2609.80       114.81 o                         
 -13   5   9        954.09        908.88        63.86 o                         
 -11   5   9        277.03        319.06        63.55 o                         
  -9   5   9       1781.74       2183.55        93.54 o                         
  -7   5   9       2865.11       2909.03        76.93 o                         
  -5   5   9       2286.89       2456.48        62.06 o                         
  -3   5   9       1874.73       1953.44        60.70 o                         
  -1   5   9       2222.91       2092.13        54.76 o                         
   1   5   9       3445.24       3521.48        66.66 o                         
   3   5   9       3446.77       3488.29        70.85 o                         
   5   5   9       2220.78       2156.11        55.45 o                         
   7   5   9         83.14         30.73        58.23 o                         
   9   5   9       1037.16       1065.31        69.33 o                         
  11   5   9        829.31        808.45        60.54 o                         
  13   5   9         66.45        106.04        63.63 o                         
 -20   6   9        970.71        852.72        81.64 o                         
 -18   6   9         20.34        132.48        75.14 o                         
 -16   6   9        107.06        475.93        58.98 o                         
 -14   6   9       8562.08       8730.37       288.26 o                         
 -12   6   9         68.86        284.83        61.95 o                         
 -10   6   9        385.91        380.92        60.63 o                         
  -8   6   9       2910.64       3037.02       145.42 o                         
  -6   6   9       1465.58       1575.22        61.97 o                         
  -4   6   9       1719.94       1856.81        66.58 o                         
  -2   6   9       3843.92       3729.09        71.18 o                         
   0   6   9         22.44        105.81        52.87 o                         
   2   6   9        569.13        545.18        52.86 o                         
   4   6   9       8056.41       7810.50       154.02 o                         
   6   6   9       1487.52       1453.11        63.80 o                         
   8   6   9        377.71        331.15        63.42 o                         
  10   6   9        491.46        525.34        61.19 o                         
  12   6   9       1175.90       1070.73        64.87 o                         
 -19   7   9        251.20        394.14        83.13 o                         
 -17   7   9         57.75        102.44        77.08 o                         
 -15   7   9         23.39         67.00        74.41 o                         
 -13   7   9        106.60        337.36        73.33 o                         
 -11   7   9       1239.23       1144.83        97.30 o                         
  -9   7   9        385.55        627.95        70.00 o                         
  -7   7   9       1257.22       1327.01        70.07 o                         
  -5   7   9        437.49        473.20        66.60 o                         
  -3   7   9       1461.45       1491.52        62.30 o                         
  -1   7   9         12.02         90.93        65.40 o                         
   1   7   9        177.72        209.20        62.40 o                         
   3   7   9         28.97         92.77        57.56 o                         
   5   7   9       1252.36       1235.72        57.47 o                         
   7   7   9        188.31        293.64        59.22 o                         
   9   7   9        511.82        551.90        59.34 o                         
  11   7   9        245.80        277.29        64.59 o                         
 -16   8   9        698.43        678.91        75.32 o                         
 -14   8   9        475.68        806.20        78.28 o                         
 -12   8   9        222.25        126.08        83.58 o                         
 -10   8   9         25.82        -17.86        65.11 o                         
  -8   8   9       2433.21       2460.11        74.52 o                         
  -6   8   9          1.23         38.24        69.12 o                         
  -4   8   9         16.48         -6.38        64.80 o                         
  -2   8   9       1066.09       1068.70        69.16 o                         
   0   8   9        374.10        353.46        63.32 o                         
   2   8   9        360.43        490.17        59.56 o                         
   4   8   9        252.99        368.83        62.69 o                         
   6   8   9          0.74         68.18        59.13 o                         
   8   8   9         25.42         58.86        64.73 o                         
 -13   9   9       1258.10       1404.60       156.33 o                         
 -11   9   9        774.52        811.30        78.71 o                         
  -9   9   9       4499.17       4526.88        84.75 o                         
  -7   9   9        864.10        865.27        75.25 o                         
  -5   9   9       2256.13       2231.36        76.93 o                         
  -3   9   9        987.85       1011.06        67.17 o                         
  -1   9   9       4127.52       3910.10       142.29 o                         
   1   9   9       2207.69       2203.53        70.88 o                         
   3   9   9       1166.91       1128.23        67.29 o                         
   5   9   9       2678.36       2733.21        90.09 o                         
  -8  10   9        794.10        808.83        86.15 o                         
  -6  10   9       1869.39       1849.53        90.28 o                         
  -4  10   9        784.35        722.44        71.31 o                         
  -2  10   9         88.05        178.16        77.63 o                         
 -26   0  10       1121.65       1119.27        95.07 o                         
 -24   0  10        495.00        593.39        94.99 o                         
 -22   0  10         10.99         20.39        81.85 o                         
 -20   0  10        257.55        340.29        82.61 o                         
 -18   0  10         83.03         72.17        87.64 o                         
 -12   0  10       6102.08       6857.85       132.32 o                         
 -10   0  10      25748.67      27141.09       607.43 o                         
  -8   0  10       1899.24       1446.45       430.68 o                         
  -6   0  10       2172.93       1907.52       492.21 o                         
  -4   0  10        713.97        650.49        65.67 o                         
  -2   0  10      11171.86      11035.29       122.18 o                         
   0   0  10      23698.81      24426.79       179.30 o                         
   2   0  10        304.21        337.87        58.43 o                         
   4   0  10        532.52        539.58        66.33 o                         
   6   0  10       1803.01       1667.84        73.73 o                         
   8   0  10         40.79         96.48        67.46 o                         
  10   0  10         96.50        121.29        72.44 o                         
  12   0  10         16.89         55.17        79.30 o                         
  14   0  10        247.51        303.17        96.00 o                         
  16   0  10         23.43       -101.81       116.61 o                         
 -25   1  10       5197.49       5394.24        96.93 o                         
 -23   1  10       8156.05       8367.24       139.95 o                         
 -21   1  10       6760.12       6736.49       346.14 o                         
 -19   1  10      13483.04      13686.65       898.44 o                         
 -17   1  10      22197.29      20722.56       221.51 o                         
 -15   1  10      25683.14      24870.13       321.45 o                         
 -13   1  10      13407.66      13012.87      3251.19 o                         
 -11   1  10      28105.44      28148.63       935.46 o                         
  -9   1  10      35911.31      35836.31       536.28 o                         
  -7   1  10      48600.59      48859.53       479.54 o                         
  -5   1  10      33329.64      32885.23       209.80 o                         
  -3   1  10      44400.34      38514.30      5843.92 o                         
  -1   1  10      49673.91      48108.78      7228.64 o                         
   1   1  10      46045.46      45953.60       148.88 o                         
   3   1  10      17013.03      16397.84       117.66 o                         
   5   1  10      26293.54      26059.96       376.35 o                         
   7   1  10      21918.60      21393.75       220.03 o                         
   9   1  10      12924.11      12941.36       232.62 o                         
  11   1  10       6469.31       6486.35       131.30 o                         
  13   1  10      12328.72      12517.71       680.23 o                         
  15   1  10      10711.55      10926.96       526.87 o                         
 -24   2  10         38.13         70.04        79.90 o                         
 -22   2  10        399.02        585.68        71.22 o                         
 -20   2  10        358.12        451.09        66.98 o                         
 -18   2  10        567.00        788.30        63.90 o                         
 -16   2  10        203.24        114.23        68.23 o                         
 -14   2  10       1265.82       1370.14        59.91 o                         
 -12   2  10        768.78        889.91        56.44 o                         
 -10   2  10       7821.11       8466.74       259.98 o                         
  -8   2  10         45.50        216.72        49.08 o                         
  -6   2  10          4.27         22.96        50.43 o                         
  -4   2  10       1816.14       1796.78        52.24 o                         
  -2   2  10      14450.20      14677.59       103.39 o                         
   0   2  10        736.88        810.79        49.56 o                         
   2   2  10       2031.61       2075.72        50.82 o                         
   4   2  10       2032.01       2034.74        65.58 o                         
   6   2  10        451.05        554.31        70.82 o                         
   8   2  10       2229.20       2431.77        57.08 o                         
  10   2  10        242.40        330.17        58.42 o                         
  12   2  10        598.52        517.05        72.37 o                         
  14   2  10        610.05        764.91        87.93 o                         
 -25   3  10       1512.62       1590.72        73.14 o                         
 -23   3  10        883.82        990.32        75.48 o                         
 -21   3  10       2524.46       2145.37       236.11 o                         
 -19   3  10       5970.81       5307.98       451.12 o                         
 -17   3  10       3782.71       3651.19       137.09 o                         
 -15   3  10       6217.60       6526.36       139.09 o                         
 -13   3  10       6271.26       6366.30        89.36 o                         
 -11   3  10      11458.89      11490.83       288.70 o                         
  -9   3  10       8607.54       8629.47       184.83 o                         
  -7   3  10      14795.06      14611.64       209.34 o                         
  -5   3  10       1824.77       1766.75        58.15 o                         
  -3   3  10      16733.99      16922.67       160.09 o                         
  -1   3  10       8576.05       8526.23        97.77 o                         
   1   3  10       8177.36       8341.69       134.64 o                         
   3   3  10       7292.81       7106.04      1091.06 o                         
   5   3  10      15690.90      15442.20       247.23 o                         
   7   3  10       6452.11       6676.31        65.52 o                         
   9   3  10       5535.42       5345.18       176.20 o                         
  11   3  10       6382.81       6222.02       180.17 o                         
  13   3  10       3048.80       3465.56       183.27 o                         
  15   3  10       2001.46       1991.00       173.93 o                         
 -24   4  10       1606.95       1452.01       328.99 o                         
 -22   4  10        546.06        584.84        77.93 o                         
 -20   4  10       3066.45       2870.33        78.00 o                         
 -18   4  10       3364.12       3356.95        77.98 o                         
 -16   4  10       2248.68       2405.14        62.06 o                         
 -14   4  10       1842.71       1759.64        55.58 o                         
 -12   4  10      12392.83      12394.83       216.70 o                         
 -10   4  10      15667.59      16312.50       579.80 o                         
  -8   4  10      11046.69      11456.02       324.45 o                         
  -6   4  10       4096.77       4161.10        69.72 o                         
  -4   4  10      19265.47      19393.29       119.77 o                         
  -2   4  10      19210.84      19668.91       167.74 o                         
   0   4  10       3029.78       2983.35        99.71 o                         
   2   4  10       2897.18       2867.07        66.71 o                         
   4   4  10       8113.89       7980.07       177.83 o                         
   6   4  10      13078.03      13652.89       294.10 o                         
   8   4  10       4429.31       4419.76        93.36 o                         
  10   4  10       3003.47       2962.27       144.92 o                         
  12   4  10       2918.41       3064.82       101.08 o                         
  14   4  10       5547.90       5694.71       318.01 o                         
 -23   5  10         94.99        105.00        76.68 o                         
 -21   5  10         23.84         82.39        81.26 o                         
 -19   5  10          9.18         43.07        69.10 o                         
 -17   5  10         69.60        123.86        73.42 o                         
 -15   5  10        357.98        311.61        55.50 o                         
 -13   5  10        379.50        546.19        67.25 o                         
 -11   5  10        614.42        822.71        66.94 o                         
  -9   5  10        835.50        820.69        59.14 o                         
  -7   5  10        738.58        844.48        64.44 o                         
  -5   5  10       2392.65       2515.83        66.08 o                         
  -3   5  10          1.12         88.07        69.59 o                         
  -1   5  10         22.71         80.44        50.22 o                         
   1   5  10          7.03         84.47        50.72 o                         
   3   5  10       3893.31       3727.20        60.33 o                         
   5   5  10        337.63        336.36        61.18 o                         
   7   5  10        968.55        908.10        69.91 o                         
   9   5  10       1270.15       1317.70        65.17 o                         
  11   5  10        614.23        771.81        73.70 o                         
  13   5  10         95.85        131.34        68.97 o                         
 -20   6  10       3971.42       3806.76        82.12 o                         
 -18   6  10       6214.64       5767.14        86.10 o                         
 -16   6  10       9697.29       9700.38       204.29 o                         
 -14   6  10       8641.48       8755.82       321.46 o                         
 -12   6  10      14510.76      14748.86       776.66 o                         
 -10   6  10       7518.50       7604.65       172.70 o                         
  -8   6  10      14507.24      14845.25       420.69 o                         
  -6   6  10      16042.81      16158.89       361.39 o                         
  -4   6  10      15045.07      15178.83        94.48 o                         
  -2   6  10       7121.12       7355.94       160.23 o                         
   0   6  10      12016.11      12484.32       172.75 o                         
   2   6  10      11281.46      11282.55       183.31 o                         
   4   6  10      12820.64      13079.97       224.94 o                         
   6   6  10      10700.48      10880.91       159.66 o                         
   8   6  10       5771.51       5817.76       200.22 o                         
  10   6  10       7067.85       6880.74       153.04 o                         
 -19   7  10        882.54        957.59        82.19 o                         
 -17   7  10        417.89        457.43        72.49 o                         
 -15   7  10       1728.68       1705.43        71.45 o                         
 -13   7  10        167.01        181.24        80.37 o                         
 -11   7  10       1632.88       1864.03       166.32 o                         
  -9   7  10         11.13         31.64        63.07 o                         
  -7   7  10       1026.03       1144.87        63.63 o                         
  -5   7  10        596.91        591.26        62.22 o                         
  -3   7  10       2314.99       2290.40        79.92 o                         
  -1   7  10        592.71        593.17        68.28 o                         
   1   7  10        442.87        489.79        55.93 o                         
   3   7  10          2.51         79.77        58.80 o                         
   5   7  10        171.41        171.00        61.04 o                         
   7   7  10        167.31        240.67        57.40 o                         
   9   7  10         11.63         51.50        60.13 o                         
 -16   8  10       4888.47       5058.60       378.04 o                         
 -14   8  10       6411.19       6266.96       389.47 o                         
 -12   8  10       3030.66       3279.38       219.52 o                         
 -10   8  10       2299.37       2386.17       106.43 o                         
  -8   8  10       4918.73       4831.29       103.66 o                         
  -6   8  10      11478.07      11488.30       223.00 o                         
  -4   8  10       5036.38       5032.53        86.29 o                         
  -2   8  10       1541.55       1620.95        84.76 o                         
   0   8  10       7645.56       7816.82       153.33 o                         
   2   8  10       9655.94       8783.61        98.37 o                         
   4   8  10       6049.34       5978.05       157.99 o                         
   6   8  10        950.49        977.63        65.24 o                         
 -13   9  10         18.01          4.93        89.53 o                         
 -11   9  10        103.37        143.51        78.52 o                         
  -9   9  10        110.50        172.21        67.95 o                         
  -7   9  10          0.35         62.96        67.90 o                         
  -5   9  10          3.22         78.45        88.13 o                         
  -3   9  10        621.73        703.70        72.59 o                         
  -1   9  10         37.21        106.82       111.80 o                         
   1   9  10        392.21        449.75        76.90 o                         
   3   9  10         12.44         95.72        63.64 o                         
 -25   1  11       1296.80       1269.29        85.72 o                         
 -23   1  11        424.50        498.72        83.15 o                         
 -21   1  11       1294.96       1385.43        98.56 o                         
 -19   1  11       1283.65       1273.42        73.13 o                         
 -17   1  11         12.58        230.27        74.08 o                         
 -15   1  11       2349.09       2243.07      1090.56 o                         
 -13   1  11       2891.11       2753.32       758.68 o                         
 -11   1  11        352.48        489.72        59.25 o                         
  -9   1  11       1607.33       1959.81        63.81 o                         
  -7   1  11       4102.93       4393.39        67.93 o                         
  -5   1  11       6279.55       6392.39        77.52 o                         
  -3   1  11       2325.94       2384.08       395.13 o                         
  -1   1  11        451.82        558.91        43.12 o                         
   1   1  11       2238.75       2202.28        57.54 o                         
   3   1  11       3904.51       3858.84        70.58 o                         
   5   1  11          5.59         37.27        48.53 o                         
   7   1  11       2494.51       2469.54        54.23 o                         
   9   1  11       1146.62       1236.83        57.10 o                         
  11   1  11        331.06        429.46        64.47 o                         
  13   1  11        214.27        280.65        82.05 o                         
 -24   2  11       1113.96       1302.93        69.48 o                         
 -22   2  11       3134.10       3137.75        82.59 o                         
 -20   2  11       5238.84       5148.17       223.09 o                         
 -18   2  11        748.78        550.15       193.92 o                         
 -16   2  11       1802.48       1676.02        80.03 o                         
 -14   2  11       3080.92       3213.57       118.26 o                         
 -12   2  11      11275.60      11405.08        78.10 o                         
 -10   2  11        688.54        776.49        60.22 o                         
  -8   2  11        103.68        241.75        46.10 o                         
  -6   2  11       3789.48       3823.58        60.54 o                         
  -4   2  11      16769.35      16913.79        78.76 o                         
  -2   2  11      11018.51      11370.79       145.38 o                         
   0   2  11        893.63        892.49       166.65 o                         
   2   2  11       3762.62       3638.54        71.13 o                         
   4   2  11       4192.57       4216.05        59.81 o                         
   6   2  11       5480.75       5345.20        63.81 o                         
   8   2  11         34.30        120.21        54.51 o                         
  10   2  11        326.47        376.78        63.89 o                         
  12   2  11        318.32        468.14        65.06 o                         
  14   2  11       1590.45       1713.21       102.97 o                         
 -23   3  11       5966.59       5997.63       132.06 o                         
 -21   3  11       3298.25       2934.23       779.51 o                         
 -19   3  11       2379.09       2677.16       101.45 o                         
 -17   3  11       1365.68       1491.05        74.72 o                         
 -15   3  11      15335.53      15647.42       482.66 o                         
 -13   3  11       5366.69       5273.43       154.84 o                         
 -11   3  11       6933.96       7278.11       195.43 o                         
  -9   3  11       8867.23       8943.04       119.89 o                         
  -7   3  11      14008.48      14201.76       277.69 o                         
  -5   3  11      11551.22      11515.93       140.06 o                         
  -3   3  11      10412.43      10599.57        71.33 o                         
  -1   3  11       8601.73       8786.90        74.47 o                         
   1   3  11       1639.59       1705.87        51.27 o                         
   3   3  11      12867.07      12743.11      1972.10 o                         
   5   3  11       2879.37       2952.47        68.92 o                         
   7   3  11       6678.65       6668.13       116.56 o                         
   9   3  11       2727.75       2622.24        74.81 o                         
  11   3  11       5475.33       5911.30       115.64 o                         
  13   3  11        375.25        454.18        97.51 o                         
 -24   4  11       1459.14       1405.04       160.50 o                         
 -22   4  11        980.49        958.80        81.58 o                         
 -20   4  11       5036.64       4572.27        77.64 o                         
 -18   4  11       1763.98       1721.12        69.34 o                         
 -16   4  11       1211.27       1407.45        75.50 o                         
 -14   4  11       4602.25       4498.82        69.07 o                         
 -12   4  11      11412.75      11325.31       562.10 o                         
 -10   4  11       2576.90       2625.98        69.91 o                         
  -8   4  11        601.61        777.14        59.52 o                         
  -6   4  11       2458.80       2501.74        80.92 o                         
  -4   4  11       9376.04       9597.38        79.21 o                         
  -2   4  11       7627.63       7599.50        80.70 o                         
   0   4  11        613.64        574.43        52.60 o                         
   2   4  11        260.05        334.20        53.24 o                         
   4   4  11       6799.01       6928.09       183.46 o                         
   6   4  11       3302.90       3286.05        70.63 o                         
   8   4  11        134.86        140.04        59.08 o                         
  10   4  11        896.46        839.38        62.98 o                         
  12   4  11        950.99       1030.39        86.45 o                         
 -21   5  11       1640.72       1605.96        75.68 o                         
 -19   5  11        771.62        889.49        70.50 o                         
 -17   5  11       6684.79       6565.06       138.55 o                         
 -15   5  11        828.72        968.15        64.38 o                         
 -13   5  11      10763.02      10791.36       255.38 o                         
 -11   5  11       4410.00       4521.85       118.06 o                         
  -9   5  11       2277.01       2271.88       171.87 o                         
  -7   5  11       3956.98       3987.24        80.48 o                         
  -5   5  11       8109.70       8190.20       201.74 o                         
  -3   5  11       1229.63       1260.15        60.69 o                         
  -1   5  11       4060.14       4166.11        60.06 o                         
   1   5  11       8618.36       8787.66       129.64 o                         
   3   5  11         69.23        317.47        57.56 o                         
   5   5  11       4749.56       4729.64       163.23 o                         
   7   5  11       4920.27       4914.46        68.40 o                         
   9   5  11       1687.78       1727.15       119.92 o                         
  11   5  11        269.67        186.19        65.94 o                         
 -20   6  11        151.37        251.77        75.36 o                         
 -18   6  11         63.71        111.49        78.39 o                         
 -16   6  11        355.81        548.63       110.15 o                         
 -14   6  11        141.84        220.19        73.39 o                         
 -12   6  11        854.81       1054.97       116.43 o                         
 -10   6  11       1811.45       1785.74        71.52 o                         
  -8   6  11         20.16        120.64        74.13 o                         
  -6   6  11         24.66        172.37       104.43 o                         
  -4   6  11        880.01        950.47        66.55 o                         
  -2   6  11          1.20         35.60        65.94 o                         
   0   6  11        639.34        629.11        56.18 o                         
   2   6  11        461.75        541.77        54.63 o                         
   4   6  11        562.88        601.66        55.99 o                         
   6   6  11        221.69        189.51        65.35 o                         
   8   6  11        680.38        737.52        59.86 o                         
  10   6  11         16.14         85.62        66.25 o                         
 -19   7  11          8.58         -0.92       128.25 o                         
 -17   7  11          3.87         38.93        73.66 o                         
 -15   7  11        637.61        570.42       127.14 o                         
 -13   7  11          0.40        201.10        66.64 o                         
 -11   7  11         56.01        164.33        80.84 o                         
  -9   7  11        506.90        580.64        64.98 o                         
  -7   7  11          2.19         45.51        68.92 o                         
  -5   7  11        144.60        189.36        62.89 o                         
  -3   7  11        528.45        490.00        69.52 o                         
  -1   7  11       1275.13       1188.15        66.02 o                         
   1   7  11        150.58        347.75        57.58 o                         
   3   7  11        977.21        890.93        58.49 o                         
   5   7  11        184.41        229.46        57.30 o                         
   7   7  11         20.12         81.62        63.01 o                         
 -16   8  11       1984.63       1934.24       105.83 o                         
 -14   8  11        305.55        383.77        72.39 o                         
 -12   8  11       2381.85       2513.47        73.76 o                         
 -10   8  11        902.16        961.75        69.47 o                         
  -8   8  11        106.85        153.79        66.78 o                         
  -6   8  11       2207.76       2285.94       137.61 o                         
  -4   8  11       2083.07       2249.63       116.88 o                         
  -2   8  11        747.87        843.19       151.47 o                         
   0   8  11         81.39         98.65        73.48 o                         
   2   8  11       4676.35       4570.70       139.09 o                         
   4   8  11        140.13        157.37        70.98 o                         
   6   8  11       1203.05       1012.99       169.37 o                         
 -13   9  11        541.09        676.14       111.26 o                         
 -11   9  11        406.38        463.22        79.62 o                         
  -9   9  11        837.78        857.12        72.54 o                         
  -7   9  11        580.86        689.86        78.04 o                         
  -5   9  11          2.83        105.98        89.95 o                         
  -3   9  11        857.05        851.70        70.85 o                         
  -1   9  11        599.29        643.02        70.25 o                         
   1   9  11          6.87         83.13        71.97 o                         
 -24   0  12       6464.74       6599.37       119.58 o                         
 -22   0  12      11461.17      11202.18       888.90 o                         
 -14   0  12      48286.36      50129.57      1793.34 o                         
 -12   0  12      11262.51      10802.40       217.88 o                         
 -10   0  12      24311.19      24322.09       458.65 o                         
  -8   0  12      13994.36      13624.98       233.19 o                         
  -6   0  12      60211.81      59407.93       626.30 o                         
  -4   0  12      26402.08      26110.73       648.58 o                         
  -2   0  12      30297.02      30155.25       195.63 o                         
   0   0  12       6905.10       6623.71       119.53 o                         
   2   0  12      39447.25      38414.91       170.69 o                         
   4   0  12      22972.21      22118.53       128.56 o                         
   6   0  12      13170.31      12929.96       102.71 o                         
   8   0  12       9724.49       9932.98       230.31 o                         
  10   0  12      15805.99      16194.42       388.30 o                         
  12   0  12      10981.20      11689.94       872.63 o                         
 -25   1  12        298.44        379.47        88.46 o                         
 -23   1  12        661.36        698.62        90.88 o                         
 -21   1  12         81.81        103.18        74.31 o                         
 -19   1  12        287.88        289.35        76.00 o                         
 -17   1  12        422.27        424.54        73.07 o                         
 -15   1  12       1246.38       1099.14       348.66 o                         
 -13   1  12          3.54        172.39        63.51 o                         
 -11   1  12          0.18         54.95        53.59 o                         
  -9   1  12        525.86        642.77        57.21 o                         
  -7   1  12         11.13         29.24        53.21 o                         
  -5   1  12       1210.22       1364.71        57.71 o                         
  -3   1  12         39.54         33.96        47.63 o                         
  -1   1  12        133.28        176.77        44.68 o                         
   1   1  12          5.59         14.81        53.78 o                         
   3   1  12        242.77        261.62        48.69 o                         
   5   1  12          3.10         43.36        49.94 o                         
   7   1  12        215.04        323.58        52.06 o                         
   9   1  12        348.37        352.49        58.88 o                         
  11   1  12        434.30        470.98        64.64 o                         
  13   1  12        552.20        579.99        75.59 o                         
 -24   2  12       4465.46       4435.59       133.32 o                         
 -22   2  12       4703.06       4685.23       135.35 o                         
 -20   2  12       2310.57       1949.00       580.36 o                         
 -18   2  12       8143.23       7835.14       319.98 o                         
 -16   2  12       9024.15       8811.59       125.50 o                         
 -14   2  12      11548.95      11059.94       188.96 o                         
 -12   2  12      13118.83      12678.62        95.09 o                         
 -10   2  12      13091.59      13580.84       274.63 o                         
  -8   2  12      12661.45      12069.62       163.77 o                         
  -6   2  12      25898.61      26210.51        98.78 o                         
  -4   2  12      17316.40      17073.90        82.71 o                         
  -2   2  12      10783.30      10610.26        66.33 o                         
   0   2  12      12365.00      11919.16      1795.48 o                         
   2   2  12      16586.62      16258.94       116.39 o                         
   4   2  12      10580.68      10414.87       144.72 o                         
   6   2  12       7989.45       8111.52       163.63 o                         
   8   2  12       7585.18       7474.20       112.66 o                         
  10   2  12       7084.82       7403.10       242.44 o                         
  12   2  12       5294.36       5217.07       261.63 o                         
 -23   3  12        593.50        532.71       218.38 o                         
 -21   3  12        347.17        416.37        70.03 o                         
 -19   3  12       1488.93       1431.47        77.37 o                         
 -17   3  12       1587.11       1717.96        57.01 o                         
 -15   3  12       2051.19       2144.45        70.06 o                         
 -13   3  12        490.61        565.41        56.28 o                         
 -11   3  12       1869.24       1740.66        56.86 o                         
  -9   3  12       2370.94       2371.32        68.86 o                         
  -7   3  12       1619.06       1661.99        53.17 o                         
  -5   3  12        903.40        944.86        51.21 o                         
  -3   3  12       3927.99       3987.68        55.60 o                         
  -1   3  12       5010.78       5198.77        78.44 o                         
   1   3  12       3610.23       3604.89        61.14 o                         
   3   3  12       4165.28       4236.49       619.19 o                         
   5   3  12       3565.65       3572.02       110.38 o                         
   7   3  12       1288.06       1387.86        67.11 o                         
   9   3  12       1586.57       1530.63        71.24 o                         
  11   3  12       2020.33       2228.15       122.22 o                         
 -22   4  12         65.96        184.02        81.66 o                         
 -20   4  12         15.89         72.14        72.81 o                         
 -18   4  12        699.81        689.99        68.63 o                         
 -16   4  12       5322.03       5308.40       170.03 o                         
 -14   4  12          8.58        132.94        59.65 o                         
 -12   4  12        822.50        812.10        62.39 o                         
 -10   4  12       1672.33       1692.14        74.29 o                         
  -8   4  12       6789.81       6739.73       243.91 o                         
  -6   4  12         45.71        125.95        62.35 o                         
  -4   4  12       1579.28       1552.59        61.51 o                         
  -2   4  12       2086.65       1998.47        70.57 o                         
   0   4  12       5071.81       5080.41        82.30 o                         
   2   4  12       1120.00       1210.19        54.89 o                         
   4   4  12       1447.95       1469.39        59.00 o                         
   6   4  12       1918.58       2064.20        72.51 o                         
   8   4  12        706.13        689.66        67.98 o                         
  10   4  12       1296.34       1352.63        69.72 o                         
 -21   5  12       2407.89       2235.37        81.11 o                         
 -19   5  12       4025.52       3855.88        82.52 o                         
 -17   5  12       5982.20       6117.97       189.01 o                         
 -15   5  12       6174.65       5911.69       271.17 o                         
 -13   5  12       7482.95       7429.00       133.27 o                         
 -11   5  12       9015.32       8981.30       333.33 o                         
  -9   5  12       3102.65       3104.39        65.69 o                         
  -7   5  12      13515.68      13671.11       321.49 o                         
  -5   5  12       4897.91       4979.75        69.03 o                         
  -3   5  12      10339.15      10700.13        85.92 o                         
  -1   5  12      11633.25      11786.25        74.11 o                         
   1   5  12      10187.90      10468.07       273.11 o                         
   3   5  12       6909.95       7221.77       201.09 o                         
   5   5  12       7064.65       7225.50       167.43 o                         
   7   5  12       4354.41       4531.22       151.37 o                         
   9   5  12       3306.81       3506.30       157.71 o                         
 -20   6  12         16.66         91.02        92.01 o                         
 -18   6  12         23.75         40.05       105.27 o                         
 -16   6  12        441.92        481.03        69.28 o                         
 -14   6  12         29.29        128.17        81.49 o                         
 -12   6  12        309.29        380.39        64.71 o                         
 -10   6  12       1201.97       1268.01        79.85 o                         
  -8   6  12         33.94         15.83        67.98 o                         
  -6   6  12         31.71         99.11        62.08 o                         
  -4   6  12        794.05        852.46        77.42 o                         
  -2   6  12         91.49        149.02        67.88 o                         
   0   6  12       1190.34       1270.06        62.58 o                         
   2   6  12         89.82        182.34        58.55 o                         
   4   6  12         46.93         91.39        54.77 o                         
   6   6  12          0.14         20.72        62.72 o                         
   8   6  12        147.95        217.30        63.07 o                         
 -17   7  12       1886.53       1974.77        77.40 o                         
 -15   7  12       7676.70       8008.98       284.17 o                         
 -13   7  12       7748.49       7865.43        88.44 o                         
 -11   7  12       4322.69       4544.18       276.54 o                         
  -9   7  12      10027.36      10515.08        85.16 o                         
  -7   7  12       3994.19       4117.59        72.47 o                         
  -5   7  12      14584.67      14498.01       118.05 o                         
  -3   7  12       4787.86       4950.74       207.29 o                         
  -1   7  12       6709.68       7004.08       195.20 o                         
   1   7  12       6793.45       6902.88       176.77 o                         
   3   7  12       4429.65       4491.93       172.63 o                         
   5   7  12       2322.82       2314.23        66.25 o                         
   7   7  12       6644.62       6662.51       116.98 o                         
 -16   8  12         17.72         83.82       102.68 o                         
 -14   8  12        503.24        422.79        81.75 o                         
 -12   8  12         23.89        100.10        78.43 o                         
 -10   8  12        110.57        126.39        69.00 o                         
  -8   8  12          0.37         76.26        68.15 o                         
  -6   8  12        578.10        478.94        82.77 o                         
  -4   8  12        371.66        458.15        67.37 o                         
  -2   8  12        207.55        164.67        66.78 o                         
   0   8  12         83.77        187.78        83.01 o                         
   2   8  12         39.97         28.65        74.99 o                         
   4   8  12         17.85         91.16        78.47 o                         
  -9   9  12        650.79        812.98        80.58 o                         
  -7   9  12       3675.12       3498.83        77.66 o                         
  -5   9  12        517.90        642.56        85.71 o                         
  -3   9  12       4308.80       4199.58        84.57 o                         
  -1   9  12        681.30        747.63        73.65 o                         
 -25   1  13         26.77        108.76        70.10 o                         
 -23   1  13        931.55        907.32        76.80 o                         
 -21   1  13        375.24        522.30        65.42 o                         
 -19   1  13       1206.92       1278.12        79.30 o                         
 -17   1  13         78.79        122.99        64.65 o                         
 -15   1  13       3837.61       3492.38      1992.53 o                         
 -13   1  13          6.46        314.58        61.04 o                         
 -11   1  13        653.58        809.82        64.99 o                         
  -9   1  13       3429.22       3630.78        68.23 o                         
  -7   1  13       2262.88       2346.97        64.24 o                         
  -5   1  13         12.16         96.34        52.22 o                         
  -3   1  13         91.86         95.50        43.21 o                         
  -1   1  13       5298.49       5222.40        56.95 o                         
   1   1  13        406.95        515.21        59.35 o                         
   3   1  13          5.27         73.07        60.68 o                         
   5   1  13         17.15         37.21        52.70 o                         
   7   1  13       3578.60       3537.79        56.22 o                         
   9   1  13         31.59        217.77        59.34 o                         
  11   1  13        383.87        303.25        68.87 o                         
 -24   2  13       1945.85       2171.90        85.84 o                         
 -22   2  13        908.70        893.50       149.38 o                         
 -20   2  13       4412.17       3738.83       908.33 o                         
 -18   2  13       3150.41       3280.68       154.81 o                         
 -16   2  13       5150.73       5355.85        80.88 o                         
 -14   2  13       2546.44       2478.13        82.93 o                         
 -12   2  13       8924.43       8982.27       149.05 o                         
 -10   2  13       4546.56       4681.68       101.22 o                         
  -8   2  13       1865.39       1863.45        55.80 o                         
  -6   2  13       1915.22       1901.76        55.74 o                         
  -4   2  13       1451.38       1517.22        49.98 o                         
  -2   2  13       8418.80       8668.69        77.98 o                         
   0   2  13       2604.49       2513.11       385.48 o                         
   2   2  13       4982.44       5040.47       101.65 o                         
   4   2  13       3425.06       3383.17        54.52 o                         
   6   2  13       2720.53       2849.24        65.85 o                         
   8   2  13        980.28       1082.67        58.36 o                         
  10   2  13       2378.94       2472.76        76.81 o                         
  12   2  13        598.01        671.88        82.78 o                         
 -23   3  13       2444.65       2350.89        77.51 o                         
 -21   3  13       1415.10       1426.45        71.57 o                         
 -19   3  13       2741.06       2645.10        75.58 o                         
 -17   3  13       2821.13       2858.27        59.60 o                         
 -15   3  13       2102.52       2087.66        80.90 o                         
 -13   3  13       2428.59       2369.54        64.08 o                         
 -11   3  13       2677.78       2446.70        67.30 o                         
  -9   3  13       8139.29       7987.04        74.92 o                         
  -7   3  13       5386.60       5228.62        60.23 o                         
  -5   3  13       1382.50       1367.73        52.24 o                         
  -3   3  13        904.94       1036.39        57.19 o                         
  -1   3  13       5129.59       5261.73        64.75 o                         
   1   3  13       4807.96       4793.71        78.96 o                         
   3   3  13        203.01        173.38        50.48 o                         
   5   3  13         88.85        185.19        62.17 o                         
   7   3  13       2847.01       2869.25        62.34 o                         
   9   3  13       2889.41       3048.93       126.38 o                         
  11   3  13        431.72        559.31        84.44 o                         
 -22   4  13       2840.33       2675.93        87.86 o                         
 -20   4  13       2933.05       2712.24        86.17 o                         
 -18   4  13       7651.66       7733.02       176.26 o                         
 -16   4  13        422.54        850.04        57.60 o                         
 -14   4  13       4266.50       4213.07        75.85 o                         
 -12   4  13       7734.00       7773.34       210.19 o                         
 -10   4  13       8382.83       8558.30       142.97 o                         
  -8   4  13       4160.77       4182.10        66.53 o                         
  -6   4  13       2120.98       2193.21        76.40 o                         
  -4   4  13       7663.92       7595.89        73.81 o                         
  -2   4  13       5755.04       5800.47        90.60 o                         
   0   4  13      11787.32      11877.73       271.25 o                         
   2   4  13        409.33        570.30        61.05 o                         
   4   4  13       5434.46       5375.09       119.83 o                         
   6   4  13       1988.85       1882.75        63.93 o                         
   8   4  13       4611.56       4736.61        95.45 o                         
  10   4  13        235.57        307.00        71.59 o                         
 -21   5  13        981.92        974.75        76.76 o                         
 -19   5  13        570.06        542.93        87.63 o                         
 -17   5  13         21.34        101.30        67.99 o                         
 -15   5  13       1862.87       1914.48        74.19 o                         
 -13   5  13        566.36        575.36        64.78 o                         
 -11   5  13       1260.06       1343.15        64.25 o                         
  -9   5  13        952.12       1000.03        67.83 o                         
  -7   5  13        889.60        884.49        93.19 o                         
  -5   5  13       1167.88       1272.09        97.92 o                         
  -3   5  13        882.04        930.97       117.76 o                         
  -1   5  13        883.67        982.63        60.26 o                         
   1   5  13        224.29        307.10        61.80 o                         
   3   5  13       1865.85       1813.80        62.55 o                         
   5   5  13          3.02        -61.44        61.44 o                         
   7   5  13         63.68        132.85        65.20 o                         
   9   5  13        201.15        248.82        80.82 o                         
 -20   6  13       1490.89       1656.76       107.54 o                         
 -18   6  13         38.69        189.90        81.40 o                         
 -16   6  13        990.88        971.77        88.72 o                         
 -14   6  13         22.03        193.62        82.08 o                         
 -12   6  13        765.49        903.70        67.44 o                         
 -10   6  13       5866.47       5906.84       233.85 o                         
  -8   6  13        993.89       1036.66        70.53 o                         
  -6   6  13         92.82        407.33        63.14 o                         
  -4   6  13       5412.71       5429.71        72.98 o                         
  -2   6  13       2912.78       2869.56        83.48 o                         
   0   6  13        115.84        241.06        64.05 o                         
   2   6  13        422.17        384.37        61.97 o                         
   4   6  13        360.39        368.74        59.17 o                         
   6   6  13        863.01        888.64        60.24 o                         
 -17   7  13         38.96         61.73        74.56 o                         
 -15   7  13        628.60        811.44        77.39 o                         
 -13   7  13          1.57        221.72        69.58 o                         
 -11   7  13         48.95        152.58        73.72 o                         
  -9   7  13       3180.95       3090.60       198.77 o                         
  -7   7  13         32.91        160.80        65.10 o                         
  -5   7  13        155.56        221.69        67.74 o                         
  -3   7  13        240.15        415.92        73.46 o                         
  -1   7  13       1159.30       1239.35        75.42 o                         
   1   7  13         13.32        134.84        67.80 o                         
   3   7  13        253.55        282.54        61.00 o                         
   5   7  13         17.09        104.02        67.10 o                         
 -14   8  13        190.59         91.71        75.25 o                         
 -12   8  13        169.26        286.70        71.85 o                         
 -10   8  13        594.53        712.73        79.14 o                         
  -8   8  13          3.74        101.47        69.29 o                         
  -6   8  13         17.30         95.45        84.32 o                         
  -4   8  13        542.07        629.85       115.39 o                         
  -2   8  13         15.50         51.57        77.53 o                         
   0   8  13         19.02        183.12        78.46 o                         
 -24   0  14        805.04        895.98       155.35 o                         
 -20   0  14        229.07        227.37        90.67 o                         
 -18   0  14       1135.22        951.44       109.50 o                         
 -16   0  14       1757.64       1682.24       110.09 o                         
 -14   0  14       1562.43       1485.23        70.64 o                         
 -12   0  14       3197.35       2986.02        79.02 o                         
 -10   0  14        724.08        613.01        70.64 o                         
  -8   0  14          0.67         32.29        67.70 o                         
  -6   0  14          0.33         23.44        68.59 o                         
  -4   0  14       5223.74       4961.32        83.54 o                         
  -2   0  14       5374.95       5231.80       101.19 o                         
   0   0  14         59.20        131.09        98.30 o                         
   2   0  14        129.12        102.84        69.12 o                         
   4   0  14       1837.79       1742.76        71.11 o                         
   6   0  14          2.76          6.68        72.56 o                         
   8   0  14         17.95         75.36        84.35 o                         
  10   0  14         21.75         44.61        86.80 o                         
 -23   1  14       2695.90       2547.89       124.71 o                         
 -21   1  14       7048.86       6898.56       490.06 o                         
 -19   1  14       8706.23       8072.50        98.95 o                         
 -15   1  14       6728.75       6642.37       280.15 o                         
 -13   1  14      20324.93      20433.52       142.57 o                         
 -11   1  14      16703.11      16316.59       180.13 o                         
  -9   1  14      14345.56      13948.01       135.48 o                         
  -7   1  14      11314.47      10937.04       148.87 o                         
  -5   1  14      13341.47      12590.16      3053.23 o                         
  -3   1  14      10512.34       9914.75      1479.46 o                         
  -1   1  14      20908.35      20422.56        83.14 o                         
   1   1  14      11093.34      10933.23       134.06 o                         
   3   1  14       9727.61       9448.10        75.37 o                         
   5   1  14       8443.97       8385.51        86.97 o                         
   7   1  14      10996.65      11330.28       193.61 o                         
   9   1  14       5502.50       5720.94       255.87 o                         
 -24   2  14          0.19         84.90        77.16 o                         
 -22   2  14         12.24         -0.62        74.38 o                         
 -20   2  14        282.22        303.80        69.82 o                         
 -18   2  14        396.43        432.69        74.32 o                         
 -16   2  14        658.31        861.00        58.58 o                         
 -14   2  14       1693.93       1609.93        55.37 o                         
 -12   2  14       2587.09       2632.27        60.97 o                         
 -10   2  14        118.90        127.69        50.33 o                         
  -8   2  14         35.70         85.37        49.70 o                         
  -6   2  14         11.73         59.43        46.62 o                         
  -4   2  14       3731.89       3789.96        59.39 o                         
  -2   2  14        665.23        652.73        49.48 o                         
   0   2  14       2125.83       2046.24       328.88 o                         
   2   2  14       1468.66       1469.70        57.02 o                         
   4   2  14         26.39         71.79        56.24 o                         
   6   2  14       1135.86       1205.20        67.25 o                         
   8   2  14       1342.55       1310.53        66.20 o                         
  10   2  14        136.11        195.92        72.41 o                         
 -23   3  14       1561.11       1602.37        86.86 o                         
 -21   3  14       1993.29       1890.31       127.61 o                         
 -19   3  14        885.35        880.73        79.50 o                         
 -17   3  14       1934.69       2002.15        59.31 o                         
 -15   3  14       2713.77       2615.56        80.90 o                         
 -13   3  14       3101.95       3003.68        63.90 o                         
 -11   3  14       1042.97       1023.15        60.10 o                         
  -9   3  14       7317.62       7263.42       129.93 o                         
  -7   3  14       2221.33       2200.51        53.96 o                         
  -5   3  14       7997.08       7903.40       101.79 o                         
  -3   3  14       4642.23       4578.19        69.11 o                         
  -1   3  14       5532.70       5452.95        67.95 o                         
   1   3  14       2863.54       2831.53        66.70 o                         
   3   3  14       4479.54       4172.41       532.21 o                         
   5   3  14       2683.44       2538.82        89.72 o                         
   7   3  14       2394.43       2373.63        70.69 o                         
   9   3  14       2221.84       2134.33        77.82 o                         
 -22   4  14       1064.38       1171.75        88.63 o                         
 -20   4  14       1940.32       1843.57        77.70 o                         
 -18   4  14       1697.12       1764.51        61.78 o                         
 -16   4  14       1808.13       1952.28        65.39 o                         
 -14   4  14       3326.04       3515.87        69.91 o                         
 -12   4  14       1542.74       1514.05        69.52 o                         
 -10   4  14       6084.92       5944.09       205.31 o                         
  -8   4  14       7296.43       7402.20        78.81 o                         
  -6   4  14       3022.08       2951.92        74.56 o                         
  -4   4  14       2721.53       2618.53        63.82 o                         
  -2   4  14       6487.14       6615.58       105.86 o                         
   0   4  14       3747.66       3887.96        63.28 o                         
   2   4  14        896.75        967.62        64.39 o                         
   4   4  14       3278.63       3401.14       107.62 o                         
   6   4  14       3149.77       3261.92       123.37 o                         
   8   4  14       1729.97       1744.49        69.13 o                         
 -21   5  14          3.85         29.63        82.22 o                         
 -19   5  14        434.99        419.33        72.56 o                         
 -17   5  14         13.12         39.78        76.04 o                         
 -15   5  14        359.70        501.42        72.70 o                         
 -13   5  14        644.48        726.20        73.88 o                         
 -11   5  14        259.02        282.79        76.44 o                         
  -9   5  14         93.96        193.23        66.92 o                         
  -7   5  14        500.41        609.97        74.63 o                         
  -5   5  14        136.63        188.91        61.15 o                         
  -3   5  14       2236.66       2251.06        61.90 o                         
  -1   5  14        819.04        867.47        64.67 o                         
   1   5  14        464.61        457.76        77.69 o                         
   3   5  14        101.57        141.84        73.07 o                         
   5   5  14        419.64        450.59        69.13 o                         
   7   5  14         20.27        114.68        70.76 o                         
 -18   6  14       5203.52       4988.10        82.45 o                         
 -16   6  14       1983.56       1985.53        80.50 o                         
 -14   6  14       4051.21       4077.88       244.41 o                         
 -12   6  14       3908.35       4007.22        93.84 o                         
 -10   6  14      10586.28      10927.73        85.18 o                         
  -8   6  14       3733.55       3867.03        71.67 o                         
  -6   6  14       6280.03       6560.38        82.03 o                         
  -4   6  14       7101.65       7265.95        77.34 o                         
  -2   6  14       6988.66       6926.81       181.28 o                         
   0   6  14       3908.33       4182.80        79.98 o                         
   2   6  14       5685.51       5901.11       147.52 o                         
   4   6  14       4488.80       4409.06       259.64 o                         
 -17   7  14        850.43        870.77       113.80 o                         
 -15   7  14        149.44        264.05        73.01 o                         
 -13   7  14         15.65        127.28        77.93 o                         
 -11   7  14         11.91         56.03        67.67 o                         
  -9   7  14       1847.01       1958.42        77.46 o                         
  -7   7  14        374.20        404.94       100.26 o                         
  -5   7  14        393.65        441.01        74.54 o                         
  -3   7  14         37.06         82.78        67.66 o                         
  -1   7  14         65.23        130.68        70.41 o                         
   1   7  14         74.54         58.10        65.39 o                         
   3   7  14         98.88        102.32        64.61 o                         
 -12   8  14       3511.71       3502.49        79.91 o                         
 -10   8  14       1862.51       1897.24        82.19 o                         
  -8   8  14       2541.20       2570.23        74.71 o                         
  -6   8  14       3140.66       3120.31        83.29 o                         
  -4   8  14       1822.60       1895.03        79.55 o                         
  -2   8  14       3758.91       3598.81       158.19 o                         
 -23   1  15        479.11        394.64        79.64 o                         
 -21   1  15        624.56        608.85        74.65 o                         
 -19   1  15         83.40        -36.24       107.55 o                         
 -17   1  15       2330.05       1943.88       837.72 o                         
 -15   1  15         43.36        173.86        81.99 o                         
 -13   1  15         81.75        268.06        59.92 o                         
 -11   1  15       4127.67       4168.12        66.46 o                         
  -9   1  15        867.33        962.20        59.93 o                         
  -7   1  15        176.96        240.73        60.36 o                         
  -5   1  15       4265.01       4083.19      1055.20 o                         
  -3   1  15       1637.26       1599.44        87.20 o                         
  -1   1  15         95.61        127.80        54.44 o                         
   1   1  15       2642.37       2532.20        53.98 o                         
   3   1  15         35.97        136.68        60.87 o                         
   5   1  15        318.13        357.75        52.10 o                         
   7   1  15        245.17        259.63        64.45 o                         
   9   1  15        297.09        340.83        71.84 o                         
 -22   2  15        332.11        349.62        76.62 o                         
 -20   2  15        149.00        217.81        75.54 o                         
 -18   2  15       5264.52       5128.78       133.77 o                         
 -16   2  15        630.74        777.60        61.10 o                         
 -14   2  15       1232.62       1246.44        60.70 o                         
 -12   2  15       1832.47       2027.91        55.07 o                         
 -10   2  15       3351.27       3491.86        58.29 o                         
  -8   2  15       2878.17       2861.91        54.45 o                         
  -6   2  15        694.00        699.15        51.50 o                         
  -4   2  15        552.70        589.13        49.64 o                         
  -2   2  15        763.20        837.16        50.22 o                         
   0   2  15       3769.00       3677.14       586.68 o                         
   2   2  15          7.81        111.90        58.84 o                         
   4   2  15       2083.97       2050.84        57.96 o                         
   6   2  15        542.38        566.84        67.20 o                         
   8   2  15        625.92        702.27        64.77 o                         
 -23   3  15        690.54        721.62        78.37 o                         
 -21   3  15       2938.42       3021.67        80.02 o                         
 -19   3  15       2674.38       2539.55        75.91 o                         
 -17   3  15       3461.36       3433.08        65.79 o                         
 -15   3  15       2019.31       2136.63        85.30 o                         
 -13   3  15       3535.34       3728.72        67.60 o                         
 -11   3  15       2793.54       2835.58        71.03 o                         
  -9   3  15       5513.93       5588.21        86.21 o                         
  -7   3  15       6785.29       6673.61        70.74 o                         
  -5   3  15       4711.70       4676.41        59.47 o                         
  -3   3  15       3945.20       4054.57        62.30 o                         
  -1   3  15       1471.42       1553.44        58.13 o                         
   1   3  15       5028.22       4899.90        87.74 o                         
   3   3  15       1681.33       1614.22       178.96 o                         
   5   3  15       1915.29       1890.90        67.94 o                         
   7   3  15        348.70        381.33        71.84 o                         
 -22   4  15        539.38        452.26        81.79 o                         
 -20   4  15       1493.51       1511.84        80.62 o                         
 -18   4  15       2556.37       2474.56        64.96 o                         
 -16   4  15       2206.66       2118.00        64.68 o                         
 -14   4  15        391.05        517.72        64.10 o                         
 -12   4  15        673.02        758.60        69.14 o                         
 -10   4  15       4616.49       4624.36        69.92 o                         
  -8   4  15       1958.69       1969.78       123.48 o                         
  -6   4  15         22.32         42.80        62.30 o                         
  -4   4  15        912.15        865.76        57.18 o                         
  -2   4  15       3637.55       3705.66        62.63 o                         
   0   4  15        107.02         96.74        58.48 o                         
   2   4  15        948.91        991.95        61.06 o                         
   4   4  15       1353.24       1276.74        67.06 o                         
   6   4  15        387.75        434.45        65.95 o                         
 -19   5  15       2450.46       2348.53       161.85 o                         
 -17   5  15        962.14       1029.73        70.93 o                         
 -15   5  15       5186.18       5004.70       127.41 o                         
 -13   5  15        915.06        897.11        66.72 o                         
 -11   5  15        398.52        398.36        71.01 o                         
  -9   5  15       2346.55       2331.46       139.59 o                         
  -7   5  15       7566.71       7604.63        76.85 o                         
  -5   5  15        523.58        589.84        69.13 o                         
  -3   5  15        155.96        258.60        64.82 o                         
  -1   5  15       3862.67       3873.79        97.06 o                         
   1   5  15       2443.45       2450.30        71.44 o                         
   3   5  15       2644.89       2561.52       144.48 o                         
   5   5  15        491.61        527.84        79.58 o                         
 -18   6  15        592.67        752.59        82.99 o                         
 -16   6  15         77.82        249.53        87.10 o                         
 -14   6  15         14.06        154.09        84.19 o                         
 -12   6  15          7.14         23.88        67.55 o                         
 -10   6  15        114.91        310.83        66.88 o                         
  -8   6  15          7.19         38.03        71.13 o                         
  -6   6  15          1.53         32.55        65.95 o                         
  -4   6  15        135.85        205.52        66.97 o                         
  -2   6  15        201.21        223.73        69.13 o                         
   0   6  15        579.80        682.63        76.17 o                         
   2   6  15        114.98        185.00        63.30 o                         
 -15   7  15        128.49        194.35        74.47 o                         
 -13   7  15         29.54         52.15        72.67 o                         
 -11   7  15         23.35        134.78        70.84 o                         
  -9   7  15         61.84        208.72        86.01 o                         
  -7   7  15        225.22        352.11        70.75 o                         
  -5   7  15         74.56         93.41        70.25 o                         
  -3   7  15          3.04         61.71        70.38 o                         
  -1   7  15          0.96        120.31        78.94 o                         
  -8   8  15        358.54        525.17        74.18 o                         
  -6   8  15        406.47        455.53        74.43 o                         
 -22   0  16       5033.33       4550.03       136.31 o                         
 -20   0  16       6406.47       5801.17       137.50 o                         
 -18   0  16       2502.60       2352.56       118.38 o                         
 -16   0  16      11985.80      11814.22       312.84 o                         
 -14   0  16       4377.05       4144.12        87.64 o                         
 -12   0  16       8876.45       8531.22        97.95 o                         
 -10   0  16       6523.40       6605.55        89.99 o                         
  -8   0  16      13343.52      13549.40       138.03 o                         
  -6   0  16      12510.14      12430.70       105.98 o                         
  -4   0  16      17334.80      17362.66       274.86 o                         
  -2   0  16       4315.42       4226.63       118.47 o                         
   0   0  16      12048.32      11771.97       127.85 o                         
   2   0  16       7062.31       6852.44       174.47 o                         
   4   0  16       5477.99       5349.50       425.18 o                         
   6   0  16       3938.97       3952.51       412.03 o                         
 -23   1  16         81.11         83.54        98.03 o                         
 -21   1  16        424.05         19.48        94.55 o                         
 -19   1  16         70.71        -12.88       110.38 o                         
 -17   1  16        106.31        165.71       112.29 o                         
 -15   1  16          1.84         76.51        77.07 o                         
 -13   1  16       1045.24       1087.21        67.12 o                         
 -11   1  16          0.32         50.35        59.35 o                         
  -9   1  16         21.95         93.11        62.12 o                         
  -7   1  16         56.26        103.26        54.66 o                         
  -5   1  16        136.23         68.88        60.68 o                         
  -3   1  16        140.86        204.85        52.26 o                         
  -1   1  16         30.93         79.83        49.75 o                         
   1   1  16        141.03        166.82        53.47 o                         
   3   1  16          3.83         24.61        58.71 o                         
   5   1  16         25.62         45.50        61.21 o                         
   7   1  16        124.45        202.69        64.66 o                         
 -22   2  16       1605.24       1455.79        82.18 o                         
 -20   2  16       2553.88       2604.87       157.15 o                         
 -18   2  16       3177.58       3129.55        68.50 o                         
 -16   2  16       4809.59       4789.73        74.14 o                         
 -14   2  16       2963.69       2866.17        60.89 o                         
 -12   2  16       6773.96       6626.59       108.70 o                         
 -10   2  16       3915.04       3729.01        80.24 o                         
  -8   2  16       7346.81       7041.19        92.40 o                         
  -6   2  16       4026.87       3943.69        58.42 o                         
  -4   2  16       8767.77       8559.46       172.54 o                         
  -2   2  16       4399.39       4231.74        73.93 o                         
   0   2  16       3652.13       3437.29       505.01 o                         
   2   2  16       4770.59       4720.90       112.29 o                         
   4   2  16       5031.71       5059.30       121.23 o                         
   6   2  16       2428.62       2255.00       142.94 o                         
 -21   3  16        117.55        137.52        77.99 o                         
 -19   3  16          4.93        102.53        61.74 o                         
 -17   3  16        581.21        648.33        59.10 o                         
 -15   3  16        475.21        495.58        69.02 o                         
 -13   3  16       1153.50       1188.17        59.19 o                         
 -11   3  16        302.96        405.96        60.17 o                         
  -9   3  16        707.92        790.27        53.89 o                         
  -7   3  16       1534.08       1540.22        62.42 o                         
  -5   3  16       1988.76       1963.96        62.57 o                         
  -3   3  16        530.81        587.35        58.88 o                         
  -1   3  16       1032.71       1105.66        54.61 o                         
   1   3  16       1160.10       1160.91        63.63 o                         
   3   3  16       1355.19       1314.72        87.40 o                         
   5   3  16       1208.04       1247.25        65.78 o                         
 -20   4  16        276.20        297.69        75.79 o                         
 -18   4  16        488.29        476.30        64.86 o                         
 -16   4  16         95.35        134.97        73.02 o                         
 -14   4  16       2908.40       2998.43        84.83 o                         
 -12   4  16        413.12        548.07        77.34 o                         
 -10   4  16        603.25        606.83        76.76 o                         
  -8   4  16        271.05        241.58        75.05 o                         
  -6   4  16       1181.61       1198.24        60.22 o                         
  -4   4  16         70.84        212.13        62.05 o                         
  -2   4  16       2089.40       2025.47        62.97 o                         
   0   4  16        860.96        869.70        69.36 o                         
   2   4  16        124.49        158.24        69.54 o                         
   4   4  16       1544.53       1574.88        85.64 o                         
 -19   5  16       1305.37       1314.89        84.90 o                         
 -17   5  16       2029.98       2113.86        81.23 o                         
 -15   5  16       3299.43       3303.49        74.82 o                         
 -13   5  16       5414.28       5386.17        82.28 o                         
 -11   5  16       1138.53       1139.16        81.69 o                         
  -9   5  16       4873.22       4867.87        74.27 o                         
  -7   5  16       3048.11       3170.82        69.86 o                         
  -5   5  16       4456.39       4547.73        72.64 o                         
  -3   5  16       2922.32       2932.90        65.84 o                         
  -1   5  16       1812.34       1924.48        87.35 o                         
   1   5  16       2682.91       2774.79       132.51 o                         
   3   5  16       5303.66       5383.42       357.10 o                         
 -16   6  16          4.34         43.81        71.89 o                         
 -14   6  16        221.09        278.23        69.80 o                         
 -12   6  16        154.77        108.61        68.29 o                         
 -10   6  16        149.34        180.55        73.31 o                         
  -8   6  16        457.32        510.49        73.52 o                         
  -6   6  16         88.20        125.19        73.46 o                         
  -4   6  16         29.67         18.38        92.88 o                         
  -2   6  16          1.32          5.34        77.04 o                         
   0   6  16        122.97        191.75        77.36 o                         
 -13   7  16       2098.29       2153.06       109.65 o                         
 -11   7  16       4472.76       4408.27       157.64 o                         
  -9   7  16       1131.43       1146.22        74.29 o                         
  -7   7  16       5228.88       5303.08       180.03 o                         
  -5   7  16       2318.70       2396.22        99.86 o                         
  -3   7  16       1922.29       1970.39       113.93 o                         
 -21   1  17       1281.56         45.07       117.83 o                         
 -19   1  17        469.29        625.71       120.88 o                         
 -17   1  17       1409.82       1261.04        73.39 o                         
 -15   1  17        746.18        811.91        56.44 o                         
 -13   1  17         50.54         75.25        55.39 o                         
 -11   1  17          4.98        124.16        52.55 o                         
  -9   1  17        186.80        318.47        58.03 o                         
  -7   1  17        505.53        650.20        66.58 o                         
  -5   1  17        742.75        792.19       251.30 o                         
  -3   1  17        798.22        799.51        54.98 o                         
  -1   1  17        195.86        223.12        58.54 o                         
   1   1  17       1404.52       1344.24        62.68 o                         
   3   1  17        123.98        142.39        62.56 o                         
   5   1  17         73.60         93.37        70.92 o                         
 -22   2  17        791.14        880.30       195.85 o                         
 -20   2  17        294.71        415.82        81.39 o                         
 -18   2  17       2659.18       2611.52        71.47 o                         
 -16   2  17       1755.05       1834.28        67.25 o                         
 -14   2  17       1341.49       1382.01        63.37 o                         
 -12   2  17       1275.83       1326.61        61.31 o                         
 -10   2  17       2296.39       2280.04        56.46 o                         
  -8   2  17       2411.45       2447.00        55.09 o                         
  -6   2  17        413.31        462.46        57.40 o                         
  -4   2  17       2304.33       2356.18        64.23 o                         
  -2   2  17       1338.80       1378.24        55.09 o                         
   0   2  17        939.83        934.21        89.71 o                         
   2   2  17        990.17       1042.38        58.86 o                         
   4   2  17       1769.05       1755.24        89.69 o                         
 -21   3  17       1149.90       1139.20        90.26 o                         
 -19   3  17        506.10        586.00        68.04 o                         
 -17   3  17        431.67        389.42        65.07 o                         
 -15   3  17       3833.52       3627.08        77.37 o                         
 -13   3  17       1544.14       1481.82        61.56 o                         
 -11   3  17         16.64         72.12        63.63 o                         
  -9   3  17        110.34        135.12        58.68 o                         
  -7   3  17       4623.84       4530.95        69.00 o                         
  -5   3  17       2856.91       2842.68        61.96 o                         
  -3   3  17         71.42        139.08        59.18 o                         
  -1   3  17        412.85        485.52        55.83 o                         
   1   3  17       1542.77       1530.58        92.70 o                         
   3   3  17        637.47        622.43        63.79 o                         
 -20   4  17       1663.46       1688.55       118.02 o                         
 -18   4  17       1277.09       1426.08        78.98 o                         
 -16   4  17       2932.56       2843.67        81.60 o                         
 -14   4  17       2709.65       2763.85        78.61 o                         
 -12   4  17       1607.90       1566.23        73.65 o                         
 -10   4  17       2295.70       2262.12        67.28 o                         
  -8   4  17       2681.52       2553.74        98.58 o                         
  -6   4  17       2863.21       2745.92        70.40 o                         
  -4   4  17        804.22        905.61        65.92 o                         
  -2   4  17       3705.39       3677.78        67.47 o                         
   0   4  17        627.79        779.09        67.63 o                         
   2   4  17       1878.21       1947.54       165.76 o                         
 -17   5  17       1488.07       1616.85        75.63 o                         
 -15   5  17        114.30        162.93        70.03 o                         
 -13   5  17        842.84        904.85        77.74 o                         
 -11   5  17        234.76        249.82        81.52 o                         
  -9   5  17         82.10        180.70        72.63 o                         
  -7   5  17        573.15        576.17        73.62 o                         
  -5   5  17        498.16        515.78        98.96 o                         
  -3   5  17        235.36        327.71        65.67 o                         
  -1   5  17        282.11        254.90        71.07 o                         
   1   5  17        431.45        537.96        78.46 o                         
 -14   6  17        209.03        211.32        72.38 o                         
 -12   6  17        342.78        459.87        77.15 o                         
 -10   6  17        825.82        762.08        76.55 o                         
  -8   6  17        117.98        144.73        75.25 o                         
  -6   6  17       1481.91       1358.57        72.85 o                         
  -4   6  17        293.96        299.89        72.02 o                         
  -2   6  17        532.99        547.84        74.26 o                         
 -20   0  18        170.59        203.88       125.86 o                         
 -18   0  18        695.10        638.40       121.75 o                         
 -16   0  18        263.16        234.97        84.17 o                         
 -14   0  18        208.96        211.05        85.36 o                         
 -12   0  18        153.53        291.33        79.95 o                         
 -10   0  18        659.83        635.16        80.02 o                         
  -8   0  18         60.07         85.25        79.99 o                         
  -6   0  18         78.30         71.05        80.25 o                         
  -4   0  18        205.86        267.13        73.88 o                         
  -2   0  18        820.85        688.18       115.16 o                         
   0   0  18         37.66         78.46       114.14 o                         
   2   0  18        715.74        687.04        85.99 o                         
 -21   1  18       1759.83       1788.85        98.98 o                         
 -19   1  18       4087.79       4176.57        97.78 o                         
 -17   1  18       2603.27       2742.49        72.18 o                         
 -15   1  18       4850.50       4500.91        68.99 o                         
 -13   1  18       4159.19       4098.89        68.05 o                         
 -11   1  18       5740.73       5568.54        65.11 o                         
  -9   1  18       4586.09       4393.61        69.54 o                         
  -7   1  18       5507.25       5242.75        76.61 o                         
  -5   1  18       2766.79       2602.21       678.30 o                         
  -3   1  18       5542.93       5436.28        65.19 o                         
  -1   1  18       3235.25       3166.31        63.55 o                         
   1   1  18       4504.70       4436.20       149.29 o                         
   3   1  18       2746.72       2790.15       197.90 o                         
 -20   2  18         21.26         82.99        80.52 o                         
 -18   2  18         99.22        192.97        68.21 o                         
 -16   2  18        158.23        173.15        66.46 o                         
 -14   2  18        247.87        275.38        64.18 o                         
 -12   2  18         32.80         52.07        58.09 o                         
 -10   2  18        403.85        468.55        56.93 o                         
  -8   2  18         24.96         66.14        54.53 o                         
  -6   2  18        564.70        576.21        53.24 o                         
  -4   2  18         40.93         77.49        57.73 o                         
  -2   2  18        488.92        554.14        57.26 o                         
   0   2  18        201.02        230.22        57.79 o                         
   2   2  18         79.40        136.24        62.97 o                         
 -19   3  18       1077.56       1027.72        72.57 o                         
 -17   3  18        483.12        434.51        68.30 o                         
 -15   3  18        974.94       1059.43        86.04 o                         
 -13   3  18        423.33        483.99        68.06 o                         
 -11   3  18       2973.26       2846.42        66.89 o                         
  -9   3  18        729.23        789.35        66.06 o                         
  -7   3  18       2078.04       2015.04        62.30 o                         
  -5   3  18        839.72        809.89        61.22 o                         
  -3   3  18       2389.68       2290.61        64.80 o                         
  -1   3  18       1782.49       1793.48        63.15 o                         
   1   3  18       1051.07       1081.76        61.34 o                         
 -18   4  18        889.47        900.86        82.83 o                         
 -16   4  18       1382.89       1345.15        73.55 o                         
 -14   4  18        518.43        624.34        84.36 o                         
 -12   4  18        668.85        588.54        74.44 o                         
 -10   4  18       1900.86       1768.19        69.83 o                         
  -8   4  18       1167.20       1164.13        82.58 o                         
  -6   4  18        540.97        595.29        68.27 o                         
  -4   4  18       1547.88       1634.25        80.47 o                         
  -2   4  18       2783.69       2891.13        82.56 o                         
   0   4  18       1431.89       1446.76        73.30 o                         
 -15   5  18        829.43        881.88        74.45 o                         
 -13   5  18         23.64         71.49        76.58 o                         
 -11   5  18          8.82         74.90        75.78 o                         
  -9   5  18        223.25        223.60        84.17 o                         
  -7   5  18        554.68        674.67        69.15 o                         
  -5   5  18       1329.93       1337.58       113.51 o                         
  -3   5  18         42.51        110.08        74.95 o                         
 -10   6  18       1506.70       1626.92       105.25 o                         
  -8   6  18       2593.22       2600.61       106.96 o                         
 -19   1  19       1729.47       1630.06        95.01 o                         
 -17   1  19         46.62        175.90        69.43 o                         
 -15   1  19         27.34         72.97        61.55 o                         
 -13   1  19       1697.70       1526.33        63.87 o                         
 -11   1  19        390.07        420.93        52.51 o                         
  -9   1  19        112.33        160.33        56.93 o                         
  -7   1  19        780.55        780.76        70.19 o                         
  -5   1  19       1277.94       1005.92       301.30 o                         
  -3   1  19        244.52        292.58        60.28 o                         
  -1   1  19       1714.93       1653.32        94.99 o                         
   1   1  19         61.36        120.06       100.83 o                         
 -18   2  19         20.16         71.93        98.07 o                         
 -16   2  19        328.15        417.39        97.47 o                         
 -14   2  19       1053.49       1086.65        82.71 o                         
 -12   2  19       1108.09       1034.74        61.38 o                         
 -10   2  19        852.66        829.46        65.28 o                         
  -8   2  19        378.85        390.43        64.16 o                         
  -6   2  19        179.93        186.55        55.47 o                         
  -4   2  19         10.10         38.75        55.98 o                         
  -2   2  19       2333.87       2303.02       105.89 o                         
   0   2  19         70.33        117.22        72.73 o                         
 -17   3  19       1030.59       1085.03        73.10 o                         
 -15   3  19       2659.87       2584.94        75.56 o                         
 -13   3  19       1153.13       1185.59        98.07 o                         
 -11   3  19       1415.24       1477.00        68.00 o                         
  -9   3  19       1335.70       1310.65        71.02 o                         
  -7   3  19        438.02        470.42        69.00 o                         
  -5   3  19       2198.43       2143.20        85.37 o                         
  -3   3  19       2433.61       2467.21        69.86 o                         
  -1   3  19        596.29        646.37        69.55 o                         
 -16   4  19        432.87        447.68       103.74 o                         
 -14   4  19        371.97        366.07        79.14 o                         
 -12   4  19        714.07        664.13        77.87 o                         
 -10   4  19        933.42        878.74        71.37 o                         
  -8   4  19        329.33        341.33        68.75 o                         
  -6   4  19          7.38          8.22        71.13 o                         
  -4   4  19        771.69        742.49        79.05 o                         
 -11   5  19        456.47        458.78       103.68 o                         
  -9   5  19        209.68        253.44       103.98 o                         
 -16   0  20       1261.37       1054.72       688.79 o                         
 -14   0  20       3280.41       2615.65      1427.80 o                         
 -12   0  20       4351.06       3488.33       678.57 o                         
 -10   0  20       1896.36       1770.83        92.04 o                         
  -8   0  20       1752.84       1671.53        93.03 o                         
  -6   0  20       5524.99       5053.65       100.03 o                         
  -4   0  20       1649.94       1632.08       158.94 o                         
  -2   0  20       3170.47       2924.80       175.18 o                         
 -17   1  20         12.55         34.31        69.13 o                         
 -15   1  20        101.12        137.40        63.76 o                         
 -13   1  20          0.28         57.37        66.30 o                         
 -11   1  20        339.15        331.44        58.79 o                         
  -9   1  20         33.50         74.66        58.49 o                         
  -7   1  20         49.49         73.17        76.25 o                         
  -5   1  20        271.96        237.23        87.21 o                         
  -3   1  20         35.01         33.25        77.38 o                         
 -16   2  20        926.41        804.93        98.84 o                         
 -14   2  20       2655.39       2433.81        90.70 o                         
 -12   2  20        407.82        420.23        81.26 o                         
 -10   2  20       2998.97       2810.14        78.62 o                         
  -8   2  20        909.29        902.82        62.16 o                         
  -6   2  20       2354.62       2197.94        67.84 o                         
  -4   2  20       1301.64       1264.83        69.11 o                         
 -13   3  20        323.86        366.77        81.65 o                         
 -11   3  20        107.76        159.51        64.62 o                         
  -9   3  20        251.63        257.14        65.77 o                         
  -7   3  20       1020.05       1077.99        63.60 o                         
  -5   3  20         32.41         61.01       205.05 o                         
 -11   1  21        140.35        160.63        65.82 o                         
  -9   1  21         12.12         35.81        69.00 o                         
                                                                                
